# Supplementary material for: PCDHA9 as a candidate gene for amyotrophic lateral sclerosis
Source: Nat Commun. 2024 Mar 11;15:2189. doi: 10.1038/s41467-024-46333-5 (PMC10928119; doi:10.1038/s41467-024-46333-5)
Supplement: Supplementary file 7 — Source Data [file 41467_2024_46333_MOESM7_ESM.zip]

Archive with 50 entries (48 files):
- source data/
- __MACOSX/._source data
- source data/figure 8f.xls
- __MACOSX/source data/._figure 8f.xls
- source data/figure 8e.xlsx
- __MACOSX/source data/._figure 8e.xlsx
- source data/figure S7.xlsx
- __MACOSX/source data/._figure S7.xlsx
- source data/figure S6.xlsx
- __MACOSX/source data/._figure S6.xlsx
- source data/.DS_Store
- __MACOSX/source data/._.DS_Store
- source data/Figure 8c.xls
- __MACOSX/source data/._Figure 8c.xls
- source data/Figure s1.xlsx
- __MACOSX/source data/._Figure s1.xlsx
- source data/Source data-DNA sequence of the carriers for homozygous PCDHA9 L700P mutation/
- __MACOSX/source data/._Source data-DNA sequence of the carriers for homozygous PCDHA9 L700P mutation
- source data/figure s10e. xlsx.xlsx
- __MACOSX/source data/._figure s10e. xlsx.xlsx
- source data/Figure 6.xlsx
- __MACOSX/source data/._Figure 6.xlsx
- source data/Figure 7.xlsx
- __MACOSX/source data/._Figure 7.xlsx
- source data/figure s3.xlsx
- __MACOSX/source data/._figure s3.xlsx
- source data/Figure 8a.xlsx
- __MACOSX/source data/._Figure 8a.xlsx
- source data/Figure 4.xlsx
- __MACOSX/source data/._Figure 4.xlsx
- source data/Figure S2.xlsx
- __MACOSX/source data/._Figure S2.xlsx
- source data/Figure 2.xlsx
- __MACOSX/source data/._Figure 2.xlsx
- source data/Figure s5.xlsx
- __MACOSX/source data/._Figure s5.xlsx
- source data/Figure s4.xlsx
- __MACOSX/source data/._Figure s4.xlsx
- source data/figure s10h.xlsx
- __MACOSX/source data/._figure s10h.xlsx
- source data/Figure 3.xlsx
- __MACOSX/source data/._Figure 3.xlsx
- source data/figure S8.xlsx
- __MACOSX/source data/._figure S8.xlsx
- source data/Source data-DNA sequence of the carriers for homozygous PCDHA9 L700P mutation/4-A053-(4F)(2015-08-31 16796).ab1
- __MACOSX/source data/Source data-DNA sequence of the carriers for homozygous PCDHA9 L700P mutation/._4-A053-(4F)(2015-08-31 16796).ab1
- source data/Source data-DNA sequence of the carriers for homozygous PCDHA9 L700P mutation/4-A066-(4F)(2015-08-31 16798).ab1
- __MACOSX/source data/Source data-DNA sequence of the carriers for homozygous PCDHA9 L700P mutation/._4-A066-(4F)(2015-08-31 16798).ab1
- source data/Source data-DNA sequence of the carriers for homozygous PCDHA9 L700P mutation/4-6165-(4F)(2015-08-31 16802).ab1
- __MACOSX/source data/Source data-DNA sequence of the carriers for homozygous PCDHA9 L700P mutation/._4-6165-(4F)(2015-08-31 16802).ab1
