# Supplementary material for: PCDHA9 as a candidate gene for amyotrophic lateral sclerosis
Source: Nat Commun. 2024 Mar 11;15:2189. doi: 10.1038/s41467-024-46333-5 (PMC10928119; doi:10.1038/s41467-024-46333-5)
Supplement: Supplementary file 7 — Source Data [file 41467_2024_46333_MOESM7_ESM.zip › source data/figure 8e.xlsx]

## Sheet: WT(TFs,Downstream genes)
## Upstream TFs that were highly expressed in WT 5 cell types.
Astrocyte	Microglia	Neuron	Oligodendrocyte	OPC
Npas2	Irf8	Esrrg	Creb5	Sox6
Sox6	Fli1	Rora	Tcf12	Sox5
Rora	Ikzf1	Ebf1	Sox10	Foxp2
Sox5	Mef2c	Klf12		Zeb1
Nfia	Runx1			Rora
Tead1	Mef2a			Klf12
Pbx1	Maf			Tcf4
Nfib	Pou2f2			Nfib
Hif1a	Etv6			Pbx1
Klf12
Esrrg
Zeb1
Tcf4
## Downstream genes that were highly expressed in WT 5 cell types.
Astrocyte	Microglia	Neuron	Oligodendrocyte	OPC
Paqr8	Rcsd1	Xkr4	Agap1	Kcnip3
Acsl3	Hck	Sntg1	Cdh20	Sema3d
Gli2	Il6ra	Rims1	Cobll1	Amz1
Atp1a2	Fam102b	Aff3	Sox2ot	Ptprz1
Itpkb	Tgfbr1	Map2	Hipk2	Ppfibp1
Slc1a2	Laptm5	Unc80	Ninj2	Adam12
Plcb1	C1qb	Ptprn	Phldb1	Susd5
Tnik	C1qc	Dner	Dscaml1	Itga9
Bcan	C1qa	Nmnat2	Tcf12	Mybpc1
Gm3764	0610040J01Rik	Cacna1e	Myo6	Emid1
Bmpr1b	Rbm47	Astn1	Vmp1	Cacng4
Gm11266	Anxa3	Atp1b1	Aatk	Vcan
Fgfr3	Tmem119	Rgs7	Kif13a	Afap1l2
Shroom3	Selplg	Kif26b	Ankrd28	Chst11
Fry	Tbxas1	Susd4	Sox10	Gm42948
Ptprz1	Hpgds	Esrrg	Il1rap	Cspg5
Lrig1	Arhgap25	Frmd4a	Fth1	Ptgfrn
Slc6a11	Lrrk1	Cacnb2	Arap2	Scrg1
Ttyh1	Zfp710	Nebl	Slc38a2	Tnr
Slc7a10	E230029C05Rik	Etl4	Vps8	Sox5
Htra1	Slco2b1	Cacna1b	Inpp5f	Myt1
Agt	Pde3b	Grin1	Ptn	A930009A15Rik
Ntm	Itgam	Sptan1		Armh4
Rora	Rgs10	Stxbp1		Itpr2
Rfx4	Fli1	Garnl3		Stk32a
Wwc1	Epb41l2	Strbp		Shc4
Atp1b2	Vsir	Kif5c		Lhfpl3
Msi2	Arhgap45	Upp2		Abhd2
Fam20a	Gna15	Rbms1		Gm3764
Ntsr2	Dock2	Slc4a10		Mmp16
Ptch1	Havcr2	Scn2a		Epn2
Vstm4	Adap2	Rapgef4		Foxp2
Ndrg2	Adap2os	Osbpl6		Rin2
Gm6145	Mir142hg	D430041D05Rik		Sgcd
Pla2g7	Gm10790	Ryr3		Nxph1
Stk32a	Syk	Plcb4		Ptpro
Aldh1a1	Mef2c	Macrod2		Csmd1
Gpam	Hexb	Slc12a5		Zeb1
Trps1	Gm5086	Cdh4		Cntn1
Sox5	Ptk2b	Slc7a14		Hunk
9430041J12Rik	Otulinl	Dclk1		Svil
Cables1	Cyth4	Med12l		Opcml
Mical2	Fmnl3	P2ry14		E130114P18Rik
Cep85l	Itgb5	Fstl5		Lrp1
Mir99ahg	Myo1f	Ak5		Nrxn2
Ctnnd2	Ccnd3	Negr1		Kcnd2
Kcnip3	Csf1r	Zranb2		Kcnd3
Prdx6	Unc93b1	Runx1t1		Maml2
Mapk4	Entpd1	Mmp16		Sema3e
Vegfa	Pros1	Nkain3		Nrcam
Grk3	Cdh23	Klhl32		Sox2ot
Nfia	Mef2a	Gabbr2		Mtss2
Rimklb	Ctsd	Astn2		Pde7b
Sash1	Lrmda	Brinp1		Fchsd2
Dtna	Zfhx3	Sh3gl2		Nmnat2
Cped1	Tmcc3	Focad		Nav3
Syne1	Nav2	Elavl2		Cask
Nebl	Maml3	Patj		Sntg1
Slc6a1	Lhfpl2	Sgip1		Erbb4
Agl	Numb	Dab1		Tox
Kirrel3	Ifitm10	Osbpl9		Srgap1
Maml2	Chn2	Elavl4		Zfp462
Sfxn5	Tanc2	Agbl4		Abtb2
Trim9	Dock4	Epha10		Sulf2
Gm40578	Serinc3	Epb41		Plcb1
Nrcam	Lpcat2	6330411D24Rik		Zcchc24
Fat3	Ldlrad4	Camta1		Hip1r
Kcnd2	Ankrd44	Cdk14		Zfpm2
Fmn2	Mbnl1	Pclo		Csmd2
Glud1	Pou2f2	Lhfpl3		Rora
Nfib	Arhgap22	Dpp6		Tmem132b
Itpr2	Wasf2	Ldb2		Trio
Pde7b	Akap13	Kctd8		Olfm2
Mtss2	Plek	Rasgef1b		Fry
Dpf3	Smap2	Mapk10		Astn2
Cntfr	P3h2	Miat		Sh3d19
Srgap1	Slc16a6	Cit		Grid1
Gramd3	Slc9a9	Srrm4		Ankrd11
Dock4	Itpr2	Rph3a		Cdh13
Phyhipl	Snx29	Rimbp2		Arpp21
Arhgef28	Lysmd4	Srrm3		Snx1
Wasf3	Acer3	Sdk1		Bcan
Carmil1	Rap1gds1	Dync1i1		Zswim5
Mboat2	Man1c1	Nxph1		Pknox2
Sorcs2	Sipa1l2	Kcnd2		Grik3
B3galt1	4933406I18Rik	Grm8		Kcnh5
Cntn1	Inpp4b	Lncpint		Pid1
Stox2	Zswim6	Plxna4		Klf12
Dgkb	Heatr5a	Jazf1		Dscaml1
Znrf3	Ski	9530026P05Rik		Alcam
Itgb8	Pld1	Cntn6		Nav2
Ckb	Tbc1d22a	Cntn4		Prkg1
Itpr1	Maml2	Srgap3		Gfra1
Zfp521	Zfp652	Atp2b2		Cobl
9630028H03Rik	Abhd12	Syn2		Ntrk3
Cdh20		Cacna1c		Tcf4
Abr		Grin2b		Phactr3
Arhgef12		Peg3		Ptpre
Klf12		Usp29		Ptn
Rmst		Sptbn4		Dlgap1
Esrrg		Nell1		Nfib
Vcl		Gabrb3		Zmiz1
Lrp1		Fam189a1		Cntn4
Chd9		Ntrk3		Ptpn4
St3gal4		Me3		Sipa1l1
Pygb		Tenm4		Brinp1
Phkb		Prkcb		Fat3
Kcnj10		Myo16		Psd3
Adk		Csmd1		Nova1
Erbb4		Ank1		Syn2
Lncppara		Zmat4		Grik4
Eps15		Nrg1		Sorcs3
Gtf2ird1		Dlc1		Scfd2
Nr3c2		Galntl6		Rims1
Pde4d		Inpp4b		Ppp2r2b
Spire1		Rnf150
Chpt1		Cacna1a
Ptprm		Vat1l
Hivep3		Cdh13
Arhgap26		Slc35f3
Kmt2c		Gucy1a2
Ntrk3		Gria4
Zeb1		Fat3
Nol4		Opcml
Rabep1		Ntm
Negr1		Rora
Ncoa1		Snap91
Tcf4		Rasgrf1
Lpp		Cacna2d2
Myo6		Trank1
Sorbs1		Arpp21
Cpeb4		Syne1
		Rgs17
		Ahi1
		Spock2
		Btbd11
		Syn3
		Anks1b
		Rmst
		Syt1
		Kcnc2
		Grip1
		Grb10
		5730522E02Rik
		Ccdc85a
		Kcnip1
		Ebf1
		Sgcd
		Glra1
		Gria1
		Arhgap44
		Myh10
		Asic2
		Ppm1e
		Atp6v0a1
		Rnf157
		Rbfox3
		Klhl29
		Myt1l
		Dgkb
		Rtn1
		Unc79
		B830012L14Rik
		Mirg
		Traf3
		Wnk2
		Ntrk2
		Mctp1
		Ssbp2
		Pde8b
		Sv2c
		Pde4d
		Rab3c
		Arl15
		Kcnma1
		Erc2
		Cacna1d
		Grid1
		Nrg3os
		Slc35f4
		Atp8a2
		Xkr6
		Mir124a-1hg
		Klf12
		Cdh18
		Trio
		Ctnnd2
		Nipal2
		Rims2
		Adcy8
		Rbfox2
		Slc2a13
		Cntn1
		Pdzrn4
		Scn8a
		Grin2a
		Shisa9
		Dgkg
		Fgf12
		Kalrn
		Robo2
		Pde10a
		Airn
		Pacsin1
		Ptchd4
		Trerf1
		Ptprs
		Dlgap1
		Gm10125
		Nol4
		Celf4
		Rit2
		Nrg2
		Arhgap26
		Kctd16
		Ppp2r2b
		Kcnn2
		Rtn3
		Prune2
		Prkg1
		Ablim1
		Atrnl1
		Camk2d
		Chgb
		Alk
		Hdac9
		Pam
		Gnas
		Tafa1
		Cacna2d3

## Sheet: Mut(TFs,Downstream genes)
## Upstream TFs that were highly expressed in Mut 5 cell types.
Astrocyte	Microglia	Neuron	Oligodendrocyte	OPC
Npas2	Spi1	Esrrg	Creb5	Sox6
Nfia	Pou2f2	Rora	Tcf12	Sox5
Tcf7l1	Mef2a	Ebf1	Sox10	Foxp2
Sox5	Maf	Klf12		Zeb1
Tead1	Irf8	Zeb1		Rora
Sox6	Fli1			Tcf4
Rora	Ikzf1			Sox10
Etv4	Mef2c			Tcf7l2
Pbx1	Runx1			Klf12
Nfib	Etv6			Pbx1
Hif1a	E2f3			Nfib
Tcf7l2	Cux1
Esrrg	Nfkb1
Klf12	Mitf
Etv6	Klf12
Foxo3
Nfyc
Zeb1
Tcf4
## Downstream genes that were highly expressed in Mut 5 cell types.
Astrocyte	Microglia	Neuron	Oligodendrocyte	OPC
Paqr8	2610203C22Rik	Sntg1	Map4k4	Kcnip3
Gm973	Inpp5d	Adgrb3	Hecw2	Sema3d
Acsl3	F11r	Aff3	Cdh20	Gm42948
Gli2	Capn3	Adam23	Lpgat1	Ppfibp1
Prdx6	Cst3	Map2	Pkp4	Spon1
Igsf8	Hck	Unc80	Itch	Adam12
Atp1a2	Pag1	Ptprn	Sulf2	Susd5
Itpkb	Fcrls	Cacna1e	Trim2	Itga9
Nebl	Frrs1	Astn1	Sh3d19	Emid1
Acvr1c	Col27a1	Atp1b1	Sort1	Cacng4
Itga6	Laptm5	Rgs7	Tspan5	Afap1l2
Slc1a2	C1qb	Catspere2	Kazn	Myt1
Kcnip3	C1qc	Kif26b	Atp8a1	Chst11
Plcb1	C1qa	Susd4	Adap1	Igsf21
Cdh22	Pik3cd	Esrrg	Iqsec1	Cspg5
Tnik	0610040J01Rik	A330023F24Rik	Frmd4b	Shc4
Bcan	Rbm47	Frmd4a	Vgll4	Stk32a
Gm3764	Anxa3	Cacnb2	Sytl2	Cpne8
Pbxip1	Tmem119	Nebl	Inpp5f	Armh4
Agl	Selplg	Etl4	Slc20a2	Tnr
Bmpr1b	Tbxas1	Cacna1b	Pard3	Ptpro
Cntfr	Hpgds	Grin1	Phldb1	Abhd2
Gm11266	Apobec1	Sptan1	Myo6	Itpr2
E130114P18Rik	Cd37	Stxbp1	Ppp2r3a	Sdc3
Nfia	Lrrk1	Strbp	Plekhg1	Kcnd3
Ror1	Mef2a	Upp2	Fam13c	Sema5a
Acot11	AU020206	Rbms1	Epn2	Gm3764
Arhgef19	Zfp710	Scn1a	Mapt	Hunk
Fgfr3	E230029C05Rik	Gm13629	Prkca	Scrg1
Cd38	Slco2b1	Rapgef4	Arsg	Lhfpl3
Shroom3	Pde3b	Osbpl6	Aatk	Mmp16
Grk3	Itgam	D430041D05Rik	Itsn2	Rin2
Msi1	Rgs10	Ryr3	Kif13a	Epn2
Mmd2	Ifitm10	Snap25	Ank	Sgcd
Fry	Ctsd	Macrod2	Ptk2	Pmepa1
Tcf7l1	Lpcat2	Pcsk2	Sox10	Lrp1
Aldh1l1	Zfhx3	Slc12a5	5031439G07Rik	Nxph1
Lrig1	Plcg2	Tshz2	Dip2b	Cntn1
Slc6a11	Irf8	Cdh4	Vps8	Tox3
Slc6a1	Fli1	Sclt1	Qk	Klhl5
Rimklb	Ctsh	Dclk1	Megf10	Bcan
Slco1c1	Epb41l2	Fstl5	Zfp532	E130114P18Rik
Itpr2	Cdh23	Gria2	Neat1	Sema3e
9430041J12Rik	Vsir	Ntng1	Snx30	Nrxn2
Ttyh1	Arhgap45	Zranb2	Hip1	Opcml
Slc7a10	Gna15	Runx1t1	Map4	Fchsd2
Spon1	Elk3	Mmp16	Foxn3	Arpp21
Htra1	Plek	Nkain3	Fryl	Csmd1
Kifc3	Dock2	Klhl32	Tmtc2	Mtss2
Mtss2	Havcr2	Lingo2	Acaca	Pcdh15
Agt	Pik3r5	Gabbr2	Add3	Nrcam
Ntm	Rtn4rl1	Sh3gl2	Sema6a	Gm13052
Kirrel3	Adap2	Focad		Sez6l
Slc38a3	Adap2os	Elavl2		Hip1r
Syne1	Slfn8	Sgip1		Cdh13
Pde7b	Mir142hg	Dab1		Nmnat2
Lama2	Abi3	Osbpl9		Zeb1
Cep85l	Numb	Elavl4		Tox
Rfx4	Rreb1	Agbl4		Cask
Fgd6	Syk	Epha10		Aldh1a1
Lrp1	Mef2c	Epb41		Olfm2
Wwc1	Hexb	Camta1		Maml2
Atp1b2	Ptk2b	Cdk14		Tafa2
Msi2	Otulinl	Pclo		Pde7b
Etv4	Cyth4	Lhfpl3		Kcnd2
Fam20a	Nrros	Dpp6		Plcb1
Ntsr2	Itgb5	Ldb2		Srgap1
Trim9	Fgd2	Rasgef1b		Csmd2
Rgs6	Myo1f	Mapk10		Pknox2
Dpf3	Csf1r	Miat		Prkg1
Rreb1	Unc93b1	Cit		Lima1
Ptch1	Mpeg1	Rimbp2		Mb21d2
Vstm4	Tnfrsf11a	Srrm3		Tmem132b
Gjb6	Lhfpl2	Sdk1		Vegfa
Tnfrsf19	Ankrd44	Mtus2		Fry
Diaph3	Tmcc3	Dync1i1		Kcnip1
Gm6145	Nav2	Nxph1		Limd1
Ctnnd2	Maml3	Kcnd2		Kcnq5
Mir99ahg	Serinc3	Lncpint		Sh3d19
Pla2g7	Rapgef5	Plxna4		Sntg1
Vegfa	Lrmda	Jazf1		Trio
Atl2	Arhgap22	Reep1		Grid1
Cables1	Chn2	Cntn6		Pid1
Stk32a	Dock4	Cntn4		Ppp1r14c
Mapk4	Arhgap15	Atp2b2		Tafa1
Gm9925	Ccnd3	Syn2		Ptpre
Aldh1a1	Ctsz	Cacna1c		Zfp462
Gpam	Prkch	Iqsec3		Nav2
Nrcam	Mbnl1	Grin2b		Ankrd11
Dtna	Itga6	Peg3		Grik3
Mgat4c	Rcbtb2	Usp29		Abtb2
Cecr2	Man2b1	Sptbn4		Slc1a1
Pbx1	P3h2	Nell1		Sulf2
Fat3	Wasf2	Fam189a1		Hip1
Kcnd2	Lysmd4	Ntrk3		Tcf4
C730002L08Rik	Akap13	Me3		Zswim5
Itpr1	Slc9a9	Tenm4		Cntn4
Per3	4933406I18Rik	Fam155a		Dlgap1
Maml2	Phyhd1	Myo16		Tshz2
Hdac8	Inpp4b	Dlgap2		Gria2
Fmn2	Smap2	Csmd1		Psd3
Cntn1	Snx29	Ank1		Gfra1
Nfib	Ppm1h	Zmat4		Snx1
Arhgef28	Cttnbp2nl	Dlc1		Ntrk3
Zfp521	Itpr2	Galntl6		Mpped2
Soat1	Slc16a6	Inpp4b		Grik4
Wasf3	Pmepa1	Cacna1a		Zmiz1
Carmil1	Ski	Cdh13		Sorcs3
Sfxn5	Man1c1	Slc35f3		Unc13c
Smox	Rap1gds1	Gucy1a2		Akap13
Mboat2	Rap1b	Gria4		Syn2
Kcnk1	Zfp652	Fat3		Sox10
Gm40578	Soga1	Opcml		Ptpn4
Ndst3	Lcp1	Ntm		Alcam
Glud1	Gns	Unc13c		Fam155a
Arhgef12	Snx5	Snap91		Fat3
Chst11	Map3k5	Rasgrf1		Klf12
Abr	Abhd12	Trank1		Sh3rf3
Sorcs2	Tbc1d16	Arpp21		Ntm
Znrf3	Lpin2	Rbms3		Rnf144a
9630028H03Rik	Tbc1d22a	Syne1		Nova1
Pygb	Zswim6	Rgs17		Lrrfip1
Phyhipl	Acer3	Ahi1		Nol4
Srgap1	Grb2	Arhgap18		Thsd7a
Cst3	Chd9	Spock2		Pbx1
Stox2	Celf2	Pcdh15		Nfib
Gm48747	Ttc28	Btbd11		Ppp2r2b
Phkb	Asph	Syn3		Cttnbp2
Dock4	Lrp1	Anks1b		Cdk14
Aldoc	E2f3	Mgat4c		Zfp608
Fut9	Fchsd2	Kcnc2		Pde4d
Vcl	Slc12a6	Grip1		Sipa1l1
Gm15283	Man1a	Tafa2		Tmem108
Mfhas1	Maml2	Grb10
Snrk	Arhgap12	5730522E02Rik
Chd9	Mapk14	Ccdc85a
Esrrg	Prex1	Kcnip1
Ckb	Rock2	Ebf1
Zfp423	Plxna4	Sgcd
Cap2	Camk2d	Glra1
Klf12	Rnf216	Gria1
Adk	Bbs9	Map2k4
Gk	Chd7	Myh10
Gulp1	Gm35188	Asic2
St3gal4	Rptor	Atp6v0a1
Antxr1	Rnf169	Nsf
Lncppara	Arhgap24	Rnf157
Tspan9	Atxn7l1	Rbfox3
Itgb8	Mitf	Klhl29
Cdh20	Ptprm	Vsnl1
Gtf2ird1	Klf12	Myt1l
Ntrk3		Rtn1
Tulp3		Unc79
Rabep1		Rian
Lpp		B830012L14Rik
Mt1		Atxn1
Nr3c2		Wnk2
Arrb1		Ntrk2
Arhgap26		Pde8b
Nol4		Map1b
Macrod1		Rgs7bp
Pfkfb3		Pde4d
Asap2		Rab3c
Tafa1		Kcnma1
Eps15		Erc2
Tsc22d3		Cacna1d
Spire1		Grid1
Pde4d		Nrg3os
Astn1		Gm20642
Ston2		Atp8a2
Ptprm		Xkr6
Hivep3		Klf12
Nfyc		Cdh18
Washc2		Trio
Epha4		Ctnnd2
Kmt2c		Adcy8
Zeb1		Rbfox2
Cpeb4		Cacng2
Ncoa1		Slc2a13
Sorbs1		Cntn1
Chpt1		Pdzrn4
Gm35188		Scn8a
Spred2		Rbfox1
Pid1		Dgkg
Apba2		Kalrn
Abat		Epha6
Tcf4		Robo2
Galnt1		Pde10a
Syn2		Airn
Phf21a		Ptchd4
Myo6		Trerf1
Dclk1		Ptprs
Robo2		Epb41l3
Ntrk2		Dlgap1
Tenm4		Gm10125
Nmnat2		Zeb1
Ccdc85a		Nol4
		Celf4
		Nrg2
		9630014M24Rik
		Arhgap26
		Ppp2r2b
		Kcnn2
		Rtn3
		Prkg1
		Ablim1
		Atrnl1
		Grm8
		Dner
		Slc6a5
		9530026P05Rik
		Gnas
		Kctd16
		Rgs6
		Celf2

## Sheet: GRN in WT
Upstream_TF	CRE	Downstream_Gene	Up_Down_Cor	Up_Down_Pvalue	CRE_Down_Cor	CRE_Down_Pvalue	CRE_Up_Cor	CRE_Up_Pvalue	TFBS_Score	3D_Score	CRE_Dist
Tcf12	chr1:182609565..182610065	Susd4	0.739	0.0995057	0.851	0	0.64	0.0060658	10.5	0.000415734	17104
Tcf12	chr4:130306839..130307339	Snrnp40	0.739	0.0995057	0.384	0	0.47	0.0331415	8.4	0.0672411	28023
Tcf12	chr4:130313454..130313954	Snrnp40	0.739	0.0995057	0.254	0	0.45	0.0394188	10.6	0.162819	34638
Tcf3	chr16:10369273..10369773	Dexi	0.739	0.0995057	0.887	0	0.64	0.0060658	10.1	0.000246656	8354
Tcf3	chr3:145681306..145681806	2410004B18Rik	0.739	0.0995057	0.412	0	0.51	0.0230448	8.5	0.0539936	36464
Tcf3	chr4:45107894..45108394	Fbxo10	0.739	0.0995057	0.494	0	0.46	0.0361688	8.3	0.0267202	23289
Tcf3	chr5:128815488..128815988	Rimbp2	0.739	0.0995057	0.39	0	0.44	0.0429025	9.5	0.0642092	22455
Tcf3	chr5:128918714..128919214	Rimbp2	0.739	0.0995057	0.813	0	0.59	0.0104245	8.2	0.000706612	3520
Tcf3	chr5:128947004..128947504	Rimbp2	0.739	0.0995057	0.369	0	0.4	0.0593935	8.9	0.0753046	6625
Tcf3	chr5:129019868..129020368	Rimbp2	0.739	0.0995057	0.46	0	0.38	0.069323	8.6	0.0361688	9728
Tcf3	chr7:64550743..64551243	Nsmce3	0.739	0.0995057	0.391	0	0.62	0.00756486	10.2	0.0637144	27997
Max	chr11:101230871..101231371	Becn1	0.739	0.0995057	0.565	0	0.41	0.0548656	9.9	0.0134862	37758
Max	chr5:142589364..142589864	Wipi2	0.739	0.0995057	0.776	0	0.73	0.002092	11.1	0.0011606	23588
Gata3	chr1:75179481..75179981	Atg9a	0.739	0.0995057	0.715	0	0.8	0.000843113	8.5	0.0025184	10640
Gata3	chr11:59961561..59962061	Pemt	0.739	0.0995057	0.675	0	0.83	0.000558801	9.5	0.00406524	24245
Gata3	chr18:65018202..65018702	Nedd4l	0.739	0.0995057	0.379	0	0.5	0.0252883	9.3	0.0698512	2073
Ahr	chr11:113498860..113499360	Cog1	0.739	0.0995057	0.665	0	0.66	0.00483619	9.2	0.00456583	40634
Ahr	chr19:44135626..44136126	Cwf19l1	0.739	0.0995057	0.265	0	0.4	0.0593935	9.1	0.15235	11310
Ar	chr10:94824138..94824638	Gm48867	0.739	0.0995057	0.625	0	0.6	0.00938103	9.7	0.00716232	10665
Ar	chr4:139102393..139102893	Mrto4	0.739	0.0995057	0.664	0	0.89	0.000235952	9.5	0.0046188	22505
Ar	chr8:94395112..94395612	Gm26843	0.739	0.0995057	0.751	0	0.86	0.000365518	9	0.00160472	18973
Ar	chr8:94395957..94396457	Gm26843	0.739	0.0995057	0.537	0	0.67	0.00430904	8.6	0.0178087	18128
Ar	chr9:108854322..108854822	Ucn2	0.739	0.0995057	0.351	0	0.74	0.0018453	11.6	0.0859299	39243
Tfap2b	chr12:73370331..73370831	Slc38a6	0.739	0.0995057	0.544	0	0.42	0.050615	8.2	0.01663	4927
Tfap2b	chr16:33932015..33932515	Kalrn	0.739	0.0995057	0.636	0	0.54	0.0172951	10	0.00634261	14554
Tfap2b	chr3:129299826..129300326	Elovl6	0.739	0.0995057	0.413	0	0.33	0.0996993	9.3	0.0535618	25677
Tfap2b	chr3:129363578..129364078	Elovl6	0.739	0.0995057	0.882	0	0.64	0.0060658	7.9	0.000265507	17548
Tfap2b	chr5:37097967..37098467	Ppp2r2c	0.739	0.0995057	0.666	0	0.45	0.0394188	8.4	0.0045134	1192
Tfap2b	chr5:37109421..37109921	Ppp2r2c	0.739	0.0995057	0.62	0	0.46	0.0361688	9.4	0.00756486	12646
Tfap2b	chr8:126886644..126887144	Slc35f3	0.739	0.0995057	0.938	0	0.7	0.00302191	10	0.000113948	20522
Arid5b	chr8:70447961..70448461	Mau2	0.739	0.0995057	0.817	0	0.8	0.000843113	8.9	0.000668904	38702
Arnt	chr2:25483553..25484053	Edf1	0.739	0.0995057	0.424	0	0.46	0.0361688	9.5	0.04899	32955
Ascl1	chr2:127590802..127591302	Nphp1	0.739	0.0995057	0.45	0	0.44	0.0429025	8	0.0394188	4334
Ascl1	chr5:124086876..124087376	Hip1r	0.739	0.0995057	0.702	0	0.59	0.0104245	8.5	0.00294991	24314
Ascl1	chr5:124091794..124092294	Hip1r	0.739	0.0995057	0.576	0	0.52	0.0209713	9.1	0.0120546	19396
Ascl1	chr5:124145530..124146030	Hip1r	0.739	0.0995057	0.816	0	0.64	0.0060658	8.5	0.000678153	6867
Ascl1	chr5:124158074..124158574	Hip1r	0.739	0.0995057	0.723	0	0.56	0.0141841	7.9	0.00228209	19411
Ascl1	chr5:124166668..124167168	Hip1r	0.739	0.0995057	0.702	0	0.65	0.00542007	9.8	0.00294991	28005
Atf2	chr14:70633362..70633862	Piwil2	0.739	0.0995057	0.479	0	0.43	0.046631	6.9	0.0305985	32650
Bach1	chr15:78947560..78948060	Galr3	0.739	0.0995057	0.313	0	0.44	0.0429025	9.2	0.111976	21474
Bach1	chr2:119896998..119897498	Gm13999	0.739	0.0995057	0.309	0	0.45	0.0394188	7.7	0.115015	39063
Bach1	chr2:181365993..181366493	Oprl1	0.739	0.0995057	0.568	0	0.52	0.0209713	6.7	0.0130819	8496
Bach1	chr7:30143428..30143928	Hcst	0.739	0.0995057	0.556	0	0.59	0.0104245	9.3	0.0147645	24148
Bach2	chr1:179807373..179807873	Cdc42bpa	0.739	0.0995057	0.402	0	0.37	0.0747451	7.6	0.0584652	3908
Bach2	chr11:72860932..72861432	Camkk1	0.739	0.0995057	0.279	0	0.39	0.0642092	7.8	0.139686	48401
Bach2	chr14:65833807..65834307	Elp3	0.739	0.0995057	0.448	0	0.52	0.0209713	7	0.0400965	3282
Bach2	chr17:25469881..25470381	Ube2i	0.739	0.0995057	0.607	0	0.67	0.00430904	8.5	0.00870608	13931
Bach2	chr2:31214125..31214625	Hmcn2	0.739	0.0995057	0.555	0	0.63	0.0067788	9.3	0.0149128	9697
Bach2	chr4:119129120..119129620	Ppih	0.739	0.0995057	0.68	0	0.61	0.0084301	9.6	0.00383387	47993
Bach2	chr6:32261220..32261720	Plxna4os3	0.739	0.0995057	0.712	0	0.58	0.0115677	9.3	0.00261258	19043
Bach2	chr7:97297448..97297948	Rsf1os2	0.739	0.0995057	0.39	0	0.45	0.0394188	8.4	0.0642092	47801
Bach2	chr8:110629752..110630252	Ap1g1	0.739	0.0995057	0.322	0	0.4	0.0593935	9.2	0.105348	40011
Bcl6	chr1:91346851..91347351	Per2	0.739	0.0995057	0.444	0	0.41	0.0548656	8.3	0.0414803	30235
Arntl	chr6:54586110..54586610	Plekha8	0.739	0.0995057	0.362	0	0.34	0.0929536	7.2	0.079311	5977
Tead4	chr2:180954514..180955014	Gmeb2	0.739	0.0995057	0.252	0	0.41	0.0548656	8.4	0.164772	24685
Tead4	chr3:127386892..127387392	Gm43729	0.739	0.0995057	0.275	0	0.36	0.0804848	9.4	0.143229	35681
Tead4	chr7:45715074..45715574	Abcc6	0.739	0.0995057	0.527	0	0.46	0.0361688	8.2	0.0196157	35347
Tead4	chr8:25537095..25537595	Adam9	0.739	0.0995057	0.663	0	0.43	0.046631	8.5	0.00467231	30151
Tead4	chr9:110249707..110250207	Klhl18	0.739	0.0995057	0.559	0	0.51	0.0230448	8.6	0.0143273	11405
Cebpd	chr5:113921765..113922265	Selplg	0.739	0.0995057	0.888	0	0.57	0.0128183	8.6	0.000243038	35052
Clock	chr1:152231861..152232361	Colgalt2	0.739	0.0995057	0.638	0	0.36	0.0804848	9	0.00620284	43219
Clock	chr12:113106373..113106873	Mta1	0.739	0.0995057	0.448	0	0.51	0.0230448	8.4	0.0400965	11204
Clock	chr17:46029472..46029972	Mrpl14	0.739	0.0995057	0.583	0	0.56	0.0141841	10.9	0.0112138	23129
Clock	chr4:129967338..129967838	Pef1	0.739	0.0995057	0.666	0	0.89	0.000235952	10	0.0045134	28512
Clock	chr7:3693044..3693544	Gm15927	0.739	0.0995057	0.465	0	0.41	0.0548656	8.5	0.034628	45157
Ebf1	chr19:5456564..5457064	Sart1	0.739	0.0995057	0.222	0	0.51	0.0230448	10	0.195865	17832
Nr2f1	chr6:21949241..21949741	Cped1	0.739	0.0995057	0.686	0	0.51	0.0230448	8.6	0.00357184	36173
Nr2f2	chr10:70800744..70801244	Gm48025	0.739	0.0995057	0.48	0	0.35	0.0865515	8.2	0.0303262	27625
Nr2f2	chr11:50672818..50673318	Zfp354c	0.739	0.0995057	0.685	0	0.87	0.000316363	8.6	0.00361436	43966
Nr2f2	chr11:63925195..63925695	2810001G20Rik	0.739	0.0995057	0.398	0	0.43	0.046631	8.5	0.0603332	44614
Nr2f2	chr11:75510522..75511022	Inpp5k	0.739	0.0995057	0.397	0	0.48	0.0303262	8.4	0.0608075	10791
Nr2f2	chr11:78151102..78151602	2610507B11Rik	0.739	0.0995057	0.378	0	0.45	0.0394188	8.1	0.0703825	975
Nr2f2	chr7:34753228..34753728	Gm45096	0.739	0.0995057	0.73	0	0.76	0.00142954	8.7	0.002092	12429
Nr2f2	chr7:4147398..4147898	Leng9	0.739	0.0995057	0.478	0	0.65	0.00542007	8.9	0.0308728	5474
Nr2f2	chr7:4149056..4149556	Leng9	0.739	0.0995057	0.236	0	0.43	0.046631	8.4	0.180935	3816
Creb1	chr3:88201288..88201788	Cct3	0.739	0.0995057	0.53	0	0.56	0.0141841	8.3	0.0190579	2634
Creb1	chr3:88231010..88231510	Cct3	0.739	0.0995057	0.807	0	0.73	0.002092	8.7	0.00076686	2654
Creb1	chr7:130936529..130937029	Pstk	0.739	0.0995057	0.692	0	0.77	0.0012555	9.9	0.003326	35840
Creb1	chr7:130961023..130961523	Pstk	0.739	0.0995057	0.465	0	0.55	0.0156735	11.4	0.034628	11346
Creb1	chr7:130986141..130986641	Pstk	0.739	0.0995057	0.66	0	0.68	0.00383387	10.1	0.00483619	154
Creb1	chr7:130989338..130989838	Pstk	0.739	0.0995057	0.71	0	0.66	0.00483619	9.2	0.00267711	1079
Ctcf	chr13:21750334..21750834	Olfr1535	0.739	0.0995057	0.318	0	0.56	0.0141841	7.2	0.108258	6270
Ctcf	chr2:26330097..26330597	Gm13568	0.739	0.0995057	0.48	0	0.49	0.0277119	7	0.0303262	16558
Ctcf	chr3:88424987..88425487	Rab25	0.739	0.0995057	0.324	0	0.44	0.0429025	8.6	0.103915	25333
Ctcf	chr6:113947480..113947980	Gm15082	0.739	0.0995057	0.794	0	0.81	0.000736168	11.9	0.000913959	32779
Ctcfl	chr18:67570924..67571424	Prelid3a	0.739	0.0995057	0.593	0	0.56	0.0141841	6.4	0.0101013	26511
Ctcfl	chr19:42119567..42120067	Pi4k2a	0.739	0.0995057	0.314	0	0.43	0.046631	9.5	0.111225	16449
Ctcfl	chr3:58582650..58583150	Erich6	0.739	0.0995057	0.279	0	0.36	0.0804848	11.5	0.139686	38021
Ctcfl	chr4:155148852..155149352	Rer1	0.739	0.0995057	0.494	0	0.41	0.0548656	7.5	0.0267202	21475
Ctcfl	chr4:155179000..155179500	Rer1	0.739	0.0995057	0.386	0	0.58	0.0115677	7.1	0.0662184	8160
Ctcfl	chr4:155214089..155214589	Rer1	0.739	0.0995057	0.368	0	0.39	0.0642092	9	0.0758673	43249
Ctcfl	chr5:138272589..138273089	Lamtor4	0.739	0.0995057	0.707	0	0.82	0.000641851	9.5	0.00277662	18495
Ctcfl	chr5:138279837..138280337	Lamtor4	0.739	0.0995057	0.362	0	0.7	0.00302191	7	0.079311	25743
Ctcfl	chr9:110249707..110250207	Ptpn23	0.739	0.0995057	0.482	0	0.41	0.0548656	9.8	0.0297876	12425
Ctcfl	chr9:110250671..110251171	Ptpn23	0.739	0.0995057	0.457	0	0.63	0.0067788	7.7	0.0371199	13389
Stat3	chr15:25959288..25959788	Zfp622	0.739	0.0995057	0.44	0	0.36	0.0804848	7.7	0.0429025	24663
Stat3	chr18:62863377..62863877	Spink13	0.739	0.0995057	0.823	0	0.76	0.00142954	7.6	0.000615811	10580
Cux1	chr10:78388097..78388597	Ilvbl	0.739	0.0995057	0.762	0	0.72	0.00236825	8.1	0.00139306	21582
Cux1	chr14:23640593..23641093	Gm29626	0.739	0.0995057	0.241	0	0.34	0.0929536	7.9	0.17578	30259
Cux1	chr4:107013359..107013859	Tceanc2	0.739	0.0995057	0.68	0	0.88	0.000273416	7.8	0.00383387	21005
Cux2	chr1:153011562..153012062	Lamc2	0.739	0.0995057	0.719	0	0.66	0.00483619	9.2	0.00239761	8581
Cux2	chr1:153037612..153038112	Lamc2	0.739	0.0995057	0.534	0	0.6	0.00938103	10.2	0.0183353	9779
Cux2	chr1:153084114..153084614	Lamc2	0.739	0.0995057	0.835	0	0.79	0.000964186	9.2	0.000521111	21920
Ddit3	chr5:120697018..120697518	Iqcd	0.739	0.0995057	0.716	0	0.6	0.00938103	8.7	0.0024877	29562
E2f4	chr11:120484363..120484863	Sirt7	0.739	0.0995057	0.519	0	0.39	0.0642092	11.4	0.0211713	25331
E2f4	chr12:109695028..109695528	B830012L14Rik	0.739	0.0995057	0.637	0	0.42	0.050615	8.4	0.00627238	33007
E2f4	chr12:5443775..5444275	Klhl29	0.739	0.0995057	0.636	0	0.69	0.0034062	8.3	0.00634261	18092
E2f4	chr18:75819409..75819909	Ctif	0.739	0.0995057	0.754	0	0.46	0.0361688	9	0.00154426	10715
E2f4	chr18:75819922..75820422	Ctif	0.739	0.0995057	0.755	0	0.58	0.0115677	7.4	0.00152458	10202
E2f4	chr4:120706198..120706698	Rims3	0.739	0.0995057	0.618	0	0.48	0.0303262	6.9	0.00773137	5314
E2f4	chr4:120713870..120714370	Rims3	0.739	0.0995057	0.518	0	0.54	0.0172951	10.2	0.0213729	1853
E2f4	chr5:115429530..115430030	Gm13830	0.739	0.0995057	0.631	0	0.56	0.0141841	9.3	0.00670431	9148
E2f4	chr8:120609294..120609794	Usp10	0.739	0.0995057	0.221	0	0.34	0.0929536	8.1	0.196959	27304
E2f4	chr8:120619236..120619736	Usp10	0.739	0.0995057	0.393	0	0.57	0.0128183	10.6	0.0627336	17362
E2f4	chr8:120650421..120650921	Usp10	0.739	0.0995057	0.389	0	0.42	0.050615	7.7	0.064707	12824
E2f4	chr8:120656238..120656738	Usp10	0.739	0.0995057	0.523	0	0.5	0.0252883	10.4	0.0203809	7682
E2f4	chr8:123438084..123438584	C230057M02Rik	0.739	0.0995057	0.439	0	0.34	0.0929536	7.7	0.0432642	26665
E2f4	chr8:123518587..123519087	C230057M02Rik	0.739	0.0995057	0.544	0	0.58	0.0115677	9.6	0.01663	39522
E2f4	chr9:98424619..98425119	Copb2	0.739	0.0995057	0.644	0	0.4	0.0593935	8.6	0.00579975	20654
E2f6	chr11:77980160..77980660	Flot2	0.739	0.0995057	0.583	0	0.4	0.0593935	8.4	0.0112138	49029
E2f6	chr12:70974401..70974901	Psma3	0.739	0.0995057	0.513	0	0.35	0.0865515	8.9	0.0224053	46493
E2f6	chr19:3323863..3324363	Mrpl21	0.739	0.0995057	0.704	0	0.35	0.0865515	11.3	0.00287946	8537
E2f6	chr6:124829233..124829733	Tpi1	0.739	0.0995057	0.614	0	0.54	0.0172951	7.8	0.0080741	37973
Egr1	chr14:23560738..23561238	Gm29626	0.739	0.0995057	0.377	0	0.33	0.0996993	6.1	0.0709169	49077
Elf2	chr14:20607344..20607844	Ppp3cb	0.739	0.0995057	0.594	0	0.37	0.0747451	8.7	0.00999555	10702
Elf2	chr2:180689571..180690071	Chrna4	0.739	0.0995057	0.508	0	0.69	0.0034062	9.1	0.0234795	4231
Elf2	chr2:180701334..180701834	Chrna4	0.739	0.0995057	0.66	0	0.57	0.0128183	9.1	0.00483619	15994
Elf2	chr5:122530087..122530587	Fam216a	0.739	0.0995057	0.896	0	0.78	0.00110104	8.9	0.000215832	19659
Elf2	chr6:5930819..5931319	1700019G24Rik	0.739	0.0995057	0.474	0	0.43	0.046631	10.5	0.0319906	46073
Elf2	chr8:71367256..71367756	Map1s	0.739	0.0995057	0.341	0	0.52	0.0209713	8.8	0.0922981	2793
Elf2	chr9:108053452..108053952	Bsn	0.739	0.0995057	0.622	0	0.36	0.0804848	8.6	0.00740151	13630
Elf2	chr9:108090673..108091173	Bsn	0.739	0.0995057	0.441	0	0.41	0.0548656	8.7	0.0425433	23089
Elf2	chrX:98890730..98891230	Tmem28	0.739	0.0995057	0.3	0	0.52	0.0209713	8.6	0.122067	26102
Elf5	chr11:96145583..96146083	Hoxb8	0.739	0.0995057	0.354	0	0.35	0.0865515	9.1	0.084085	26647
Elf5	chr16:18083177..18083677	Zdhhc8	0.739	0.0995057	0.855	0	0.89	0.000235952	9.1	0.000392674	30176
Elf5	chr5:139259715..139260215	Sun1	0.739	0.0995057	0.342	0	0.36	0.0804848	8.9	0.091646	32605
Elf5	chr6:124756517..124757017	Cdca3	0.739	0.0995057	0.255	0	0.56	0.0141841	9.1	0.161848	49492
Elf5	chr6:124808633..124809133	Cdca3	0.739	0.0995057	0.223	0	0.52	0.0209713	9.1	0.194775	1294
Elf5	chr8:71367256..71367756	Map1s	0.739	0.0995057	0.341	0	0.56	0.0141841	8.8	0.0922981	2793
Elf5	chr9:109894674..109895174	Dhx30	0.739	0.0995057	0.705	0	0.69	0.0034062	9.1	0.0028448	18884
Elf5	chr9:109959393..109959893	Dhx30	0.739	0.0995057	0.536	0	0.52	0.0209713	10.1	0.0179828	12494
Esrrb	chr4:148504481..148504981	Mtor	0.739	0.0995057	0.423	0	0.38	0.069323	7.6	0.0493923	28086
Esrrb	chr4:148589556..148590056	Mtor	0.739	0.0995057	0.571	0	0.5	0.0252883	7.6	0.0126881	38813
Esrrb	chr5:143892233..143892733	Gm17135	0.739	0.0995057	0.484	0	0.55	0.0156735	9.5	0.0292569	25075
Esrrb	chr8:124625474..124625974	Nup133	0.739	0.0995057	0.233	0	0.33	0.0996993	8.7	0.184073	16399
Esrrb	chr8:124659248..124659748	Nup133	0.739	0.0995057	0.68	0	0.64	0.0060658	8.1	0.00383387	16245
Esrrg	chr1:97659995..97660495	Ppip5k2	0.739	0.0995057	0.229	0	0.35	0.0865515	9.3	0.188309	10962
Esrrg	chr8:105138334..105138834	Dync1li2	0.739	0.0995057	0.6	0	0.59	0.0104245	8.4	0.00938103	11199
Esrrg	chr9:44499506..44500006	Ddx6	0.739	0.0995057	0.319	0	0.65	0.00542007	9.8	0.107525	16182
Esr1	chr11:59964437..59964937	4930412M03Rik	0.739	0.0995057	0.725	0	0.56	0.0141841	8.1	0.00222624	41118
Esr1	chr6:115813954..115814454	Ift122	0.739	0.0995057	0.643	0	0.46	0.0361688	10.1	0.00586527	15976
Esr2	chr15:74561247..74561747	Slurp1	0.739	0.0995057	0.29	0	0.4	0.0593935	8.7	0.130252	38115
Esr2	chr15:74574388..74574888	Slurp1	0.739	0.0995057	0.757	0	0.66	0.00483619	10.1	0.00148589	24974
Esr2	chr19:23706501..23707001	Apba1	0.739	0.0995057	0.464	0	0.39	0.0642092	9.7	0.0349318	29249
Esr2	chr2:74663488..74663988	Mtx2	0.739	0.0995057	0.471	0	0.38	0.069323	8.5	0.0328506	7313
Esr2	chr2:74727204..74727704	Mtx2	0.739	0.0995057	0.697	0	0.62	0.00756486	8.1	0.00313288	27878
Ets2	chr11:60297677..60298177	Atpaf2	0.739	0.0995057	0.47	0	0.33	0.0996993	8.6	0.0331415	9666
Ets2	chr2:180689571..180690071	Chrna4	0.739	0.0995057	0.508	0	0.44	0.0429025	9.1	0.0234795	4231
Ets2	chr2:180701334..180701834	Chrna4	0.739	0.0995057	0.66	0	0.54	0.0172951	9.1	0.00483619	15994
Ets2	chr8:120228109..120228609	Mbtps1	0.739	0.0995057	0.459	0	0.38	0.069323	8.7	0.0364836	13784
Ets2	chr8:120249825..120250325	Mbtps1	0.739	0.0995057	0.329	0	0.42	0.050615	9.1	0.100393	1810
Mecom	chr1:188980031..188980531	2900042K21Rik	0.739	0.0995057	0.289	0	0.34	0.0929536	9.4	0.131091	36820
Mecom	chr5:24577243..24577743	Cdk5	0.739	0.0995057	0.572	0	0.62	0.00756486	8.7	0.0125592	49949
Mecom	chr6:124847239..124847739	Gnb3	0.739	0.0995057	0.758	0	0.46	0.0361688	7.7	0.00146689	30000
Mecom	chr7:46509482..46509982	Tsg101	0.739	0.0995057	0.574	0	0.54	0.0172951	7.7	0.0123047	30792
Mecom	chr7:46533465..46533965	Tsg101	0.739	0.0995057	0.551	0	0.48	0.0303262	10.4	0.0155187	6809
Mecom	chr9:21798287..21798787	Plppr2	0.739	0.0995057	0.453	0	0.42	0.050615	10.8	0.0384198	49541
Fev	chr15:79327194..79327694	Tmem184b	0.739	0.0995057	0.334	0	0.41	0.0548656	7.9	0.0969593	39424
Fev	chr16:50147916..50148416	Bbx	0.739	0.0995057	0.91	0	0.76	0.00142954	7.8	0.000174946	2939
Fev	chr4:108059971..108060471	Zyg11a	0.739	0.0995057	0.267	0	0.51	0.0230448	8	0.150496	14647
Fev	chr4:85096648..85097148	Sh3gl2	0.739	0.0995057	0.31	0	0.6	0.00938103	8.3	0.11425	26214
Fev	chr9:110953895..110954395	Lrrfip2	0.739	0.0995057	0.737	0	0.72	0.00236825	7.7	0.00191638	5151
Fos	chr14:32322385..32322885	Ercc6	0.739	0.0995057	0.705	0	0.59	0.0104245	9.2	0.0028448	47852
Fos	chr19:5770586..5771086	Scyl1	0.739	0.0995057	0.318	0	0.46	0.0361688	9.3	0.108258	38915
Foxa3	chr11:115289572..115290072	Atp5h	0.739	0.0995057	0.59	0	0.48	0.0303262	8.6	0.0104245	17771
Foxa3	chr19:3862703..3863203	Gm16066	0.739	0.0995057	0.318	0	0.51	0.0230448	7.9	0.108258	39215
Foxa3	chr19:7306983..7307483	Spindoc	0.739	0.0995057	0.332	0	0.6	0.00938103	8.2	0.0983223	44218
Foxa3	chr3:126995913..126996413	Ank2	0.739	0.0995057	0.288	0	0.53	0.0190579	9.9	0.131934	23082
Foxa3	chr3:127018926..127019426	Ank2	0.739	0.0995057	0.688	0	0.95	9.44864e-05	9.3	0.00348814	69
Foxd3	chr12:10391059..10391559	Nt5c1b	0.739	0.0995057	0.653	0	0.7	0.00302191	9.1	0.00523865	28413
Foxd3	chr14:54577362..54577862	Oxa1l	0.739	0.0995057	0.318	0	0.61	0.0084301	9.3	0.108258	20428
Foxd3	chr2:128698566..128699066	Fbln7	0.739	0.0995057	0.323	0	0.55	0.0156735	9.1	0.10463	5834
Foxd3	chr4:94556556..94557056	Ift74	0.739	0.0995057	0.489	0	0.55	0.0156735	9	0.0279646	10360
Foxj3	chr11:109193136..109193636	Rgs9	0.739	0.0995057	0.567	0	0.54	0.0172951	9.5	0.0132155	4180
Foxk1	chr10:128338418..128338918	Myl6b	0.739	0.0995057	0.244	0	0.36	0.0804848	8.6	0.172733	3863
Foxk1	chr11:79582680..79583180	Rab11fip4	0.739	0.0995057	0.486	0	0.42	0.050615	8.8	0.0287342	31291
Foxk1	chr13:84023477..84023977	2810049E08Rik	0.739	0.0995057	0.399	0	0.47	0.0331415	8.8	0.0598619	15349
Foxk1	chr19:46381607..46382107	Sufu	0.739	0.0995057	0.372	0	0.33	0.0996993	8.8	0.0736355	3227
Foxk1	chr19:46484455..46484955	Sufu	0.739	0.0995057	0.735	0	0.79	0.000964186	9.7	0.00196514	12918
Foxk1	chr4:45819627..45820127	Aldh1b1	0.739	0.0995057	0.315	0	0.52	0.0209713	8.5	0.110478	20505
Foxp2	chr1:119674940..119675440	Ptpn4	0.739	0.0995057	0.364	0	0.59	0.0104245	9.6	0.0781502	5773
Foxp2	chr7:144536315..144536815	Ccnd1	0.739	0.0995057	0.24	0	0.36	0.0804848	8.8	0.176804	42652
Foxq1	chr4:126275666..126276166	Ago3	0.739	0.0995057	0.86	0	0.45	0.0394188	8.4	0.000365518	21920
Foxq1	chr4:137994070..137994570	Hp1bp3	0.739	0.0995057	0.617	0	0.45	0.0394188	9.9	0.00781583	37101
Gabpa	chr6:88906135..88906635	Tpra1	0.739	0.0995057	0.655	0	0.56	0.0141841	9	0.00512073	18553
Gata1	chr18:46748061..46748561	Gm3734	0.739	0.0995057	0.874	0	0.77	0.0012555	8.6	0.000298482	15312
Klf4	chr5:115437036..115437536	Triap1	0.739	0.0995057	0.477	0	0.38	0.069323	8.2	0.0311492	41747
Mef2d	chr12:108261432..108261932	Cyp46a1	0.739	0.0995057	0.578	0	0.4	0.0593935	8.3	0.011809	38707
Mef2d	chr2:158595123..158595623	Dhx35	0.739	0.0995057	0.252	0	0.42	0.050615	9.4	0.164772	41103
Mef2d	chr7:13031527..13032027	Pla2g4c	0.739	0.0995057	0.32	0	0.34	0.0929536	8.2	0.106796	26552
Mef2d	chr7:15981573..15982073	Inafm1	0.739	0.0995057	0.692	0	0.83	0.000558801	9.4	0.003326	25468
Mef2d	chr7:16028170..16028670	Inafm1	0.739	0.0995057	0.447	0	0.6	0.00938103	9.3	0.0404389	20627
Hoxa9	chr8:71579566..71580066	1700026F02Rik	0.739	0.0995057	0.797	0	0.53	0.0190579	8.8	0.000877879	41163
Hoxa9	chr9:70392449..70392949	Rnf111	0.739	0.0995057	0.834	0	0.57	0.0128183	10	0.000528455	17686
Hoxc9	chr11:115779201..115779701	Smim6	0.739	0.0995057	0.591	0	0.94	0.000110463	9.9	0.0103158	23141
Hoxc9	chr11:115803243..115803743	Smim6	0.739	0.0995057	0.5	0	0.42	0.050615	8.5	0.0252883	399
Myb	chr11:78023660..78024160	Rpl23a	0.739	0.0995057	0.476	0	0.4	0.0593935	10.1	0.0314276	48295
Maz	chr17:26791353..26791853	Ergic1	0.739	0.0995057	0.505	0	0.47	0.0331415	9.5	0.0241446	10833
Maz	chr4:119128420..119128920	Ybx1	0.739	0.0995057	0.662	0	0.43	0.046631	8.5	0.00472638	7726
Maz	chr4:119167601..119168101	Ybx1	0.739	0.0995057	0.345	0	0.38	0.069323	7.6	0.0897101	15799
Maz	chr9:72662129..72662629	Nedd4	0.739	0.0995057	0.424	0	0.37	0.0747451	8.9	0.04899	9007
Usf1	chr10:128343361..128343861	Esyt1	0.739	0.0995057	0.894	0	0.69	0.0034062	9.2	0.000222354	10561
Usf1	chr11:30243517..30244017	Sptbn1	0.739	0.0995057	0.857	0	0.72	0.00236825	9.5	0.000381594	25341
Usf1	chr4:85261187..85261687	Sh3gl2	0.739	0.0995057	0.616	0	0.46	0.0361688	7.1	0.0079011	32890
Usf1	chr7:101108799..101109299	Pde2a	0.739	0.0995057	0.463	0	0.35	0.0865515	8.3	0.0352377	851
Usf1	chr7:3693044..3693544	Tmc4	0.739	0.0995057	0.302	0	0.48	0.0303262	8.1	0.120474	12491
Usf1	chr8:122265083..122265583	1700030M09Rik	0.739	0.0995057	0.623	0	0.61	0.0084301	7.9	0.00732101	5537
Usf1	chr8:40990001..40990501	Vps37a	0.739	0.0995057	0.584	0	0.48	0.0303262	9	0.011098	5963
Usf1	chr9:20810159..20810659	Shfl	0.739	0.0995057	0.741	0	0.65	0.00542007	10	0.00182215	28090
Usf2	chr2:5675824..5676324	Camk1d	0.739	0.0995057	0.627	0	0.51	0.0230448	8	0.00700668	4532
Pax8	chr10:80145405..80145905	Apc2	0.739	0.0995057	0.333	0	0.39	0.0642092	10.2	0.0976391	7750
Pax8	chr17:78601505..78602005	Crim1	0.739	0.0995057	0.433	0	0.58	0.0115677	8.7	0.0454861	13892
Pax8	chr2:10119180..10119680	Atp5c1	0.739	0.0995057	0.354	0	0.48	0.0303262	8.2	0.084085	33858
Pax8	chr7:4988809..4989309	Ccdc106	0.739	0.0995057	0.282	0	0.39	0.0642092	9.6	0.137068	34242
Pax8	chr7:5021057..5021557	Ccdc106	0.739	0.0995057	0.278	0	0.44	0.0429025	9.9	0.140566	1994
Hic1	chr13:58543114..58543614	Kif27	0.739	0.0995057	0.264	0	0.41	0.0548656	8	0.153283	36177
Hic1	chr17:25568886..25569386	Cacna1h	0.739	0.0995057	0.483	0	0.41	0.0548656	8.5	0.0295213	28530
Hic1	chr17:25605107..25605607	Cacna1h	0.739	0.0995057	0.227	0	0.49	0.0277119	8.5	0.190449	2838
Hic1	chr17:34287640..34288140	Ring1	0.739	0.0995057	0.408	0	0.4	0.0593935	8.8	0.0557486	43985
Hic1	chr17:34836767..34837267	Tnxb	0.739	0.0995057	0.344	0	0.42	0.050615	10.1	0.090352	42163
Hic1	chr17:35274696..35275196	Abhd16a	0.739	0.0995057	0.402	0	0.45	0.0394188	9.8	0.0584652	33042
Hic1	chr17:56400587..56401087	Sema6b	0.739	0.0995057	0.575	0	0.4	0.0593935	11.5	0.0121791	39755
Hic1	chr18:36393017..36393517	Igip	0.739	0.0995057	0.684	0	0.57	0.0128183	8.3	0.00365734	38214
Hic1	chr5:137349663..137350163	Zan	0.739	0.0995057	0.916	0	0.82	0.000641851	8	0.000159745	49836
Hic1	chr5:137408836..137409336	Zan	0.739	0.0995057	0.302	0	0.35	0.0865515	8	0.120474	506
Hic1	chr5:137502331..137502831	Zan	0.739	0.0995057	0.274	0	0.33	0.0996993	8	0.144124	27004
Hinfp	chr11:57656585..57657085	Sap30l	0.739	0.0995057	0.568	0	0.65	0.00542007	8.3	0.0130819	35377
Hinfp	chr17:25985535..25986035	Fbxl16	0.739	0.0995057	0.586	0	0.59	0.0104245	10.7	0.0108694	42023
Hinfp	chr3:88366093..88366593	Slc25a44	0.739	0.0995057	0.609	0	0.73	0.002092	9.4	0.00852123	33646
Hnf1a	chr4:128811324..128811824	Azin2	0.739	0.0995057	0.53	0	0.61	0.0084301	8.5	0.0190579	43366
Hnf1a	chr8:95807297..95807797	Katnb1	0.739	0.0995057	0.412	0	0.36	0.0804848	8.9	0.0539936	16
Hnf1b	chr6:125091232..125091732	Iffo1	0.739	0.0995057	0.6	0	0.79	0.000964186	8.8	0.00938103	30471
Hnf1b	chr6:125096855..125097355	Iffo1	0.739	0.0995057	0.77	0	0.87	0.000316363	8.5	0.0012555	24848
Hnf1b	chr6:72595191..72595691	Gm20536	0.739	0.0995057	0.373	0	0.66	0.00483619	9.1	0.0730855	8371
Hnf4a	chr11:77629442..77629942	Myo18a	0.739	0.0995057	0.702	0	0.69	0.0034062	9	0.00294991	24129
Hnf4a	chr11:77783276..77783776	Myo18a	0.739	0.0995057	0.65	0	0.55	0.0156735	8.5	0.00542007	34970
Hnf4a	chr15:79133210..79133710	Pick1	0.739	0.0995057	0.471	0	0.41	0.0548656	9	0.0328506	2674
Hnf4a	chr2:119546860..119547360	Ltk	0.739	0.0995057	0.505	0	0.4	0.0593935	8.8	0.0241446	41639
Hnf4a	chr3:63898442..63898942	Slc33a1	0.739	0.0995057	0.627	0	0.63	0.0067788	8.1	0.00700668	26252
Hnf4g	chr10:80116754..80117254	Dazap1	0.739	0.0995057	0.581	0	0.57	0.0128183	9.2	0.0114487	496
Hnf4g	chr10:80133065..80133565	Dazap1	0.739	0.0995057	0.57	0	0.61	0.0084301	9	0.0128183	14363
Hnf4g	chr10:80152001..80152501	Dazap1	0.739	0.0995057	0.715	0	0.75	0.00162535	11.2	0.0025184	33299
Hnf4g	chr11:69590061..69590561	Senp3	0.739	0.0995057	0.562	0	0.68	0.00383387	10.9	0.0139013	17150
Hnf4g	chr11:69593159..69593659	Senp3	0.739	0.0995057	0.522	0	0.58	0.0115677	10.4	0.0205761	20248
Hnf4g	chr11:69605764..69606264	Senp3	0.739	0.0995057	0.665	0	0.73	0.002092	9.5	0.00456583	32853
Hnf4g	chr12:9029952..9030452	Wdr35	0.739	0.0995057	0.454	0	0.4	0.0593935	8.5	0.0380914	5082
Hnf4g	chr15:76461159..76461659	Tmem249	0.739	0.0995057	0.703	0	0.6	0.00938103	8.7	0.00291449	41592
Hnf4g	chr2:4153302..4153802	Gm37107	0.739	0.0995057	0.629	0	0.76	0.00142954	10.9	0.00685402	29118
Hnf4g	chr8:107251906..107252406	Cdh3	0.739	0.0995057	0.322	0	0.38	0.069323	9.7	0.105348	14382
Hnf4g	chr8:70656525..70657025	Sugp2	0.739	0.0995057	0.427	0	0.67	0.00430904	7.8	0.0477988	29850
Hnf4g	chr8:70662543..70663043	Sugp2	0.739	0.0995057	0.399	0	0.4	0.0593935	12.7	0.0598619	23832
Hnf4g	chr8:94685809..94686309	Amfr	0.739	0.0995057	0.457	0	0.35	0.0865515	8.9	0.0371199	14279
Hsf1	chr19:10678418..10678918	Vps37c	0.739	0.0995057	0.506	0	0.59	0.0104245	8	0.0239212	12288
Hsf1	chr4:140701156..140701656	Mfap2	0.739	0.0995057	0.296	0	0.39	0.0642092	9	0.125297	36072
Hsf1	chr7:120634933..120635433	Mettl9	0.739	0.0995057	0.34	0	0.48	0.0303262	8.1	0.0929536	98
Hsf2	chr17:46433598..46434098	Gtpbp2	0.739	0.0995057	0.363	0	0.48	0.0303262	8	0.078729	37859
Hsf2	chr4:124860390..124860890	Gm12930	0.739	0.0995057	0.447	0	0.44	0.0429025	8	0.0404389	19911
Hsf2	chr5:124349112..124349612	Pitpnm2os1	0.739	0.0995057	0.642	0	0.75	0.00162535	7.9	0.00593145	18175
Hoxa10	chr4:129142107..129142607	C77080	0.739	0.0995057	0.8	0	0.69	0.0034062	8.3	0.000843113	0
Hoxb4	chr10:5499389..5499889	Syne1	0.739	0.0995057	0.308	0	0.6	0.00938103	7.7	0.115784	788
Hoxb4	chr11:98770403..98770903	Wipf2	0.739	0.0995057	0.342	0	0.37	0.0747451	7.8	0.091646	11095
Hoxb4	chr11:98786224..98786724	Wipf2	0.739	0.0995057	0.343	0	0.33	0.0996993	7.7	0.0909973	4224
Hoxb4	chr16:8489314..8489814	Tmem186	0.739	0.0995057	0.835	0	0.8	0.000843113	7.7	0.000521111	33737
Hoxb7	chr3:95014034..95014534	Pip5k1a	0.739	0.0995057	0.313	0	0.33	0.0996993	8.2	0.111976	0
Hoxb7	chr4:124653922..124654422	Gm12915	0.739	0.0995057	0.265	0	0.34	0.0929536	9.1	0.15235	8774
Hoxb8	chr15:57863312..57863812	Tbc1d31	0.739	0.0995057	0.839	0	0.76	0.00142954	9	0.000492668	41502
Hoxb8	chr9:106194334..106194834	Gm29123	0.739	0.0995057	0.757	0	0.45	0.0394188	9	0.00148589	18197
Insm1	chr4:98243970..98244470	Tm2d1	0.739	0.0995057	0.515	0	0.4	0.0593935	10.3	0.0219874	18794
Insm1	chr5:65597995..65598495	Rpl9	0.739	0.0995057	0.247	0	0.59	0.0104245	9.2	0.169719	49207
Irf2	chr12:65073737..65074237	Togaram1	0.739	0.0995057	0.373	0	0.41	0.0548656	12.3	0.0730855	6205
Irf2	chr19:4169234..4169734	Rps6kb2	0.739	0.0995057	0.301	0	0.57	0.0128183	9.2	0.121269	38416
Irf2	chr9:106345062..106345562	Abhd14b	0.739	0.0995057	0.653	0	0.56	0.0141841	8.1	0.00523865	18078
Irf3	chr11:102395057..102395557	Gpatch8	0.739	0.0995057	0.579	0	0.44	0.0429025	9.5	0.0116878	3715
Irf3	chr12:100127971..100128471	Calm1	0.739	0.0995057	0.466	0	0.4	0.0593935	8.7	0.0343264	37222
Irf3	chr12:100199218..100199718	Calm1	0.739	0.0995057	0.416	0	0.41	0.0548656	8	0.0522826	27555
Irf3	chr12:65073737..65074237	Fkbp3	0.739	0.0995057	0.319	0	0.33	0.0996993	9.1	0.107525	38978
Irf3	chr14:47074258..47074758	Cgrrf1	0.739	0.0995057	0.458	0	0.46	0.0361688	8.8	0.0368006	4556
Irf3	chr15:81802429..81802929	Aco2	0.739	0.0995057	0.412	0	0.33	0.0996993	9	0.0539936	7938
Irf3	chr15:81826080..81826580	Aco2	0.739	0.0995057	0.574	0	0.43	0.046631	10.3	0.0123047	31589
Irf3	chr15:81829051..81829551	Aco2	0.739	0.0995057	0.5	0	0.43	0.046631	8.6	0.0252883	34560
Irf3	chr15:81834286..81834786	Aco2	0.739	0.0995057	0.808	0	0.7	0.00302191	8	0.000756501	39795
Irf3	chr15:81835451..81835951	Aco2	0.739	0.0995057	0.612	0	0.37	0.0747451	10.5	0.00825041	40960
Irf3	chr18:62734618..62735118	Spink10	0.739	0.0995057	0.624	0	0.43	0.046631	8	0.00724128	44207
Irf3	chr18:62758017..62758517	Spink10	0.739	0.0995057	0.61	0	0.42	0.050615	12.2	0.0084301	20808
Irf3	chr2:29879872..29880372	Gle1	0.739	0.0995057	0.56	0	0.39	0.0642092	10.3	0.0141841	34352
Irf3	chr5:111519660..111520160	Pitpnb	0.739	0.0995057	0.453	0	0.39	0.0642092	7.8	0.0384198	7874
Irf3	chr5:111560388..111560888	Pitpnb	0.739	0.0995057	0.663	0	0.65	0.00542007	9.9	0.00467231	32352
Irf3	chr6:116211693..116212193	Zfand4	0.739	0.0995057	0.774	0	0.62	0.00756486	8.4	0.00119148	28989
Irf3	chr6:116235296..116235796	Zfand4	0.739	0.0995057	0.818	0	0.69	0.0034062	9.2	0.000659772	5386
Irf3	chr6:128355658..128356158	Itfg2	0.739	0.0995057	0.508	0	0.56	0.0141841	10.2	0.0234795	31184
Irf3	chr6:128445068..128445568	Itfg2	0.739	0.0995057	0.515	0	0.44	0.0429025	8.2	0.0219874	43173
Junb	chr6:54253153..54253653	Chn2	0.739	0.0995057	0.392	0	0.36	0.0804848	8.4	0.0632225	3259
Klf5	chr2:30176236..30176736	Gm14471	0.739	0.0995057	0.299	0	0.38	0.069323	8.8	0.122869	37261
Klf5	chr5:110408010..110408510	Gm15788	0.739	0.0995057	0.313	0	0.34	0.0929536	9.9	0.111976	1516
Klf5	chr5:110416783..110417283	Gm15788	0.739	0.0995057	0.529	0	0.85	0.000421692	7.9	0.0192423	6747
Klf8	chr19:41895945..41896445	Exosc1	0.739	0.0995057	0.387	0	0.39	0.0642092	10.4	0.0657116	25241
Lhx2	chr10:80116754..80117254	Dazap1	0.739	0.0995057	0.581	0	0.62	0.00756486	7.8	0.0114487	496
Lhx2	chr11:59732333..59732833	Gm16062	0.739	0.0995057	0.58	0	0.63	0.0067788	8.2	0.0115677	31426
Lhx2	chr8:94702117..94702617	Amfr	0.739	0.0995057	0.284	0	0.35	0.0865515	8	0.135342	572
Pparg	chr11:120371534..120372034	Ccdc137	0.739	0.0995057	0.343	0	0.42	0.050615	7.9	0.0909973	18241
Pparg	chr11:120377103..120377603	Ccdc137	0.739	0.0995057	0.329	0	0.33	0.0996993	9	0.100393	23810
Pparg	chr11:120385648..120386148	Ccdc137	0.739	0.0995057	0.332	0	0.44	0.0429025	8.4	0.0983223	32355
Arid3a	chr10:59814770..59815270	Ascc1	0.739	0.0995057	0.326	0	0.44	0.0429025	6.5	0.102495	23356
Arid3a	chr10:75212340..75212840	Upb1	0.739	0.0995057	0.235	0	0.41	0.0548656	6.5	0.181977	24108
Arid3a	chr11:31770920..31771420	D630024D03Rik	0.739	0.0995057	0.823	0	0.73	0.002092	6.5	0.000615811	3052
Arid3a	chr11:31783694..31784194	D630024D03Rik	0.739	0.0995057	0.49	0	0.56	0.0141841	6.5	0.0277119	9169
Arid3a	chr12:111726121..111726621	Klc1	0.739	0.0995057	0.498	0	0.46	0.0361688	6.5	0.0257583	673
Arid3a	chr12:111814968..111815468	Klc1	0.739	0.0995057	0.551	0	0.51	0.0230448	6.5	0.0155187	43029
Arid3a	chr13:104284870..104285370	Nln	0.739	0.0995057	0.383	0	0.45	0.0394188	6.5	0.067757	38747
Arid3a	chr13:54683421..54683921	4833439L19Rik	0.739	0.0995057	0.447	0	0.45	0.0394188	6.5	0.0404389	29182
Arid3a	chr15:83607389..83607889	Scube1	0.739	0.0995057	0.369	0	0.43	0.046631	6.5	0.0753046	1237
Arid3a	chr17:22225452..22225952	Zfp943	0.739	0.0995057	0.27	0	0.39	0.0642092	6.5	0.147742	43884
Arid3a	chr17:29136274..29136774	Kctd20	0.739	0.0995057	0.765	0	0.7	0.00302191	6.5	0.00133994	34149
Arid3a	chr4:116132080..116132580	Mast2	0.739	0.0995057	0.593	0	0.38	0.069323	6.5	0.0101013	33821
Arid3a	chr4:116176603..116177103	Mast2	0.739	0.0995057	0.58	0	0.41	0.0548656	6.5	0.0115677	1645
Arid3a	chr4:116304777..116305277	Mast2	0.739	0.0995057	0.51	0	0.52	0.0209713	6.5	0.0230448	11993
Arid3a	chr4:128811324..128811824	Azin2	0.739	0.0995057	0.53	0	0.5	0.0252883	6.5	0.0190579	43366
Arid3a	chr4:128872965..128873465	Azin2	0.739	0.0995057	0.31	0	0.75	0.00162535	6.5	0.11425	16729
Arid3a	chr4:128883300..128883800	Azin2	0.739	0.0995057	0.323	0	0.42	0.050615	6.5	0.10463	27064
Arid3a	chr4:28812788..28813288	Epha7	0.739	0.0995057	0.538	0	0.52	0.0209713	6.5	0.0176361	0
Arid3a	chr4:28813887..28814387	Epha7	0.739	0.0995057	0.357	0	0.4	0.0593935	6.5	0.0822701	560
Arid3a	chr4:40721553..40722053	Dnaja1	0.739	0.0995057	0.269	0	0.33	0.0996993	6.5	0.148656	96
Arid3a	chr5:115437036..115437536	Cox6a1	0.739	0.0995057	0.736	0	0.86	0.000365518	6.5	0.00194062	49436
Arid3a	chr5:115495831..115496331	Cox6a1	0.739	0.0995057	0.39	0	0.34	0.0929536	6.5	0.0642092	8790
Arid3a	chr5:115509251..115509751	Cox6a1	0.739	0.0995057	0.457	0	0.35	0.0865515	6.5	0.0371199	22210
Arid3a	chr5:115520217..115520717	Cox6a1	0.739	0.0995057	0.854	0	0.75	0.00162535	6.5	0.000398325	33176
Arid3a	chr5:45856415..45856915	Lcorl	0.739	0.0995057	0.459	0	0.65	0.00542007	6.5	0.0364836	28004
Arid3a	chr7:4532299..4532799	Syt5	0.739	0.0995057	0.436	0	0.39	0.0642092	6.5	0.0443639	16766
Arid3a	chr8:84363680..84364180	Dnajb1	0.739	0.0995057	0.31	0	0.38	0.069323	6.5	0.11425	28497
Nr2e3	chr15:99599965..99600465	Cers5	0.739	0.0995057	0.782	0	0.88	0.000273416	8.3	0.00107232	44485
Nr2e3	chr15:99614691..99615191	Cers5	0.739	0.0995057	0.548	0	0.49	0.0277119	8.9	0.0159869	29759
Nr2e3	chr15:99670356..99670856	Cers5	0.739	0.0995057	0.453	0	0.34	0.0929536	7.8	0.0384198	0
Nr2e3	chr19:46470767..46471267	Sufu	0.739	0.0995057	0.76	0	0.71	0.00267711	7.5	0.00142954	268
Nr2e3	chr19:46505350..46505850	Sufu	0.739	0.0995057	0.379	0	0.48	0.0303262	8.9	0.0698512	33813
Nr2e3	chr3:130689640..130690140	2010110G14Rik	0.739	0.0995057	0.436	0	0.54	0.0172951	8.9	0.0443639	40845
Nr2e3	chr6:128320589..128321089	Rhno1	0.739	0.0995057	0.323	0	0.61	0.0084301	9.1	0.10463	15230
Nr2e3	chr6:128355658..128356158	Rhno1	0.739	0.0995057	0.444	0	0.59	0.0104245	8.1	0.0414803	15783
Nr2e3	chr6:128358962..128359462	Rhno1	0.739	0.0995057	0.423	0	0.41	0.0548656	7.9	0.0493923	19087
Nr2e3	chr7:30456195..30456695	Gm26935	0.739	0.0995057	0.725	0	0.68	0.00383387	9	0.00222624	19116
Nr2e3	chr7:30457548..30458048	Gm26935	0.739	0.0995057	0.77	0	0.68	0.00383387	10.7	0.0012555	20469
Nr5a2	chr11:78151102..78151602	Sdf2	0.739	0.0995057	0.414	0	0.56	0.0141841	13.8	0.0531327	9381
Nr5a2	chr17:31705630..31706130	Wdr4	0.739	0.0995057	0.634	0	0.77	0.0012555	8.9	0.00648517	14136
Nr5a2	chr7:127326638..127327138	Fbxl19	0.739	0.0995057	0.659	0	0.65	0.00542007	8.7	0.00489194	16576
Nr5a2	chr7:24108151..24108651	Smg9	0.739	0.0995057	0.373	0	0.42	0.050615	8.2	0.0730855	5506
Nr5a2	chr9:99435664..99436164	Dbr1	0.739	0.0995057	0.578	0	0.55	0.0156735	8.2	0.011809	21687
Nr5a2	chr9:99436402..99436902	Dbr1	0.739	0.0995057	0.58	0	0.52	0.0209713	8.8	0.0115677	20949
Stat4	chr16:4654629..4655129	Cdip1	0.739	0.0995057	0.545	0	0.51	0.0230448	8.2	0.0164672	46472
Stat4	chr16:87263501..87264001	Ltn1	0.739	0.0995057	0.397	0	0.33	0.0996993	11.2	0.0608075	34000
Stat4	chr4:155783938..155784438	Atad3a	0.739	0.0995057	0.613	0	0.34	0.0929536	9.3	0.00816184	46363
Stat5b	chr3:144425178..144425678	Sh3glb1	0.739	0.0995057	0.724	0	0.64	0.0060658	10.4	0.00225401	192
Gmeb1	chr15:76468244..76468744	Tmem249	0.739	0.0995057	0.764	0	0.68	0.00383387	8	0.00135744	48677
Twist2	chr1:180312226..180312726	Stum	0.739	0.0995057	0.887	0	0.73	0.002092	9.9	0.000246656	1156
Twist2	chr1:180331205..180331705	Stum	0.739	0.0995057	0.656	0	0.51	0.0230448	11.2	0.00506266	20135
Twist2	chr11:116470747..116471247	Ube2o	0.739	0.0995057	0.54	0	0.42	0.050615	11.1	0.0172951	1025
Twist2	chr4:107015799..107016299	Tmem59	0.739	0.0995057	0.78	0	0.63	0.0067788	9.4	0.00110104	19296
Twist2	chr8:120181121..120181621	Necab2	0.739	0.0995057	0.632	0	0.48	0.0303262	8.7	0.00663055	1949
Nr2f6	chr1:190682055..190682555	Angel2	0.739	0.0995057	0.848	0	0.53	0.0190579	9.1	0.000433846	12605
Nr2f6	chr2:156731858..156732358	5430405H02Rik	0.739	0.0995057	0.51	0	0.37	0.0747451	9	0.0230448	26974
Nr2f6	chr5:124628765..124629265	Tmed2	0.739	0.0995057	0.473	0	0.44	0.0429025	8.7	0.0322752	49492
Lhx4	chr11:3396550..3397050	8430429K09Rik	0.739	0.0995057	0.777	0	0.9	0.000203322	9.3	0.00114544	5314
Shox2	chr13:94115396..94115896	Gm47216	0.739	0.0995057	0.339	0	0.42	0.050615	7.6	0.0936126	12379
Shox2	chr2:181362363..181362863	Oprl1	0.739	0.0995057	0.511	0	0.63	0.0067788	7.6	0.0228299	4866
Shox2	chr2:181365993..181366493	Oprl1	0.739	0.0995057	0.568	0	0.67	0.00430904	7.6	0.0130819	8496
Shox2	chr4:43711751..43712251	Hrct1	0.739	0.0995057	0.452	0	0.65	0.00542007	7.6	0.0387505	14936
Shox2	chr5:143256878..143257378	4930448H16Rik	0.739	0.0995057	0.657	0	0.46	0.0361688	7.6	0.00500517	43404
Shox2	chr6:134555271..134555771	Gm38910	0.739	0.0995057	0.411	0	0.54	0.0172951	7.6	0.0544282	28872
Shox2	chr7:80028258..80028758	Gm44851	0.739	0.0995057	0.509	0	0.54	0.0172951	7.6	0.0232613	25258
Shox2	chr7:80075581..80076081	Gm44851	0.739	0.0995057	0.38	0	0.33	0.0996993	7.6	0.069323	21563
Klf12	chr11:115427810..115428310	Sumo2	0.739	0.0995057	0.773	0	0.62	0.00756486	11	0.0012072	707
Klf12	chr11:78170432..78170932	Sdf2	0.739	0.0995057	0.321	0	0.33	0.0996993	10.4	0.10607	28711
Klf12	chr11:94268943..94269443	Ankrd40	0.739	0.0995057	0.287	0	0.41	0.0548656	9.5	0.13278	39826
Klf12	chr11:94276923..94277423	Ankrd40	0.739	0.0995057	0.285	0	0.56	0.0141841	8.5	0.134484	47806
Klf12	chr19:4825651..4826151	Rbm4	0.739	0.0995057	0.492	0	0.44	0.0429025	10.4	0.0272123	17727
Klf12	chr7:46454044..46454544	Hps5	0.739	0.0995057	0.622	0	0.38	0.069323	9.6	0.00740151	8555
Rarb	chr12:3428029..3428529	Kif3c	0.739	0.0995057	0.391	0	0.38	0.069323	10.1	0.0637144	8851
Rarb	chr14:105474911..105475411	Ndfip2	0.739	0.0995057	0.48	0	0.46	0.0361688	11.1	0.0303262	20596
Rarb	chr14:62937616..62938116	Ints6	0.739	0.0995057	0.402	0	0.64	0.0060658	11	0.0584652	4230
Rarb	chr15:91257814..91258314	Slc2a13	0.739	0.0995057	0.772	0	0.57	0.0128183	11.9	0.0012231	38105
Rarb	chr17:12962610..12963110	Igf2r	0.739	0.0995057	0.682	0	0.56	0.0141841	8.8	0.00374467	6576
Rarb	chr17:12992312..12992812	Igf2r	0.739	0.0995057	0.372	0	0.52	0.0209713	8.5	0.0736355	3760
Rarb	chr17:13007536..13008036	Igf2r	0.739	0.0995057	0.34	0	0.33	0.0996993	12.5	0.0929536	18984
Rarb	chr17:28007193..28007693	Ilrun	0.739	0.0995057	0.545	0	0.57	0.0128183	7.5	0.0164672	31732
Rarb	chr17:28008662..28009162	Ilrun	0.739	0.0995057	0.328	0	0.56	0.0141841	6.5	0.10109	30263
Rarb	chr17:28010435..28010935	Ilrun	0.739	0.0995057	0.37	0	0.6	0.00938103	8.6	0.0747451	28490
Rarb	chr17:28012281..28012781	Ilrun	0.739	0.0995057	0.358	0	0.67	0.00430904	12.8	0.0816717	26644
Rarb	chr17:28029219..28029719	Ilrun	0.739	0.0995057	0.408	0	0.35	0.0865515	11.1	0.0557486	9706
Rarb	chr17:28036191..28036691	Ilrun	0.739	0.0995057	0.516	0	0.42	0.050615	11.5	0.0217809	2734
Rarb	chr17:28046683..28047183	Ilrun	0.739	0.0995057	0.455	0	0.42	0.050615	11.1	0.0377653	7060
Rarb	chr17:28069478..28069978	Ilrun	0.739	0.0995057	0.393	0	0.51	0.0230448	12.9	0.0627336	29855
Rarb	chr17:28070163..28070663	Ilrun	0.739	0.0995057	0.763	0	0.79	0.000964186	11.5	0.00137514	30540
Rarb	chr17:35121154..35121654	Nelfe	0.739	0.0995057	0.241	0	0.43	0.046631	11.1	0.17578	47921
Rarb	chr2:25836175..25836675	Camsap1	0.739	0.0995057	0.533	0	0.43	0.046631	10.1	0.0185137	10601
Rarb	chr3:96600793..96601293	Itga10	0.739	0.0995057	0.706	0	0.5	0.0252883	8.4	0.00281053	36038
Rarb	chr4:109234915..109235415	Ttc39aos1	0.739	0.0995057	0.908	0	0.78	0.00110104	9.9	0.000180306	25993
Rarb	chr4:109241872..109242372	Ttc39aos1	0.739	0.0995057	0.263	0	0.45	0.0394188	7.2	0.154219	19036
Rarb	chr4:155579196..155579696	Gnb1	0.739	0.0995057	0.475	0	0.46	0.0361688	7.2	0.031708	1829
Rarb	chr5:121729102..121729602	Acad10	0.739	0.0995057	0.307	0	0.35	0.0865515	8	0.116557	41239
Rarb	chr6:7646592..7647092	Asns	0.739	0.0995057	0.399	0	0.39	0.0642092	6.7	0.0598619	30292
Rarb	chr7:30438161..30438661	Tmem147	0.739	0.0995057	0.409	0	0.52	0.0209713	9.7	0.0553057	9195
Rarb	chr7:98361164..98361664	Thap12	0.739	0.0995057	0.51	0	0.55	0.0156735	12.5	0.0230448	2079
Rarg	chr19:6985333..6985833	Macrod1	0.739	0.0995057	0.349	0	0.42	0.050615	11.1	0.0871765	48344
Rarg	chr19:6991754..6992254	Macrod1	0.739	0.0995057	0.271	0	0.5	0.0252883	6.5	0.146832	41923
Rarg	chr19:7002312..7002812	Macrod1	0.739	0.0995057	0.306	0	0.4	0.0593935	6.9	0.117333	31365
Rarg	chr19:7003327..7003827	Macrod1	0.739	0.0995057	0.33	0	0.36	0.0804848	12.5	0.0996993	30350
Rarg	chr2:18205085..18205585	Dnajc1	0.739	0.0995057	0.369	0	0.36	0.0804848	7.3	0.0753046	16127
Sox11	chr4:139130831..139131331	Ubr4	0.739	0.0995057	0.625	0	0.44	0.0429025	6.3	0.00716232	10449
Sox11	chr5:125008260..125008760	Zfp664	0.739	0.0995057	0.672	0	0.59	0.0104245	7.9	0.00421	46626
Dmbx1	chr11:120001913..120002413	Slc38a10	0.739	0.0995057	0.395	0	0.48	0.0303262	9.9	0.0617647	628
Dmbx1	chr11:120083447..120083947	Slc38a10	0.739	0.0995057	0.437	0	0.42	0.050615	9.2	0.0439949	41274
Hmx3	chr17:31501261..31501761	Slc37a1	0.739	0.0995057	0.38	0	0.59	0.0104245	8.7	0.069323	4004
Hmx3	chr2:155381885..155382385	Gss	0.739	0.0995057	0.4	0	0.71	0.00267711	8.7	0.0593935	32538
Smad4	chr10:79590979..79591479	Palm	0.739	0.0995057	0.281	0	0.38	0.069323	9.9	0.137937	37926
Smad4	chr11:75431386..75431886	Rilp	0.739	0.0995057	0.892	0	0.71	0.00267711	9.5	0.000229059	30092
Smad4	chr17:7283510..7284010	Gm1604b	0.739	0.0995057	0.229	0	0.35	0.0865515	8.5	0.188309	8956
Smad4	chr2:29982849..29983349	Tbc1d13	0.739	0.0995057	0.411	0	0.33	0.0996993	9.7	0.0544282	40408
Smad4	chr2:30061101..30061601	Tbc1d13	0.739	0.0995057	0.525	0	0.52	0.0209713	8.1	0.0199952	28809
Smad4	chr2:71162842..71163342	Slc25a12	0.739	0.0995057	0.283	0	0.43	0.046631	8.1	0.136203	3657
Smad4	chr4:148158980..148159480	Mthfr	0.739	0.0995057	0.303	0	0.35	0.0865515	9	0.119683	21844
Smad4	chr8:64692818..64693318	Tll1	0.739	0.0995057	0.657	0	0.75	0.00162535	11.5	0.00500517	33512
Smad4	chr9:110019182..110019682	Smarcc1	0.739	0.0995057	0.792	0	0.7	0.00302191	8.1	0.000938764	4381
Ebf2	chr11:120371534..120372034	Pde6g	0.739	0.0995057	0.527	0	0.4	0.0593935	9.2	0.0196157	27207
Ebf2	chr12:73462015..73462515	Gm48656	0.739	0.0995057	0.67	0	0.55	0.0156735	7.8	0.00430904	41165
Ebf2	chr6:128128744..128129244	Gm10010	0.739	0.0995057	0.6	0	0.79	0.000964186	9.2	0.00938103	48341
Ebf2	chr7:99500163..99500663	Xrra1	0.739	0.0995057	0.413	0	0.55	0.0156735	9.3	0.0535618	7659
Ebf2	chr7:99538049..99538549	Xrra1	0.739	0.0995057	0.412	0	0.43	0.046631	8.7	0.0539936	13363
Ebf2	chr7:99541251..99541751	Xrra1	0.739	0.0995057	0.679	0	0.92	0.000150308	7.8	0.00387917	10161
Ebf2	chr9:72700019..72700519	Prtg	0.739	0.0995057	0.425	0	0.64	0.0060658	8.6	0.0485903	13636
Prdm15	chr10:62791607..62792107	Dna2	0.739	0.0995057	0.277	0	0.33	0.0996993	9	0.14145	8717
Prdm15	chr10:62845303..62845803	Dna2	0.739	0.0995057	0.391	0	0.43	0.046631	9.2	0.0637144	43547
Prdm15	chr5:137656866..137657366	Agfg2	0.739	0.0995057	0.435	0	0.56	0.0141841	9	0.0447355	2657
Rbpjl	chr1:23762753..23763253	B3gat2	0.739	0.0995057	0.461	0	0.52	0.0209713	7.1	0.0358562	37580
Rbpjl	chr12:26444009..26444509	4930549C15Rik	0.739	0.0995057	0.459	0	0.69	0.0034062	8.9	0.0364836	47292
Smad2	chr17:45733074..45733574	Cdc5l	0.739	0.0995057	0.637	0	0.54	0.0172951	8.5	0.00627238	6463
Smad2	chr3:95033496..95033996	Sema6c	0.739	0.0995057	0.361	0	0.34	0.0929536	8.6	0.0798963	33771
Smad2	chr4:155760904..155761404	Gm10563	0.739	0.0995057	0.576	0	0.35	0.0865515	8.5	0.0120546	31038
Smad2	chr6:7646592..7647092	Asns	0.739	0.0995057	0.399	0	0.38	0.069323	8.4	0.0598619	30292
Smad2	chr7:101324558..101325058	Clpb	0.739	0.0995057	0.719	0	0.73	0.002092	9.2	0.00239761	6264
Smad2	chr7:101349177..101349677	Clpb	0.739	0.0995057	0.346	0	0.48	0.0303262	9	0.0890716	16772
Smad2	chr7:101349772..101350272	Clpb	0.739	0.0995057	0.369	0	0.57	0.0128183	8.3	0.0753046	17367
Smad2	chr7:101425694..101426194	Clpb	0.739	0.0995057	0.666	0	0.6	0.00938103	8.5	0.0045134	12880
Smad2	chr7:120203742..120204242	Uqcrc2	0.739	0.0995057	0.485	0	0.33	0.0996993	9.5	0.0289946	30156
Stat2	chr10:126980514..126981014	Dtx3	0.739	0.0995057	0.452	0	0.43	0.046631	7.5	0.0387505	49320
Stat2	chr11:106657957..106658457	Cep95	0.739	0.0995057	0.715	0	0.54	0.0172951	7.3	0.0025184	21620
Stat2	chr14:38629456..38629956	Nrg3os	0.739	0.0995057	0.745	0	0.59	0.0104245	8.4	0.00173215	9196
Stat2	chr19:6911260..6911760	Fkbp2	0.739	0.0995057	0.435	0	0.35	0.0865515	7.7	0.0447355	45472
Stat2	chr19:6977209..6977709	Fkbp2	0.739	0.0995057	0.39	0	0.33	0.0996993	8.4	0.0642092	19339
Stat2	chr19:7002312..7002812	Fkbp2	0.739	0.0995057	0.577	0	0.43	0.046631	7	0.0119312	44442
Stat2	chr2:105604508..105605008	Elp4	0.739	0.0995057	0.524	0	0.45	0.0394188	8.5	0.0201873	39658
Stat2	chr2:105616096..105616596	Elp4	0.739	0.0995057	0.639	0	0.51	0.0230448	8.4	0.00613398	28070
Stat2	chr4:152172991..152173491	Plekhg5	0.739	0.0995057	0.415	0	0.42	0.050615	8	0.0527063	1675
Stat2	chr9:106345062..106345562	Rrp9	0.739	0.0995057	0.305	0	0.41	0.0548656	8.1	0.118113	7599
Maf	chr2:180428862..180429362	Slc17a9	0.739	0.0995057	0.596	0	0.47	0.0331415	8.8	0.00978691	48794
Maff	chr18:64661416..64661916	Fech	0.739	0.0995057	0.558	0	0.58	0.0115677	7.5	0.0144718	38093
Mafg	chr19:46310734..46311234	Mfsd13a	0.739	0.0995057	0.582	0	0.41	0.0548656	7.1	0.0113307	18325
Mafg	chr5:143328992..143329492	Grid2ip	0.739	0.0995057	0.226	0	0.36	0.0804848	10.8	0.191525	13600
Mafg	chr7:15987844..15988344	Ccdc9	0.739	0.0995057	0.267	0	0.34	0.0929536	7	0.150496	21351
Mbd2	chr12:107961128..107961628	Bcl11b	0.739	0.0995057	0.561	0	0.49	0.0277119	10.5	0.0140421	8044
Mbd2	chr13:113355111..113355611	Gzmk	0.739	0.0995057	0.825	0	0.87	0.000316363	10.5	0.000598998	6830
Mecp2	chr8:22548930..22549430	Alg11	0.739	0.0995057	0.635	0	0.74	0.0018453	7.8	0.00641354	1306
Meis1	chr15:99840105..99840605	Larp4	0.739	0.0995057	0.333	0	0.44	0.0429025	8.6	0.0976391	27340
Meis2	chr10:52936326..52936826	Gm47622	0.739	0.0995057	0.519	0	0.49	0.0277119	8.1	0.0211713	41812
Meis2	chr11:101226172..101226672	Aoc3	0.739	0.0995057	0.294	0	0.36	0.0804848	7.7	0.126934	4276
Meis2	chr11:101260363..101260863	Aoc3	0.739	0.0995057	0.437	0	0.36	0.0804848	11.5	0.0439949	38467
Meis2	chr17:27578351..27578851	Gm49794	0.739	0.0995057	0.97	0	0.7	0.00302191	8.8	6.8825e-05	5265
Meis2	chr17:47008975..47009475	Cul7	0.739	0.0995057	0.446	0	0.39	0.0642092	11.7	0.0407837	36261
Meis2	chr5:22550146..22550646	Gm16110	0.739	0.0995057	0.47	0	0.4	0.0593935	8.4	0.0331415	10705
Mtf1	chr11:116434577..116435077	Aanat	0.739	0.0995057	0.233	0	0.35	0.0865515	9.6	0.184073	42180
Mtf1	chr11:116470073..116470573	Aanat	0.739	0.0995057	0.434	0	0.38	0.069323	7	0.0451095	6684
Mtf1	chr2:31139227..31139727	Gpr107	0.739	0.0995057	0.37	0	0.36	0.0804848	8.7	0.0747451	39114
Mtf1	chr2:31149605..31150105	Gpr107	0.739	0.0995057	0.411	0	0.36	0.0804848	8.4	0.0544282	49492
Mtf1	chr4:150247949..150248449	Gm13093	0.739	0.0995057	0.748	0	0.53	0.0190579	6.3	0.00166733	44228
Mybl1	chr11:102096927..102097427	Hdac5	0.739	0.0995057	0.354	0	0.46	0.0361688	10.3	0.084085	5284
Mybl1	chr13:53109445..53109945	Auh	0.739	0.0995057	0.437	0	0.61	0.0084301	9	0.0439949	25727
Mybl1	chr8:125183868..125184368	Pgbd5	0.739	0.0995057	0.333	0	0.38	0.069323	8.3	0.0976391	17470
Mybl1	chr8:84069434..84069934	Clgn	0.739	0.0995057	0.492	0	0.41	0.0548656	8.2	0.0272123	46561
Neurod1	chr7:25072129..25072629	Megf8	0.739	0.0995057	0.369	0	0.36	0.0804848	8.5	0.0753046	26722
Nfe2l1	chr12:76253831..76254331	Esr2	0.739	0.0995057	0.754	0	0.85	0.000421692	6.7	0.00154426	29797
Nfe2l1	chr12:76266812..76267312	Esr2	0.739	0.0995057	0.404	0	0.42	0.050615	6.7	0.0575484	42778
Nfe2l1	chr19:3450353..3450853	Gal	0.739	0.0995057	0.254	0	0.33	0.0996993	6.7	0.162819	13593
Nfatc2	chr10:62340033..62340533	Vps26a	0.739	0.0995057	0.431	0	0.64	0.0060658	8.2	0.0462468	17448
Nfatc2	chr10:62340580..62341080	Vps26a	0.739	0.0995057	0.242	0	0.54	0.0172951	8.2	0.174761	17995
Nfatc2	chr17:35968281..35968781	Vars2	0.739	0.0995057	0.231	0	0.38	0.069323	8.2	0.186183	0
Nfatc2	chr4:136104569..136105069	Htr1d	0.739	0.0995057	0.76	0	0.88	0.000273416	8.2	0.00142954	45765
Nfatc2	chr4:136143524..136144024	Htr1d	0.739	0.0995057	0.444	0	0.42	0.050615	8.2	0.0414803	6810
Nfatc2	chr7:34753228..34753728	Cebpg	0.739	0.0995057	0.41	0	0.67	0.00430904	8.2	0.0548656	1636
Nfatc2	chr7:34759440..34759940	Cebpg	0.739	0.0995057	0.502	0	0.56	0.0141841	8.2	0.0248255	3441
Nfatc3	chr18:35666980..35667480	Snhg4	0.739	0.0995057	0.474	0	0.45	0.0394188	8.2	0.0319906	18943
Nfatc3	chr2:103592239..103592739	4930547E08Rik	0.739	0.0995057	0.336	0	0.45	0.0394188	8.2	0.0956103	48227
Nfatc3	chr2:103681122..103681622	4930547E08Rik	0.739	0.0995057	0.35	0	0.47	0.0331415	8.2	0.0865515	40154
Nfatc3	chr3:107692398..107692898	Gm36211	0.739	0.0995057	0.267	0	0.45	0.0394188	8.2	0.150496	47956
Nfatc3	chr3:96600793..96601293	Polr3c	0.739	0.0995057	0.539	0	0.72	0.00236825	8.2	0.0174649	29841
Nfatc3	chr5:124211195..124211695	Gm43661	0.739	0.0995057	0.492	0	0.81	0.000736168	8.2	0.0272123	20779
Nfatc3	chr6:21998982..21999482	Ing3	0.739	0.0995057	0.577	0	0.67	0.00430904	8.2	0.0119312	46925
Nfatc3	chr8:120304380..120304880	Adad2	0.739	0.0995057	0.523	0	0.35	0.0865515	8.2	0.0203809	34605
Nfatc3	chr8:120315712..120316212	Adad2	0.739	0.0995057	0.267	0	0.38	0.069323	8.2	0.150496	23273
Nfatc3	chr8:120378294..120378794	Adad2	0.739	0.0995057	0.476	0	0.43	0.046631	8.2	0.0314276	38807
Nfatc3	chr8:120382501..120383001	Adad2	0.739	0.0995057	0.665	0	0.74	0.0018453	8.2	0.00456583	43014
Nfatc3	chr9:108491785..108492285	Slc25a20	0.739	0.0995057	0.507	0	0.72	0.00236825	8.2	0.0236995	47001
Nfatc3	chr9:108572379..108572879	Slc25a20	0.739	0.0995057	0.413	0	0.53	0.0190579	8.2	0.0535618	22683
Nfatc4	chr10:81320617..81321117	Celf5	0.739	0.0995057	0.559	0	0.55	0.0156735	8.4	0.0143273	2073
Nfatc4	chr11:101069772..101070272	Cntnap1	0.739	0.0995057	0.336	0	0.49	0.0277119	9.1	0.0956103	2904
Nfatc4	chr14:68342517..68343017	Nefl	0.739	0.0995057	0.921	0	0.7	0.00302191	8.3	0.000148032	21204
Nfatc4	chr14:68344697..68345197	Nefl	0.739	0.0995057	0.571	0	0.81	0.000736168	8.7	0.0126881	23384
Nfatc4	chr19:7264018..7264518	Naa40	0.739	0.0995057	0.268	0	0.33	0.0996993	8.7	0.149574	45469
Nfatc4	chr2:164874060..164874560	Ncoa5	0.739	0.0995057	0.606	0	0.72	0.00236825	8.1	0.00879982	2146
Nfatc4	chr3:20118981..20119481	Hltf	0.739	0.0995057	0.459	0	0.61	0.0084301	8.6	0.0364836	6525
Nfatc4	chr4:129452068..129452568	Tmem234	0.739	0.0995057	0.398	0	0.56	0.0141841	8.2	0.0603332	41892
Nfatc4	chr4:149650404..149650904	Clstn1	0.739	0.0995057	0.593	0	0.6	0.00938103	8.4	0.0101013	20020
Nfatc4	chr4:149719627..149720127	Clstn1	0.739	0.0995057	0.222	0	0.39	0.0642092	8.3	0.195865	8039
Nfatc4	chr5:139341830..139342330	Cox19	0.739	0.0995057	0.289	0	0.53	0.0190579	8.6	0.131091	4656
Nfatc4	chr5:139363637..139364137	Cox19	0.739	0.0995057	0.626	0	0.51	0.0230448	9.1	0.00708412	26463
Nfatc4	chr6:142759313..142759813	Cmas	0.739	0.0995057	0.486	0	0.33	0.0996993	8.4	0.0287342	43620
Nfatc4	chr8:122351894..122352394	Fbxo31	0.739	0.0995057	0.37	0	0.59	0.0104245	8.3	0.0747451	46348
Nfia	chr19:53120458..53120958	Add3	0.739	0.0995057	0.706	0	0.86	0.000365518	8.8	0.00281053	7915
Nfia	chr19:53193495..53193995	Add3	0.739	0.0995057	0.376	0	0.44	0.0429025	9.4	0.0714543	7017
Nfia	chr19:53194108..53194608	Add3	0.739	0.0995057	0.625	0	0.75	0.00162535	10	0.00716232	7630
Nfia	chr3:107870461..107870961	Gstm1	0.739	0.0995057	0.592	0	0.79	0.000964186	8.4	0.0102081	49670
Nfia	chr3:107872373..107872873	Gstm1	0.739	0.0995057	0.558	0	0.69	0.0034062	11.6	0.0144718	47758
Nfia	chr3:107879181..107879681	Gstm1	0.739	0.0995057	0.525	0	0.39	0.0642092	8.6	0.0199952	40950
Nfia	chr3:107887699..107888199	Gstm1	0.739	0.0995057	0.68	0	0.77	0.0012555	10.2	0.00383387	32432
Nfia	chr3:107917957..107918457	Gstm1	0.739	0.0995057	0.401	0	0.59	0.0104245	8.4	0.0589279	2174
Nfia	chr3:107939405..107939905	Gstm1	0.739	0.0995057	0.695	0	0.85	0.000421692	8.5	0.00320888	14115
Nfia	chr3:107941006..107941506	Gstm1	0.739	0.0995057	0.369	0	0.63	0.0067788	7.7	0.0753046	15716
Nfia	chr3:107946181..107946681	Gstm1	0.739	0.0995057	0.726	0	0.83	0.000558801	7.9	0.00219879	20891
Nfia	chr3:107953273..107953773	Gstm1	0.739	0.0995057	0.477	0	0.62	0.00756486	9.5	0.0311492	27983
Nfib	chr19:7056520..7057020	Macrod1	0.739	0.0995057	0.619	0	0.57	0.0128183	9	0.00764772	22341
Nfic	chr10:126981685..126982185	Slc26a10	0.739	0.0995057	0.298	0	0.34	0.0929536	9.6	0.123674	28796
Nfic	chr10:126990299..126990799	Slc26a10	0.739	0.0995057	0.338	0	0.54	0.0172951	8.9	0.094275	20182
Nfic	chr10:80674678..80675178	Sppl2b	0.739	0.0995057	0.391	0	0.54	0.0172951	9.3	0.0637144	15930
Nfic	chr12:99594452..99594952	Gm19951	0.739	0.0995057	0.453	0	0.64	0.0060658	8.9	0.0384198	14399
Nfic	chr12:99627742..99628242	Gm19951	0.739	0.0995057	0.662	0	0.57	0.0128183	8.7	0.00472638	18389
Nfic	chr4:124936679..124937179	Gnl2	0.739	0.0995057	0.475	0	0.54	0.0172951	8.5	0.031708	0
Nfic	chr7:5038228..5038728	Ccdc106	0.739	0.0995057	0.232	0	0.36	0.0804848	8.6	0.185126	14675
Nfic	chr8:47240206..47240706	Irf2	0.739	0.0995057	0.583	0	0.4	0.0593935	8.4	0.0112138	5827
Nfic	chr8:47288243..47288743	Irf2	0.739	0.0995057	0.744	0	0.39	0.0642092	8.4	0.00175426	20202
Nfic	chr9:37430474..37430974	Siae	0.739	0.0995057	0.394	0	0.55	0.0156735	8.7	0.0622477	36019
Nfil3	chr1:180328771..180329271	Stum	0.739	0.0995057	0.518	0	0.57	0.0128183	7.8	0.0213729	17701
Nfil3	chr12:69356905..69357405	Nemf	0.739	0.0995057	0.392	0	0.34	0.0929536	8.2	0.0632225	4000
Nfil3	chr12:85473603..85474103	Fos	0.739	0.0995057	0.413	0	0.37	0.0747451	8.5	0.0535618	46560
Nfil3	chr15:97726949..97727449	Hdac7	0.739	0.0995057	0.517	0	0.45	0.0394188	8.7	0.0215761	1900
Nfkb1	chr10:29206690..29207190	Echdc1	0.739	0.0995057	0.41	0	0.43	0.046631	7.7	0.0548656	17030
Nfkb1	chr10:29213658..29214158	Echdc1	0.739	0.0995057	0.6	0	0.75	0.00162535	8.2	0.00938103	23998
Nfkb1	chr15:57984561..57985061	Wdyhv1	0.739	0.0995057	0.643	0	0.54	0.0172951	8.6	0.00586527	19711
Nfkb1	chr15:78933492..78933992	Galr3	0.739	0.0995057	0.298	0	0.33	0.0996993	7.9	0.123674	7406
Nfkb2	chr11:4827810..4828310	Thoc5	0.739	0.0995057	0.861	0	0.83	0.000558801	8.1	0.000360301	17009
Nfkb2	chr2:25850335..25850835	Camsap1	0.739	0.0995057	0.4	0	0.42	0.050615	7.4	0.0593935	4926
Nfyb	chr11:98047559..98048059	Cdk12	0.739	0.0995057	0.522	0	0.55	0.0156735	11.2	0.0205761	45825
Nfyb	chr11:98193078..98193578	Cdk12	0.739	0.0995057	0.234	0	0.43	0.046631	8.2	0.183023	38749
Nfyb	chr6:120785437..120785937	Atp6v1e1	0.739	0.0995057	0.526	0	0.51	0.0230448	8.5	0.0198047	6053
Nfyb	chr6:120792023..120792523	Atp6v1e1	0.739	0.0995057	0.367	0	0.34	0.0929536	8.2	0.0764332	2836
Nfyc	chr12:111660581..111661081	Ckb	0.739	0.0995057	0.262	0	0.44	0.0429025	8.6	0.15516	21808
Nfyc	chr12:111677801..111678301	Ckb	0.739	0.0995057	0.25	0	0.39	0.0642092	8.6	0.166739	39028
Nfyc	chr12:111683732..111684232	Ckb	0.739	0.0995057	0.352	0	0.46	0.0361688	9	0.0853116	44959
Lhx1	chr1:167220510..167221010	Aldh9a1	0.739	0.0995057	0.242	0	0.45	0.0394188	10.1	0.174761	28774
Nr1d2	chr11:54796502..54797002	Hint1	0.739	0.0995057	0.55	0	0.47	0.0331415	8.5	0.0156735	39194
Nr1d2	chr2:32488624..32489124	Pip5kl1	0.739	0.0995057	0.448	0	0.49	0.0277119	9.1	0.0400965	18684
Nr1d2	chr7:140853944..140854444	Phrf1	0.739	0.0995057	0.355	0	0.35	0.0865515	9.7	0.0834768	12351
Nr1i2	chr10:80116754..80117254	Dazap1	0.739	0.0995057	0.581	0	0.67	0.00430904	10.1	0.0114487	496
Nr1i2	chr6:114013724..114014224	Gm15083	0.739	0.0995057	0.73	0	0.77	0.0012555	10.3	0.002092	31973
Nr1i2	chr6:87890755..87891255	Hmces	0.739	0.0995057	0.333	0	0.39	0.0642092	8.3	0.0976391	0
Nr1i2	chr8:107401879..107402379	Tango6	0.739	0.0995057	0.58	0	0.51	0.0230448	8.8	0.0115677	7320
Nr1i2	chrX:20949942..20950442	Zfp182	0.739	0.0995057	0.29	0	0.42	0.050615	8.7	0.130252	21386
Nr1i3	chr11:107012608..107013108	Bptf	0.739	0.0995057	0.307	0	0.35	0.0865515	8.6	0.116557	9639
Nr1i3	chr11:77497872..77498372	Taok1	0.739	0.0995057	0.441	0	0.35	0.0865515	8.9	0.0425433	268
Nr1i3	chr14:65069223..65069723	Hmbox1	0.739	0.0995057	0.607	0	0.44	0.0429025	8.7	0.00870608	9477
Nr1i3	chr14:65071051..65071551	Hmbox1	0.739	0.0995057	0.448	0	0.42	0.050615	8.9	0.0400965	11305
Nr1i3	chr19:45614894..45615394	Fbxw4	0.739	0.0995057	0.792	0	0.53	0.0190579	8.7	0.000938764	4182
Nr1i3	chr5:124173330..124173830	Abcb9	0.739	0.0995057	0.569	0	0.48	0.0303262	7.8	0.0129495	43363
Nr1i3	chr5:124187121..124187621	Abcb9	0.739	0.0995057	0.742	0	0.59	0.0104245	9.4	0.00179926	29572
Nr1i3	chr5:124187795..124188295	Abcb9	0.739	0.0995057	0.645	0	0.51	0.0230448	10.4	0.00573488	28898
Nr2c1	chr1:38185457..38185957	Rev1	0.739	0.0995057	0.371	0	0.45	0.0394188	12.1	0.0741887	16574
Nr2c1	chr10:85183607..85184107	Btbd11	0.739	0.0995057	0.432	0	0.38	0.069323	9.6	0.0458652	38570
Nr2c1	chr11:117655051..117655551	Tnrc6c	0.739	0.0995057	0.498	0	0.53	0.0190579	8.9	0.0257583	14993
Nr2c1	chr14:27741485..27741985	Erc2	0.739	0.0995057	0.233	0	0.43	0.046631	8.4	0.184073	26399
Nr2c1	chr16:18066132..18066632	Zdhhc8	0.739	0.0995057	0.5	0	0.34	0.0929536	9.6	0.0252883	13131
Nr2c1	chr16:18088984..18089484	Zdhhc8	0.739	0.0995057	0.678	0	0.54	0.0172951	9.9	0.00392496	35983
Nr2c1	chr19:46857021..46857521	Nt5c2	0.739	0.0995057	0.302	0	0.35	0.0865515	9.5	0.120474	40492
Nr2c1	chr19:46899486..46899986	Nt5c2	0.739	0.0995057	0.532	0	0.53	0.0190579	8.5	0.0186936	1471
Nr2c1	chr19:7198438..7198938	Naa40	0.739	0.0995057	0.541	0	0.56	0.0141841	10.7	0.0171267	19460
Nr2c1	chr19:7214220..7214720	Naa40	0.739	0.0995057	0.248	0	0.38	0.069323	8.9	0.168722	3678
Nr2c1	chr4:139102393..139102893	Ubr4	0.739	0.0995057	0.872	0	0.75	0.00162535	8.5	0.000307301	5076
Nr2c1	chr4:139130831..139131331	Ubr4	0.739	0.0995057	0.625	0	0.48	0.0303262	7.8	0.00716232	10449
Nr2c1	chr5:139335734..139336234	Cox19	0.739	0.0995057	0.354	0	0.42	0.050615	8.3	0.084085	938
Nr2c1	chr5:139358510..139359010	Cox19	0.739	0.0995057	0.769	0	0.71	0.00267711	8.6	0.00127198	21336
Nr2c1	chr6:113955082..113955582	Atp2b2	0.739	0.0995057	0.548	0	0.43	0.046631	10.2	0.0159869	43439
Nr2c1	chr6:114013724..114014224	Atp2b2	0.739	0.0995057	0.774	0	0.69	0.0034062	9.9	0.00119148	4751
Nr2c1	chr6:114015359..114015859	Atp2b2	0.739	0.0995057	0.37	0	0.39	0.0642092	9.3	0.0747451	3116
Nr2c2	chr1:153679165..153679665	Rnasel	0.739	0.0995057	0.352	0	0.5	0.0252883	7.5	0.0853116	47434
Nr2c2	chr17:28036191..28036691	Snrpc	0.739	0.0995057	0.457	0	0.58	0.0115677	8.2	0.0371199	20432
Nr2c2	chr17:28066715..28067215	Snrpc	0.739	0.0995057	0.424	0	0.56	0.0141841	13.1	0.04899	7585
Nr2c2	chr19:42119567..42120067	Morn4	0.739	0.0995057	0.428	0	0.34	0.0929536	8.3	0.047407	44770
Nr2c2	chr4:44973378..44973878	Polr1e	0.739	0.0995057	0.578	0	0.76	0.00142954	6.8	0.011809	44704
Nr2c2	chr5:138116659..138117159	Zscan21	0.739	0.0995057	0.355	0	0.36	0.0804848	10.8	0.0834768	1355
Nr2c2	chr5:34186950..34187450	Gm1673	0.739	0.0995057	0.458	0	0.61	0.0084301	7.5	0.0368006	46071
Nr2c2	chr6:124700186..124700686	Atn1	0.739	0.0995057	0.651	0	0.8	0.000843113	7.9	0.00535899	21901
Nr2c2	chr6:124757834..124758334	Atn1	0.739	0.0995057	0.467	0	0.61	0.0084301	7.2	0.034027	24346
Nr4a1	chr15:76190014..76190514	Cyc1	0.739	0.0995057	0.79	0	0.81	0.000736168	7.5	0.000964186	37208
Nr4a1	chr15:76263897..76264397	Cyc1	0.739	0.0995057	0.702	0	0.79	0.000964186	7.3	0.00294991	35220
Nr4a1	chr19:8992767..8993267	Eef1g	0.739	0.0995057	0.396	0	0.42	0.050615	7.7	0.0612846	42998
Nr4a1	chr4:116464614..116465114	Gpbp1l1	0.739	0.0995057	0.328	0	0.44	0.0429025	7.5	0.10109	26063
Nr4a1	chr5:115429530..115430030	Gm13830	0.739	0.0995057	0.631	0	0.78	0.00110104	7.9	0.00670431	9148
Nr4a1	chr5:115431402..115431902	Gm13830	0.739	0.0995057	0.659	0	0.82	0.000641851	7.5	0.00489194	7276
Nr4a1	chr5:115470719..115471219	Gm13830	0.739	0.0995057	0.233	0	0.38	0.069323	7.3	0.184073	31452
Nr4a2	chr1:75214646..75215146	Ptprn	0.739	0.0995057	0.928	0	0.71	0.00267711	10.2	0.000132979	19494
Nr4a2	chr17:28036963..28037463	Ilrun	0.739	0.0995057	0.603	0	0.5	0.0252883	9.8	0.00908635	1962
Nr4a2	chr8:46925131..46925631	Acsl1	0.739	0.0995057	0.956	0	0.75	0.00162535	9.1	8.59711e-05	910
Nrf1	chr3:10439864..10440364	Zfand1	0.739	0.0995057	0.354	0	0.58	0.0115677	8.1	0.084085	23486
Pax7	chr11:81767657..81768157	5530401A14Rik	0.739	0.0995057	0.819	0	0.84	0.000485785	8.8	0.000650754	16151
Olig2	chr5:99200505..99201005	Prkg2	0.739	0.0995057	0.708	0	0.75	0.00162535	7.5	0.00274309	15294
Pax5	chr12:71036899..71037399	3110056K07Rik	0.739	0.0995057	0.383	0	0.37	0.0747451	8.9	0.067757	24969
Pax5	chr15:76196638..76197138	Maf1	0.739	0.0995057	0.222	0	0.45	0.0394188	11	0.195865	38355
Pax5	chr15:76250078..76250578	Maf1	0.739	0.0995057	0.343	0	0.64	0.0060658	9.9	0.0909973	12462
Pou1f1	chr10:128547571..128548071	Ikzf4	0.739	0.0995057	0.357	0	0.47	0.0331415	10.2	0.0822701	42343
Pou1f1	chr11:60314511..60315011	Atpaf2	0.739	0.0995057	0.397	0	0.43	0.046631	8.1	0.0608075	5227
Pou1f1	chr11:82848453..82848953	Nle1	0.739	0.0995057	0.407	0	0.47	0.0331415	9	0.0561943	49215
Pou1f1	chr13:51847152..51847652	Secisbp2	0.739	0.0995057	0.546	0	0.64	0.0060658	8.4	0.0163058	11342
Pou1f1	chr17:26466548..26467048	Luc7l	0.739	0.0995057	0.322	0	0.5	0.0252883	7.9	0.105348	4821
Pou1f1	chr7:19295726..19296226	Ppp1r37	0.739	0.0995057	0.415	0	0.66	0.00483619	7.9	0.0527063	774
Pou1f1	chr7:19301052..19301552	Ppp1r37	0.739	0.0995057	0.464	0	0.34	0.0929536	8.1	0.0349318	4050
Pknox1	chr11:33070538..33071038	Npm1	0.739	0.0995057	0.67	0	0.73	0.002092	8.2	0.00430904	33426
Pknox1	chr19:46028160..46028660	Pprc1	0.739	0.0995057	0.449	0	0.35	0.0865515	9.5	0.0397565	4664
Pknox1	chr2:25584606..25585106	A230005M16Rik	0.739	0.0995057	0.543	0	0.76	0.00142954	9.1	0.0167942	13170
Pknox1	chr4:126058318..126058818	Stk40	0.739	0.0995057	0.499	0	0.54	0.0172951	8	0.0255224	35705
Pknox1	chr9:110249707..110250207	Scap	0.739	0.0995057	0.491	0	0.45	0.0394188	8.3	0.0274612	42345
Pou2f1	chr10:7792612..7793112	Tab2	0.739	0.0995057	0.406	0	0.35	0.0865515	8.4	0.0566429	5361
Pou2f1	chr11:98770904..98771404	Rara	0.739	0.0995057	0.423	0	0.52	0.0209713	8.2	0.0493923	47239
Pou2f1	chr11:98776940..98777440	Rara	0.739	0.0995057	0.476	0	0.57	0.0128183	8.1	0.0314276	41203
Pou2f1	chr11:98800823..98801323	Rara	0.739	0.0995057	0.362	0	0.51	0.0230448	8	0.079311	17320
Pou2f1	chr13:43265057..43265557	Tbc1d7	0.739	0.0995057	0.584	0	0.76	0.00142954	9.8	0.011098	47226
Pou2f1	chr13:43365207..43365707	Tbc1d7	0.739	0.0995057	0.47	0	0.54	0.0172951	8.4	0.0331415	40229
Pou2f1	chr14:31128212..31128712	Sh3bp5	0.739	0.0995057	0.578	0	0.35	0.0865515	9.8	0.011809	629
Pou2f1	chr3:97227424..97227924	Bcl9	0.739	0.0995057	0.237	0	0.38	0.069323	8.8	0.179897	22190
Pou2f1	chr5:30709690..30710190	Kcnk3	0.739	0.0995057	0.311	0	0.48	0.0303262	8.6	0.113488	35323
Pou2f1	chr8:11636272..11636772	Cars2	0.739	0.0995057	0.438	0	0.41	0.0548656	8	0.0436283	35488
Pou3f2	chr5:114264098..114264598	Acacb	0.739	0.0995057	0.594	0	0.54	0.0172951	10.5	0.00999555	19997
Prdm16	chr17:31556135..31556635	Pde9a	0.739	0.0995057	0.543	0	0.76	0.00142954	9.2	0.0167942	48548
Pgr	chr5:135407054..135407554	Fkbp6	0.739	0.0995057	0.321	0	0.44	0.0429025	8.7	0.10607	28155
Sox15	chr10:80091469..80091969	Dazap1	0.739	0.0995057	0.34	0	0.53	0.0190579	8.7	0.0929536	5350
Sox15	chr10:80117626..80118126	Dazap1	0.739	0.0995057	0.34	0	0.5	0.0252883	9.9	0.0929536	574
Sox15	chr10:80147739..80148239	Dazap1	0.739	0.0995057	0.387	0	0.69	0.0034062	8.9	0.0657116	29037
Sox15	chr11:80267828..80268328	5730455P16Rik	0.739	0.0995057	0.415	0	0.35	0.0865515	8.5	0.0527063	512
Sox15	chr11:80288063..80288563	5730455P16Rik	0.739	0.0995057	0.232	0	0.34	0.0929536	8.5	0.185126	19202
Rara	chr11:105936108..105936608	Kcnh6	0.739	0.0995057	0.516	0	0.47	0.0331415	12.2	0.0217809	31508
Rara	chr19:4820744..4821244	Rbm14	0.739	0.0995057	0.744	0	0.62	0.00756486	9.8	0.00175426	40295
Rara	chr3:95229958..95230458	Setdb1	0.739	0.0995057	0.572	0	0.36	0.0804848	7.6	0.0125592	33941
Rara	chr3:95277268..95277768	Setdb1	0.739	0.0995057	0.338	0	0.33	0.0996993	7.5	0.094275	12754
Rel	chr5:122371611..122372111	Hvcn1	0.739	0.0995057	0.492	0	0.62	0.00756486	7.5	0.0272123	23413
Rfx2	chr7:4123679..4124179	Ttyh1	0.739	0.0995057	0.485	0	0.34	0.0929536	9.7	0.0289946	459
Rfx3	chr14:34534952..34535452	Grid1	0.739	0.0995057	0.583	0	0.37	0.0747451	8.3	0.0112138	6612
Rfx3	chr19:46530179..46530679	Arl3	0.739	0.0995057	0.387	0	0.38	0.069323	8.1	0.0657116	572
Rfx3	chr19:46562060..46562560	Arl3	0.739	0.0995057	0.566	0	0.61	0.0084301	8.5	0.0133503	422
Rfx3	chr2:30262982..30263482	Sh3glb2	0.739	0.0995057	0.77	0	0.51	0.0230448	8.9	0.0012555	13632
Rfx3	chr2:30265761..30266261	Sh3glb2	0.739	0.0995057	0.748	0	0.76	0.00142954	9.6	0.00166733	16411
Rfx3	chr4:155771383..155771883	Gm10563	0.739	0.0995057	0.247	0	0.42	0.050615	10	0.169719	41517
Rfx3	chr5:135189263..135189763	Baz1b	0.739	0.0995057	0.447	0	0.34	0.0929536	7.3	0.0404389	26354
Rfx3	chr9:42688114..42688614	Grik4	0.739	0.0995057	0.647	0	0.4	0.0593935	8.5	0.00560706	31380
Rfx6	chr1:178318524..178319024	Kif26b	0.739	0.0995057	0.306	0	0.45	0.0394188	8.4	0.117333	37665
Rfx6	chr12:105590324..105590824	Atg2b	0.739	0.0995057	0.42	0	0.55	0.0156735	8.5	0.050615	922
Rfx6	chr12:105611037..105611537	Atg2b	0.739	0.0995057	0.237	0	0.6	0.00938103	8	0.179897	1550
Rfx6	chr15:77970324..77970824	Cacng2	0.739	0.0995057	0.474	0	0.58	0.0115677	13.2	0.0319906	33403
Rfx6	chr17:27123718..27124218	Gm17382	0.739	0.0995057	0.589	0	0.82	0.000641851	8.9	0.0105342	18541
Rfx6	chr19:41895945..41896445	Rrp12	0.739	0.0995057	0.35	0	0.55	0.0156735	8.5	0.0865515	11332
Rfx6	chr2:155381885..155382385	Ggt7	0.739	0.0995057	0.482	0	0.58	0.0115677	8.9	0.0297876	21727
Rfx6	chr2:60720209..60720709	Rbms1	0.739	0.0995057	0.788	0	0.66	0.00483619	9.5	0.000990239	834
Rfx6	chr4:126262000..126262500	Ago3	0.739	0.0995057	0.439	0	0.49	0.0277119	9.1	0.0432642	17304
Rfx6	chr6:143175249..143175749	1700126G02Rik	0.739	0.0995057	0.427	0	0.6	0.00938103	9.5	0.0477988	8074
Rfx6	chr6:30468512..30469012	Klhdc10	0.739	0.0995057	0.613	0	0.84	0.000485785	9.5	0.00816184	24742
Rora	chr15:76155775..76156275	Oplah	0.739	0.0995057	0.782	0	0.76	0.00142954	9	0.00107232	25416
Runx2	chr11:107413093..107413593	C330019F10Rik	0.739	0.0995057	0.672	0	0.84	0.000485785	8.5	0.00421	4452
Runx2	chr17:35243081..35243581	Gm10501	0.739	0.0995057	0.476	0	0.63	0.0067788	9.3	0.0314276	42316
Runx2	chr18:76380018..76380518	Smad2	0.739	0.0995057	0.367	0	0.61	0.0084301	8.5	0.0764332	4772
Runx2	chr2:25607603..25608103	Obp2b	0.739	0.0995057	0.297	0	0.45	0.0394188	9.1	0.124484	18917
Runx2	chr4:55001253..55001753	Zfp462	0.739	0.0995057	0.553	0	0.36	0.0804848	9.3	0.0152132	9612
Runx2	chr9:71756698..71757198	Tcf12	0.739	0.0995057	0.635	0	0.7	0.00302191	8.4	0.00641354	34794
Runx2	chr9:71826133..71826633	Tcf12	0.739	0.0995057	0.319	0	0.54	0.0172951	9.1	0.107525	3358
Six4	chr1:171360578..171361078	B930036N10Rik	0.739	0.0995057	0.367	0	0.52	0.0209713	8.9	0.0764332	28898
Six4	chr11:60878042..60878542	Kcnj12	0.739	0.0995057	0.726	0	0.5	0.0252883	8.6	0.00219879	34847
Six4	chr8:110721158..110721658	Marveld3	0.739	0.0995057	0.47	0	0.54	0.0172951	8.3	0.0331415	32322
Smarca5	chr1:190768230..190768730	Spata45	0.739	0.0995057	0.348	0	0.37	0.0747451	6.9	0.0878048	105
Smarca5	chr1:82243123..82243623	Irs1	0.739	0.0995057	0.637	0	0.82	0.000641851	6.3	0.00627238	25513
Smarca5	chr5:31052298..31052798	Ost4	0.739	0.0995057	0.395	0	0.42	0.050615	6	0.0617647	12270
Snai1	chr5:150426481..150426981	Gm5	0.739	0.0995057	0.663	0	0.7	0.00302191	8.5	0.00467231	711
Snai2	chr1:170171550..170172050	Nos1ap	0.739	0.0995057	0.464	0	0.47	0.0331415	8.1	0.0349318	16326
Snai2	chr1:170401559..170402059	Nos1ap	0.739	0.0995057	0.835	0	0.89	0.000235952	7.9	0.000521111	14806
Snai2	chr17:80899443..80899943	Cdkl4	0.739	0.0995057	0.566	0	0.48	0.0303262	12.8	0.0133503	14200
Snai2	chr4:134515872..134516372	Maco1	0.739	0.0995057	0.317	0	0.38	0.069323	6.8	0.108994	22151
Snai2	chr7:130969147..130969647	Acadsb	0.739	0.0995057	0.698	0	0.6	0.00938103	12.9	0.00309549	42682
Snai2	chr7:130986685..130987185	Acadsb	0.739	0.0995057	0.79	0	0.4	0.0593935	9.6	0.000964186	25144
Snai2	chr7:130988003..130988503	Acadsb	0.739	0.0995057	0.788	0	0.61	0.0084301	7.8	0.000990239	23826
Sox4	chr4:54954371..54954871	Zfp462	0.739	0.0995057	0.707	0	0.6	0.00938103	9.1	0.00277662	6394
Sox4	chr4:54966083..54966583	Zfp462	0.739	0.0995057	0.584	0	0.87	0.000316363	10.5	0.011098	18106
Sox4	chr4:54972919..54973419	Zfp462	0.739	0.0995057	0.719	0	0.43	0.046631	8.4	0.00239761	24942
Sox4	chr4:55001253..55001753	Zfp462	0.739	0.0995057	0.553	0	0.58	0.0115677	9	0.0152132	9612
Sox9	chr3:121426823..121427323	A730020M07Rik	0.739	0.0995057	0.36	0	0.41	0.0548656	10.3	0.0804848	9692
Sox9	chr4:70307164..70307664	Cdk5rap2	0.739	0.0995057	0.65	0	0.64	0.0060658	10.4	0.00542007	14113
Sox9	chr4:70317465..70317965	Cdk5rap2	0.739	0.0995057	0.726	0	0.7	0.00302191	8.4	0.00219879	3812
Sp1	chr11:115163697..115164197	Fdxr	0.739	0.0995057	0.684	0	0.66	0.00483619	8.6	0.00365734	3352
Sp1	chr11:115164832..115165332	Fdxr	0.739	0.0995057	0.916	0	0.76	0.00142954	8.9	0.000159745	2217
Sp1	chr11:115202272..115202772	Fdxr	0.739	0.0995057	0.39	0	0.4	0.0593935	10.5	0.0642092	34395
Sp1	chr11:115209099..115209599	Fdxr	0.739	0.0995057	0.407	0	0.4	0.0593935	8.1	0.0561943	41222
Sp1	chr11:115209667..115210167	Fdxr	0.739	0.0995057	0.526	0	0.45	0.0394188	10.6	0.0198047	41790
Sp1	chr11:51534277..51534777	D930048N14Rik	0.739	0.0995057	0.5	0	0.38	0.069323	8.5	0.0252883	7003
Sp1	chr11:76547875..76548375	Bhlha9	0.739	0.0995057	0.342	0	0.4	0.0593935	9.6	0.091646	14920
Sp1	chr11:76569979..76570479	Bhlha9	0.739	0.0995057	0.751	0	0.6	0.00938103	8.6	0.00160472	6682
Sp1	chr11:76571095..76571595	Bhlha9	0.739	0.0995057	0.742	0	0.65	0.00542007	11.4	0.00179926	7798
Sp1	chr11:79182748..79183248	Nf1	0.739	0.0995057	0.37	0	0.47	0.0331415	8	0.0747451	47270
Sp1	chr12:110786183..110786683	Mok	0.739	0.0995057	0.825	0	0.68	0.00383387	8.2	0.000598998	20677
Sp1	chr12:30128478..30128978	Tpo	0.739	0.0995057	0.32	0	0.4	0.0593935	8.5	0.106796	16019
Sp1	chr6:40061164..40061664	Tmem178b	0.739	0.0995057	0.515	0	0.48	0.0303262	8.5	0.0219874	25520
Sp1	chr7:127473385..127473885	Zfp668	0.739	0.0995057	0.518	0	0.37	0.0747451	8.2	0.0213729	932
Sp1	chr7:99924828..99925328	Gm34821	0.739	0.0995057	0.456	0	0.35	0.0865515	8.2	0.0374415	48413
Sp3	chr5:143107123..143107623	Rnf216	0.739	0.0995057	0.329	0	0.44	0.0429025	8.9	0.100393	8373
Sp3	chr7:100841241..100841741	Fchsd2	0.739	0.0995057	0.414	0	0.36	0.0804848	11.4	0.0531327	1790
Sp3	chr7:100893659..100894159	Fchsd2	0.739	0.0995057	0.837	0	0.51	0.0230448	9.2	0.000506705	332
Sp4	chr1:43446172..43446672	Nck2	0.739	0.0995057	0.389	0	0.41	0.0548656	10.5	0.064707	37066
Sp4	chr1:43474337..43474837	Nck2	0.739	0.0995057	0.327	0	0.4	0.0593935	10.2	0.101791	8901
Sp4	chr1:43497851..43498351	Nck2	0.739	0.0995057	0.436	0	0.41	0.0548656	9.3	0.0443639	1417
Sp4	chr10:70686421..70686921	Gm48024	0.739	0.0995057	0.877	0	0.9	0.000203322	9.1	0.000285693	17360
Sp4	chr10:79793313..79793813	Gm26602	0.739	0.0995057	0.398	0	0.61	0.0084301	10.9	0.0603332	46622
Sp4	chr11:78358281..78358781	Vtn	0.739	0.0995057	0.438	0	0.5	0.0252883	10.2	0.0436283	31135
Sp4	chr11:78360420..78360920	Vtn	0.739	0.0995057	0.341	0	0.38	0.069323	8.5	0.0922981	28996
Sp4	chr14:24132053..24132553	Gm31392	0.739	0.0995057	0.581	0	0.61	0.0084301	9.3	0.0114487	6076
Sp4	chr18:34901717..34902217	Gm3550	0.739	0.0995057	0.376	0	0.33	0.0996993	11.9	0.0714543	32304
Sp4	chr19:3862703..3863203	Gm16066	0.739	0.0995057	0.318	0	0.43	0.046631	11.2	0.108258	39215
Sp4	chr4:136104569..136105069	Htr1d	0.739	0.0995057	0.76	0	0.9	0.000203322	10.2	0.00142954	45765
Sp4	chr4:136134958..136135458	Htr1d	0.739	0.0995057	0.471	0	0.58	0.0115677	7.6	0.0328506	15376
Sp4	chr4:136140205..136140705	Htr1d	0.739	0.0995057	0.7	0	0.7	0.00302191	7.6	0.00302191	10129
Srebf1	chr11:114689203..114689703	Btbd17	0.739	0.0995057	0.629	0	0.51	0.0230448	9.4	0.00685402	2431
Srebf1	chr11:114692578..114693078	Btbd17	0.739	0.0995057	0.663	0	0.63	0.0067788	11.5	0.00467231	5806
Rbpj	chr11:78344425..78344925	Sarm1	0.739	0.0995057	0.462	0	0.64	0.0060658	9.6	0.0355459	29698
Rbpj	chr11:78358281..78358781	Sarm1	0.739	0.0995057	0.599	0	0.63	0.0067788	9.5	0.0094811	15842
Rbpj	chr11:78399638..78400138	Sarm1	0.739	0.0995057	0.606	0	0.4	0.0593935	9.2	0.00879982	11057
Rbpj	chr11:98765024..98765524	Rapgefl1	0.739	0.0995057	0.453	0	0.64	0.0060658	8.6	0.0384198	23865
Rbpj	chr11:98773763..98774263	Rapgefl1	0.739	0.0995057	0.598	0	0.63	0.0067788	8.6	0.00958209	32604
Rbpj	chr11:98776940..98777440	Rapgefl1	0.739	0.0995057	0.671	0	0.48	0.0303262	8.7	0.00425926	35781
Rbpj	chr11:98782022..98782522	Rapgefl1	0.739	0.0995057	0.473	0	0.62	0.00756486	8.8	0.0322752	40863
Rbpj	chr14:24487471..24487971	Polr3a	0.739	0.0995057	0.248	0	0.44	0.0429025	8.8	0.168722	13311
Rbpj	chr14:24551030..24551530	Polr3a	0.739	0.0995057	0.437	0	0.67	0.00430904	9.4	0.0439949	13903
Rbpj	chr14:24578743..24579243	Polr3a	0.739	0.0995057	0.303	0	0.62	0.00756486	8.8	0.119683	41616
Rbpj	chr2:151894080..151894580	Scrt2	0.739	0.0995057	0.56	0	0.71	0.00267711	8.9	0.0141841	28868
Rbpj	chr4:43711751..43712251	Hrct1	0.739	0.0995057	0.452	0	0.33	0.0996993	8.6	0.0387505	14936
Rbpj	chr6:49021201..49021701	Igf2bp3	0.739	0.0995057	0.413	0	0.7	0.00302191	8.8	0.0535618	49443
Rbpj	chr6:49039467..49039967	Igf2bp3	0.739	0.0995057	0.4	0	0.51	0.0230448	8.9	0.0593935	31177
Rbpj	chr6:52160721..52161221	Gm29430	0.739	0.0995057	0.286	0	0.42	0.050615	9	0.133631	15
Rbpj	chr6:52171142..52171642	Gm29430	0.739	0.0995057	0.551	0	0.63	0.0067788	8.9	0.0155187	10436
Rbpj	chr6:52176995..52177495	Gm29430	0.739	0.0995057	0.312	0	0.43	0.046631	8.9	0.11273	16289
Rbpj	chr6:52179548..52180048	Gm29430	0.739	0.0995057	0.325	0	0.42	0.050615	8.7	0.103203	18842
Rbpj	chr7:80028258..80028758	Gm44851	0.739	0.0995057	0.509	0	0.33	0.0996993	9	0.0232613	25258
Rbpj	chr9:123529405..123529905	Lztfl1	0.739	0.0995057	0.582	0	0.36	0.0804848	9.2	0.0113307	7328
Rbpj	chr9:37430474..37430974	Nrgn	0.739	0.0995057	0.374	0	0.4	0.0593935	9.4	0.0725387	26459
Taf1	chr12:65073737..65074237	Fancm	0.739	0.0995057	0.349	0	0.34	0.0929536	11	0.0871765	48139
Taf1	chr5:120711426..120711926	Iqcd	0.739	0.0995057	0.547	0	0.53	0.0190579	7.7	0.0161457	15154
Taf1	chr5:74068226..74068726	1700019F05Rik	0.739	0.0995057	0.564	0	0.51	0.0230448	7.9	0.0136234	1512
Taf1	chr6:124759234..124759734	Usp5	0.739	0.0995057	0.366	0	0.44	0.0429025	8.8	0.0770023	35121
Tbp	chr12:108272312..108272812	Cyp46a1	0.739	0.0995057	0.715	0	0.59	0.0104245	7.8	0.0025184	27827
Tbp	chr8:13548102..13548602	Gas6	0.739	0.0995057	0.638	0	0.5	0.0252883	8.2	0.00620284	3611
Tfcp2l1	chr3:89953330..89953830	Tpm3	0.739	0.0995057	0.659	0	0.84	0.000485785	7.7	0.00489194	26125
Rela	chr17:72890017..72890517	Alk	0.739	0.0995057	0.679	0	0.71	0.00267711	8.2	0.00387917	20304
Rela	chr17:72941147..72941647	Alk	0.739	0.0995057	0.324	0	0.41	0.0548656	8.4	0.103915	29524
Rela	chr3:142443278..142443778	Gtf2b	0.739	0.0995057	0.463	0	0.45	0.0394188	9	0.0352377	27027
Rela	chr8:122347767..122348267	Zcchc14	0.739	0.0995057	0.594	0	0.5	0.0252883	9.7	0.00999555	7081
Rela	chr8:94685809..94686309	Amfr	0.739	0.0995057	0.457	0	0.33	0.0996993	7.6	0.0371199	14279
Thra	chr18:60729636..60730136	Dctn4	0.739	0.0995057	0.425	0	0.37	0.0747451	8.7	0.0485903	41411
Yy1	chr11:69593159..69593659	Sox15	0.739	0.0995057	0.612	0	0.58	0.0115677	9.3	0.00825041	47018
Yy1	chr18:56707528..56708028	Gm50288	0.739	0.0995057	0.273	0	0.36	0.0804848	7.8	0.145023	46140
Yy1	chr4:72144517..72145017	Tle1	0.739	0.0995057	0.288	0	0.41	0.0548656	9.1	0.131934	25360
Smad1	chr11:88835008..88835508	Scpep1	0.739	0.0995057	0.46	0	0.54	0.0172951	8.4	0.0361688	10782
Smad1	chr18:34859653..34860153	Gm3550	0.739	0.0995057	0.755	0	0.64	0.0060658	9.6	0.00152458	9258
Smad1	chr5:114175527..114176027	Ssh1	0.739	0.0995057	0.768	0	0.92	0.000150308	9	0.00128867	43571
Zbtb17	chr13:21714684..21715184	Olfr1535	0.739	0.0995057	0.74	0	0.7	0.00302191	14.1	0.0018453	25005
Zbtb17	chr13:21717315..21717815	Olfr1535	0.739	0.0995057	0.354	0	0.49	0.0277119	8.2	0.084085	22374
Zbtb17	chr9:72662129..72662629	Nedd4	0.739	0.0995057	0.424	0	0.33	0.0996993	8.2	0.04899	9007
Vsx2	chr3:130722453..130722953	2010110G14Rik	0.739	0.0995057	0.323	0	0.42	0.050615	9.8	0.10463	8032
Xbp1	chr15:43195723..43196223	Eif3e	0.739	0.0995057	0.659	0	0.57	0.0128183	10.8	0.00489194	49607
Xbp1	chr15:80798289..80798789	Adsl	0.739	0.0995057	0.252	0	0.34	0.0929536	7	0.164772	33901
Xbp1	chr15:80799692..80800192	Adsl	0.739	0.0995057	0.413	0	0.4	0.0593935	8.2	0.0535618	32498
Xbp1	chr15:80800786..80801286	Adsl	0.739	0.0995057	0.376	0	0.44	0.0429025	7.5	0.0714543	31404
Xbp1	chr2:167532106..167532606	Gm14320	0.739	0.0995057	0.508	0	0.66	0.00483619	7.2	0.0234795	28076
Xbp1	chr6:72899092..72899592	Gm26640	0.739	0.0995057	0.483	0	0.46	0.0361688	6.6	0.0295213	30626
Xbp1	chr7:100750049..100750549	Fchsd2	0.739	0.0995057	0.508	0	0.36	0.0804848	6.8	0.0234795	7390
Xbp1	chr7:100893659..100894159	Fchsd2	0.739	0.0995057	0.837	0	0.7	0.00302191	6.7	0.000506705	332
Phox2a	chr19:36677221..36677721	Hectd2os	0.739	0.0995057	0.718	0	0.89	0.000235952	8.3	0.00242731	5319
Phox2a	chr6:97205478..97205978	Tmf1	0.739	0.0995057	0.245	0	0.5	0.0252883	8.5	0.171724	49394
Zbtb7a	chr13:44833325..44833825	Jarid2	0.739	0.0995057	0.42	0	0.37	0.0747451	10.2	0.050615	49124
Zbtb7a	chr14:77375625..77376125	Enox1	0.739	0.0995057	0.623	0	0.57	0.0128183	9.2	0.00732101	18077
Zbtb7a	chr15:38050813..38051313	Ubr5	0.739	0.0995057	0.431	0	0.53	0.0190579	9.4	0.0462468	27355
Zbtb7a	chr16:18066132..18066632	Trmt2a	0.739	0.0995057	0.382	0	0.46	0.0361688	9.3	0.0682759	0
Zbtb7a	chr16:18119282..18119782	Trmt2a	0.739	0.0995057	0.493	0	0.49	0.0277119	9.6	0.0269653	48510
Zbtb7a	chr4:14863981..14864481	Pip4p2	0.739	0.0995057	0.468	0	0.42	0.050615	8.1	0.0337297	0
Zbtb7a	chr7:130073325..130073825	Gm44647	0.739	0.0995057	0.486	0	0.54	0.0172951	8.4	0.0287342	48749
Zeb1	chr2:143370658..143371158	Pcsk2os1	0.739	0.0995057	0.245	0	0.6	0.00938103	9.6	0.171724	16738
Zeb1	chr7:46397327..46397827	Gtf2h1	0.739	0.0995057	0.315	0	0.52	0.0209713	9.3	0.110478	47699
Zfp57	chr17:70728614..70729114	Dlgap1	0.739	0.0995057	0.372	0	0.54	0.0172951	9.1	0.0736355	2674
Zfp57	chr17:70849593..70850093	Dlgap1	0.739	0.0995057	0.558	0	0.56	0.0141841	9.1	0.0144718	18453
Zfp57	chr4:133009077..133009577	Sytl1	0.739	0.0995057	0.52	0	0.39	0.0642092	9.1	0.0209713	18652
Zkscan1	chr10:126828316..126828816	Tsfm	0.739	0.0995057	0.665	0	0.57	0.0128183	11.7	0.00456583	32149
Zkscan1	chr13:49093280..49093780	Fam120a	0.739	0.0995057	0.396	0	0.49	0.0277119	9.9	0.0612846	27712
Zkscan1	chr4:124653922..124654422	Gm12915	0.739	0.0995057	0.265	0	0.33	0.0996993	8.1	0.15235	8774
Zkscan1	chr4:124693365..124693865	Gm12915	0.739	0.0995057	0.475	0	0.45	0.0394188	8	0.031708	48217
Zkscan1	chr4:155770138..155770638	Mib2	0.739	0.0995057	0.387	0	0.41	0.0548656	8.1	0.0657116	16482
Zkscan1	chr7:130969147..130969647	Fam24a	0.739	0.0995057	0.825	0	0.62	0.00756486	7.6	0.000598998	32795
Zkscan1	chr8:123982693..123983193	Fanca	0.739	0.0995057	0.358	0	0.37	0.0747451	8	0.0816717	13275
Tcf12	chr6:39318937..39319437	Slc37a3	0.74	0.0990083	0.483	0	0.34	0.0929536	9.9	0.0295213	4846
Tcf3	chr18:73865503..73866003	Elac1	0.74	0.0990083	0.474	0	0.34	0.0929536	9.1	0.0319906	21546
Tcf3	chr5:124249849..124250349	Arl6ip4	0.74	0.0990083	0.416	0	0.34	0.0929536	8.6	0.0522826	3802
Tcf3	chr6:12748704..12749204	Thsd7a	0.74	0.0990083	0.319	0	0.33	0.0996993	9.3	0.107525	47
Max	chr13:24278211..24278711	Carmil1	0.74	0.0990083	0.274	0	0.44	0.0429025	8.7	0.144124	4906
Max	chr2:130166275..130166775	Idh3b	0.74	0.0990083	0.504	0	0.47	0.0331415	8.6	0.0243698	39807
Max	chr3:95011455..95011955	Pip5k1a	0.74	0.0990083	0.389	0	0.39	0.0642092	8.9	0.064707	2134
Gata3	chr15:98783863..98784363	Kmt2d	0.74	0.0990083	0.34	0	0.33	0.0996993	8.3	0.0929536	14777
Zfx	chr10:79793313..79793813	Wdr18	0.74	0.0990083	0.539	0	0.43	0.046631	8.6	0.0174649	2172
Zfx	chr18:68058880..68059380	Cep192	0.74	0.0990083	0.535	0	0.38	0.069323	13.2	0.0181583	45430
Ahr	chr11:120362744..120363244	Ccdc137	0.74	0.0990083	0.486	0	0.44	0.0429025	9	0.0287342	9451
Ahr	chr11:120377103..120377603	Ccdc137	0.74	0.0990083	0.329	0	0.4	0.0593935	8.4	0.100393	23810
Ar	chr11:58103744..58104244	Mrpl22	0.74	0.0990083	0.381	0	0.4	0.0593935	8.3	0.068798	41228
Ar	chr11:78170432..78170932	Sdf2	0.74	0.0990083	0.321	0	0.33	0.0996993	8.7	0.10607	28711
Ar	chr3:126918664..126919164	Ank2	0.74	0.0990083	0.221	0	0.49	0.0277119	8.2	0.196959	152
Ar	chr3:126980639..126981139	Ank2	0.74	0.0990083	0.589	0	0.83	0.000558801	7.9	0.0105342	21750
Ar	chr3:127160196..127160696	Ank2	0.74	0.0990083	0.404	0	0.39	0.0642092	9.9	0.0575484	41906
Ar	chr5:139358510..139359010	Adap1	0.74	0.0990083	0.509	0	0.81	0.000736168	8.2	0.0232613	47132
Ar	chr9:110620105..110620605	Myl3	0.74	0.0990083	0.223	0	0.39	0.0642092	8.6	0.194775	22601
Tfap2b	chr10:75627530..75628030	Gstt4	0.74	0.0990083	0.875	0	0.65	0.00542007	9	0.000294161	30330
Tfap2b	chr15:81825468..81825968	Xrcc6	0.74	0.0990083	0.509	0	0.41	0.0548656	8.4	0.0232613	46067
Tfap2b	chr15:81882080..81882580	Xrcc6	0.74	0.0990083	0.337	0	0.36	0.0804848	9.4	0.0949409	10043
Tfap2b	chr15:81904894..81905394	Xrcc6	0.74	0.0990083	0.454	0	0.55	0.0156735	8.9	0.0380914	1089
Tfap2b	chr15:81926780..81927280	Xrcc6	0.74	0.0990083	0.43	0	0.34	0.0929536	10.5	0.046631	13518
Tfap2b	chr15:81938206..81938706	Xrcc6	0.74	0.0990083	0.335	0	0.39	0.0642092	10	0.0962831	24944
Tfap2b	chr17:27548958..27549458	Gm49794	0.74	0.0990083	0.801	0	0.58	0.0115677	8.9	0.000831808	23626
Tfap2b	chr2:5942577..5943077	Sec61a2	0.74	0.0990083	0.564	0	0.41	0.0548656	7.9	0.0136234	42333
Tfap2b	chr7:127473385..127473885	Zfp668	0.74	0.0990083	0.518	0	0.38	0.069323	10.5	0.0213729	932
Tfap2b	chr7:132556666..132557166	Zranb1	0.74	0.0990083	0.534	0	0.36	0.0804848	8.4	0.0183353	5352
Tfap2b	chr8:23562922..23563422	Ank1	0.74	0.0990083	0.804	0	0.58	0.0115677	8.1	0.000798727	14380
Arnt	chr10:128343361..128343861	Myl6b	0.74	0.0990083	0.68	0	0.85	0.000421692	9.5	0.00383387	8806
Arnt	chr18:65686886..65687386	Gm41760	0.74	0.0990083	0.286	0	0.41	0.0548656	8.8	0.133631	26428
Arnt	chr7:127033924..127034424	Fbrs	0.74	0.0990083	0.379	0	0.42	0.050615	9.1	0.0698512	43946
Atf1	chr2:180963905..180964405	Gmeb2	0.74	0.0990083	0.682	0	0.66	0.00483619	9.5	0.00374467	34076
Atf1	chr4:95377408..95377908	Gm12707	0.74	0.0990083	0.524	0	0.45	0.0394188	9	0.0201873	5214
Atf2	chr14:30649726..30650226	Mustn1	0.74	0.0990083	0.643	0	0.56	0.0141841	8.5	0.00586527	48568
Bach1	chr14:69823223..69823723	Loxl2	0.74	0.0990083	0.389	0	0.44	0.0429025	8	0.064707	22793
Batf3	chr15:98955489..98955989	Tuba1c	0.74	0.0990083	0.399	0	0.56	0.0141841	8.4	0.0598619	27286
Tead4	chr19:5740911..5741411	Ltbp3	0.74	0.0990083	0.582	0	0.77	0.0012555	8.4	0.0113307	49520
Tead4	chr7:97356752..97357252	Rsf1os2	0.74	0.0990083	0.485	0	0.66	0.00483619	9.7	0.0289946	10716
Clock	chr2:30708940..30709440	Asb6	0.74	0.0990083	0.266	0	0.39	0.0642092	9.2	0.151421	8065
Ebf1	chr10:109651557..109652057	Nav3	0.74	0.0990083	0.665	0	0.62	0.00756486	9.4	0.00456583	7388
Ebf1	chr14:55863745..55864245	Rnf31	0.74	0.0990083	0.303	0	0.43	0.046631	8.5	0.119683	25131
Ebf1	chr16:57166520..57167020	4921517D16Rik	0.74	0.0990083	0.646	0	0.62	0.00756486	14.2	0.00567065	14205
Ebf1	chr19:8888602..8889102	Gm10353	0.74	0.0990083	0.382	0	0.49	0.0277119	10.9	0.0682759	29125
Ebf1	chr2:180678627..180679127	Col20a1	0.74	0.0990083	0.349	0	0.58	0.0115677	9.9	0.0871765	23593
Ebf1	chr4:149326661..149327161	Kif1b	0.74	0.0990083	0.455	0	0.42	0.050615	8.9	0.0377653	5274
Nr2f2	chr17:31857127..31857627	U2af1	0.74	0.0990083	0.385	0	0.53	0.0190579	8.6	0.0667282	10658
Nr2f2	chr2:85036904..85037404	Lrrc55	0.74	0.0990083	0.249	0	0.48	0.0303262	7.9	0.167729	9362
Nr2f2	chr3:87996992..87997492	Naxe	0.74	0.0990083	0.313	0	0.51	0.0230448	9.7	0.111976	31189
Nr2f2	chr4:124740823..124741323	Maneal	0.74	0.0990083	0.326	0	0.33	0.0996993	9.5	0.102495	14640
Nr2f2	chr5:23594095..23594595	5031425E22Rik	0.74	0.0990083	0.407	0	0.44	0.0429025	9	0.0561943	43711
Nr2f2	chr5:93221581..93222081	Sowahb	0.74	0.0990083	0.623	0	0.67	0.00430904	9	0.00732101	28699
Nr2f2	chr8:48153799..48154299	Cdkn2aip	0.74	0.0990083	0.572	0	0.5	0.0252883	10.4	0.0125592	12666
Nr2f2	chr8:48206997..48207497	Cdkn2aip	0.74	0.0990083	0.701	0	0.83	0.000558801	8.2	0.00298571	40029
Creb1	chr11:3396550..3397050	Rnf185	0.74	0.0990083	0.798	0	0.82	0.000641851	9.6	0.000866146	5283
Creb1	chr9:118988790..118989290	Dlec1	0.74	0.0990083	0.533	0	0.54	0.0172951	8.4	0.0185137	31200
Ctcf	chr3:126918664..126919164	Gm16958	0.74	0.0990083	0.34	0	0.38	0.069323	6.8	0.0929536	35788
Ctcf	chr3:126980639..126981139	Gm16958	0.74	0.0990083	0.57	0	0.67	0.00430904	10	0.0128183	25651
Ctcf	chr4:135964353..135964853	Tcea3	0.74	0.0990083	0.233	0	0.5	0.0252883	6.6	0.184073	10186
Ctcf	chr4:149822022..149822522	Slc25a33	0.74	0.0990083	0.401	0	0.61	0.0084301	6.7	0.0589279	36211
Ctcf	chr7:3693044..3693544	Gm15927	0.74	0.0990083	0.465	0	0.43	0.046631	8.2	0.034628	45157
Ctcf	chr8:120136428..120136928	Mlycd	0.74	0.0990083	0.422	0	0.49	0.0277119	6.3	0.0497972	14790
Ctcfl	chr12:3377140..3377640	Kif3c	0.74	0.0990083	0.431	0	0.47	0.0331415	7	0.0462468	37491
Ctcfl	chr2:135578062..135578562	Plcb4	0.74	0.0990083	0.331	0	0.55	0.0156735	6.4	0.0990091	5187
Ctcfl	chr7:79531563..79532063	5430400D12Rik	0.74	0.0990083	0.643	0	0.79	0.000964186	6.4	0.00586527	38407
Ctcfl	chr7:80324946..80325446	Crtc3	0.74	0.0990083	0.395	0	0.4	0.0593935	8.7	0.0617647	13178
Stat3	chr12:104959503..104960003	Glrx5	0.74	0.0990083	0.338	0	0.46	0.0361688	7.8	0.094275	38943
Stat3	chr4:139030233..139030733	Mrto4	0.74	0.0990083	0.749	0	0.81	0.000736168	8.7	0.00164622	46180
Stat3	chr4:139102393..139102893	Mrto4	0.74	0.0990083	0.664	0	0.8	0.000843113	7.5	0.0046188	22505
Stat3	chr6:124847239..124847739	Gnb3	0.74	0.0990083	0.758	0	0.69	0.0034062	8	0.00146689	30000
Cux1	chr14:51082615..51083115	Ccnb1ip1	0.74	0.0990083	0.344	0	0.36	0.0804848	8.2	0.090352	37425
Cux2	chr10:127576770..127577270	Rdh9	0.74	0.0990083	0.565	0	0.53	0.0190579	8.6	0.0134862	34984
Cux2	chr3:126947226..126947726	Ank2	0.74	0.0990083	0.23	0	0.4	0.0593935	9.1	0.187244	8126
Cux2	chr7:15982956..15983456	Inafm1	0.74	0.0990083	0.322	0	0.42	0.050615	9.7	0.105348	24085
Cux2	chr9:20805152..20805652	Ppan	0.74	0.0990083	0.608	0	0.75	0.00162535	8.8	0.00861322	3217
Cux2	chr9:71771047..71771547	Tcf12	0.74	0.0990083	0.498	0	0.39	0.0642092	9.9	0.0257583	20445
Mef2c	chr7:19009692..19010192	Vasp	0.74	0.0990083	0.262	0	0.46	0.0361688	9.5	0.15516	3949
Ddit3	chr12:85619133..85619633	Gm47863	0.74	0.0990083	0.405	0	0.51	0.0230448	10.6	0.0570942	26331
E2f4	chr10:88146742..88147242	Dram1	0.74	0.0990083	0.567	0	0.35	0.0865515	8.4	0.0132155	45615
E2f4	chr11:108425413..108425913	Cep112	0.74	0.0990083	0.354	0	0.35	0.0865515	7.4	0.084085	3180
E2f4	chr12:3833716..3834216	Dtnb	0.74	0.0990083	0.742	0	0.52	0.0209713	8.7	0.00179926	4167
E2f4	chr12:44375551..44376051	Pnpla8	0.74	0.0990083	0.695	0	0.53	0.0190579	8.2	0.00320888	29493
E2f4	chr12:84354443..84354943	Fam161b	0.74	0.0990083	0.482	0	0.41	0.0548656	9.2	0.0297876	46685
E2f4	chr7:35191260..35191760	Tdrd12	0.74	0.0990083	0.545	0	0.63	0.0067788	7.6	0.0164672	12672
E2f4	chr8:126885521..126886021	Slc35f3	0.74	0.0990083	0.771	0	0.66	0.00483619	7.7	0.0012392	19399
E2f4	chr9:108785258..108785758	Col7a1	0.74	0.0990083	0.346	0	0.39	0.0642092	8.3	0.0890716	1702
E2f4	chr9:108854322..108854822	Col7a1	0.74	0.0990083	0.239	0	0.42	0.050615	10.3	0.177831	42366
E2f4	chr9:20579604..20580104	Pin1	0.74	0.0990083	0.415	0	0.41	0.0548656	11.4	0.0527063	16212
E2f4	chr9:44474331..44474831	Ddx6	0.74	0.0990083	0.776	0	0.64	0.0060658	9.2	0.0011606	41357
E2f4	chr9:44483603..44484103	Ddx6	0.74	0.0990083	0.238	0	0.38	0.069323	12	0.178862	32085
E2f4	chr9:44505219..44505719	Ddx6	0.74	0.0990083	0.317	0	0.35	0.0865515	9.2	0.108994	10469
E2f6	chr14:20778140..20778640	Zswim8	0.74	0.0990083	0.771	0	0.53	0.0190579	9.8	0.0012392	6460
E2f6	chr18:23670808..23671308	Dtna	0.74	0.0990083	0.794	0	0.39	0.0642092	10.1	0.000913959	4991
E2f6	chr5:43353608..43354108	Cpeb2	0.74	0.0990083	0.303	0	0.54	0.0172951	7.7	0.119683	36404
E2f6	chr5:43355123..43355623	Cpeb2	0.74	0.0990083	0.285	0	0.53	0.0190579	7.6	0.134484	34889
E2f6	chr7:130969147..130969647	Acadsb	0.74	0.0990083	0.698	0	0.41	0.0548656	7.9	0.00309549	42682
Elf2	chr10:43052462..43052962	Pdss2	0.74	0.0990083	0.464	0	0.43	0.046631	9.1	0.0349318	44519
Elf2	chr17:56400587..56401087	Sema6b	0.74	0.0990083	0.575	0	0.42	0.050615	9.8	0.0121791	39755
Elf2	chr17:56413081..56413581	Sema6b	0.74	0.0990083	0.599	0	0.53	0.0190579	10.5	0.0094811	27261
Elf2	chr17:56472046..56472546	Sema6b	0.74	0.0990083	0.473	0	0.39	0.0642092	10.5	0.0322752	24702
Elf2	chr18:77938133..77938633	Epg5	0.74	0.0990083	0.464	0	0.43	0.046631	8.9	0.0349318	43046
Elf2	chr2:166711604..166712104	Cse1l	0.74	0.0990083	0.675	0	0.64	0.0060658	10.1	0.00406524	35855
Elf2	chr8:122351894..122352394	Gm45833	0.74	0.0990083	0.425	0	0.33	0.0996993	8.8	0.0485903	48432
Elf5	chr6:116235296..116235796	Zfand4	0.74	0.0990083	0.818	0	0.86	0.000365518	10.5	0.000659772	5386
Elf5	chr8:71367256..71367756	Slc5a5	0.74	0.0990083	0.43	0	0.56	0.0141841	8.8	0.046631	21854
Elk1	chr2:3165637..3166137	Fam171a1	0.74	0.0990083	0.282	0	0.36	0.0804848	8.1	0.137068	45914
Esrra	chr10:80048981..80049481	Cirbp	0.74	0.0990083	0.412	0	0.49	0.0277119	14.4	0.0539936	41164
Esrra	chr2:29237591..29238091	Med27	0.74	0.0990083	0.722	0	0.59	0.0104245	10.9	0.00231049	745
Esrra	chr3:153612855..153613355	Rabggtb	0.74	0.0990083	0.377	0	0.4	0.0593935	8.5	0.0709169	4314
Esrra	chr7:28981773..28982273	Dpf1	0.74	0.0990083	0.313	0	0.38	0.069323	10.1	0.111976	21102
Esrra	chr9:122617947..122618447	Tcaim	0.74	0.0990083	0.23	0	0.41	0.0548656	13.4	0.187244	16156
Esrrb	chr10:128270187..128270687	Ankrd52	0.74	0.0990083	0.392	0	0.37	0.0747451	8.3	0.0632225	45027
Esrrb	chr5:120536073..120536573	Lhx5	0.74	0.0990083	0.881	0	0.7	0.00302191	8.2	0.000269434	33190
Esrrb	chr5:143892233..143892733	Rsph10b	0.74	0.0990083	0.484	0	0.55	0.0156735	9.5	0.0292569	3776
Esrrg	chr4:62286182..62286682	Fkbp15	0.74	0.0990083	0.22	0	0.52	0.0209713	11.2	0.198057	7396
Esrrg	chr9:123457623..123458123	Slc6a20a	0.74	0.0990083	0.338	0	0.48	0.0303262	7.9	0.094275	49723
Esr1	chr11:54940034..54940534	Anxa6	0.74	0.0990083	0.762	0	0.65	0.00542007	9.2	0.00139306	15762
Esr1	chr17:56275884..56276384	Shd	0.74	0.0990083	0.255	0	0.53	0.0190579	11.2	0.161848	1082
Esr1	chr2:32236320..32236820	Ciz1	0.74	0.0990083	0.412	0	0.43	0.046631	8	0.0539936	5518
Esr1	chr2:32250417..32250917	Ciz1	0.74	0.0990083	0.294	0	0.34	0.0929536	7.4	0.126934	2104
Esr2	chr11:102603986..102604486	Adam11	0.74	0.0990083	0.468	0	0.38	0.069323	9.5	0.0337297	47778
Esr2	chr2:118861662..118862162	Ccdc32	0.74	0.0990083	0.255	0	0.41	0.0548656	7.6	0.161848	1787
Esr2	chr6:134632104..134632604	Borcs5	0.74	0.0990083	0.355	0	0.39	0.0642092	9.5	0.0834768	13885
Esr2	chr7:132670438..132670938	Ctbp2	0.74	0.0990083	0.846	0	0.63	0.0067788	8.3	0.000446325	38592
Esr2	chr7:132732453..132732953	Ctbp2	0.74	0.0990083	0.68	0	0.68	0.00383387	7.6	0.00383387	6369
Ets2	chr10:126982415..126982915	Arhgef25	0.74	0.0990083	0.408	0	0.4	0.0593935	8.9	0.0557486	37897
Ets2	chr10:126984302..126984802	Arhgef25	0.74	0.0990083	0.701	0	0.56	0.0141841	8.7	0.00298571	36010
Ets2	chr10:128361778..128362278	Esyt1	0.74	0.0990083	0.445	0	0.49	0.0277119	9.1	0.0411308	37
Ets2	chr10:81320617..81321117	Nfic	0.74	0.0990083	0.63	0	0.36	0.0804848	9.8	0.0067788	29147
Ets2	chr11:4816387..4816887	Nipsnap1	0.74	0.0990083	0.465	0	0.36	0.0804848	8.7	0.034628	7063
Ets2	chr11:4821441..4821941	Nipsnap1	0.74	0.0990083	0.504	0	0.49	0.0277119	8.9	0.0243698	2009
Ets2	chr2:126008624..126009124	Dtwd1	0.74	0.0990083	0.528	0	0.56	0.0141841	9.1	0.0194283	12162
Ets2	chr5:116443511..116444011	Gm13838	0.74	0.0990083	0.407	0	0.33	0.0996993	8.6	0.0561943	3407
Mecom	chr6:48581934..48582434	Repin1	0.74	0.0990083	0.348	0	0.34	0.0929536	11.5	0.0878048	10680
Mecom	chr8:111508367..111508867	Il34	0.74	0.0990083	0.313	0	0.52	0.0209713	8.1	0.111976	8652
Mecom	chr8:12770983..12771483	Tubgcp3	0.74	0.0990083	0.269	0	0.45	0.0394188	8.2	0.148656	48734
Fev	chr8:105255757..105256257	Nae1	0.74	0.0990083	0.227	0	0.33	0.0996993	8.3	0.190449	877
Fos	chr10:81370761..81371261	Tle5	0.74	0.0990083	0.379	0	0.39	0.0642092	7.8	0.0698512	24060
Fos	chr2:29237591..29238091	Gm13402	0.74	0.0990083	0.751	0	0.6	0.00938103	7.8	0.00160472	48379
Fos	chr6:97106716..97107216	Tmf1	0.74	0.0990083	0.348	0	0.48	0.0303262	8.3	0.0878048	38555
Fos	chr7:80660565..80661065	Platr32	0.74	0.0990083	0.717	0	0.87	0.000316363	11.6	0.00245734	47795
Foxa3	chr7:98944073..98944573	Gm26705	0.74	0.0990083	0.273	0	0.36	0.0804848	9.9	0.145023	27647
Foxa3	chr9:108661827..108662327	Ip6k2	0.74	0.0990083	0.33	0	0.36	0.0804848	9.3	0.0996993	762
Foxd3	chr11:100744992..100745492	Stat3	0.74	0.0990083	0.296	0	0.33	0.0996993	9.4	0.125297	35645
Foxd3	chr11:100791515..100792015	Stat3	0.74	0.0990083	0.501	0	0.47	0.0331415	8.8	0.025056	1381
Foxd3	chr11:100799032..100799532	Stat3	0.74	0.0990083	0.498	0	0.37	0.0747451	9.4	0.0257583	0
Foxd3	chr11:115265955..115266455	Mrpl58	0.74	0.0990083	0.734	0	0.85	0.000421692	9.5	0.00198994	28122
Foxd3	chr11:115266797..115267297	Mrpl58	0.74	0.0990083	0.75	0	0.86	0.000365518	8.6	0.00162535	27280
Foxd3	chr11:115270421..115270921	Mrpl58	0.74	0.0990083	0.514	0	0.39	0.0642092	9.5	0.0221955	23656
Foxd3	chr11:115286485..115286985	Mrpl58	0.74	0.0990083	0.583	0	0.58	0.0115677	9.5	0.0112138	7592
Foxd3	chr11:115289572..115290072	Mrpl58	0.74	0.0990083	0.534	0	0.55	0.0156735	8.6	0.0183353	4505
Foxd3	chr12:80643366..80643866	Slc39a9	0.74	0.0990083	0.319	0	0.41	0.0548656	9.1	0.107525	46790
Foxd3	chr16:18683521..18684021	2510002D24Rik	0.74	0.0990083	0.416	0	0.4	0.0593935	9.5	0.0522826	28115
Foxd3	chr19:10059758..10060258	Fads3	0.74	0.0990083	0.438	0	0.47	0.0331415	8.6	0.0436283	26141
Foxd3	chr2:155381885..155382385	Acss2	0.74	0.0990083	0.363	0	0.47	0.0331415	9.4	0.078729	8755
Foxd3	chr3:79203093..79203593	Gm17359	0.74	0.0990083	0.354	0	0.51	0.0230448	9.9	0.084085	40374
Foxd3	chr3:97662248..97662748	Gm31305	0.74	0.0990083	0.472	0	0.47	0.0331415	9.4	0.0325619	24402
Foxd3	chr6:146623621..146624121	Stk38l	0.74	0.0990083	0.573	0	0.57	0.0128183	8.6	0.0124314	2371
Foxd3	chr7:44525088..44525588	Med25	0.74	0.0990083	0.584	0	0.5	0.0252883	9.2	0.011098	5143
Foxj3	chr5:131616433..131616933	Auts2	0.74	0.0990083	0.305	0	0.57	0.0128183	9.4	0.118113	28510
Foxk1	chr17:28063215..28063715	Snrpc	0.74	0.0990083	0.335	0	0.39	0.0642092	8.3	0.0962831	4085
Foxk1	chr19:7494047..7494547	Atl3	0.74	0.0990083	0.232	0	0.36	0.0804848	8.7	0.185126	22146
Foxk1	chr2:150765055..150765555	Abhd12	0.74	0.0990083	0.513	0	0.63	0.0067788	9.3	0.0224053	18393
Foxk1	chr4:155760904..155761404	Ssu72	0.74	0.0990083	0.397	0	0.42	0.050615	9.6	0.0608075	27852
Foxq1	chr11:120237849..120238349	Nploc4	0.74	0.0990083	0.345	0	0.33	0.0996993	8.8	0.0897101	35979
Mef2d	chr11:50067769..50068269	Tbc1d9b	0.74	0.0990083	0.348	0	0.35	0.0865515	10.1	0.0878048	15278
Mef2d	chr4:154944212..154944712	Mmel1	0.74	0.0990083	0.411	0	0.49	0.0277119	8.5	0.0544282	9329
Mef2d	chr4:41697368..41697868	Il11ra1	0.74	0.0990083	0.454	0	0.43	0.046631	9.9	0.0380914	2120
Mef2d	chr4:41755963..41756463	Il11ra1	0.74	0.0990083	0.288	0	0.34	0.0929536	8.3	0.131934	3732
Hoxa9	chr11:101148659..101149159	Becn1	0.74	0.0990083	0.524	0	0.36	0.0804848	8.1	0.0201873	34164
Hoxa9	chr11:101162625..101163125	Becn1	0.74	0.0990083	0.837	0	0.59	0.0104245	8.5	0.000506705	20198
Hoxa9	chr11:115779201..115779701	Sap30bp	0.74	0.0990083	0.902	0	0.8	0.000843113	9.9	0.000197324	44406
Hoxa9	chr11:115803243..115803743	Sap30bp	0.74	0.0990083	0.435	0	0.35	0.0865515	8.5	0.0447355	20364
Hoxa9	chr4:41481678..41482178	1110017D15Rik	0.74	0.0990083	0.814	0	0.53	0.0190579	8.4	0.000697005	25575
Hoxa9	chr4:41481678..41482178	Fam219a	0.74	0.0990083	0.833	0	0.53	0.0190579	8.4	0.000535895	42591
Hoxa9	chr4:41495593..41496093	1110017D15Rik	0.74	0.0990083	0.837	0	0.63	0.0067788	8.2	0.000506705	11660
Hoxa9	chr4:41495593..41496093	Fam219a	0.74	0.0990083	0.867	0	0.63	0.0067788	8.2	0.000330423	28676
Maz	chr11:6292270..6292770	Zmiz2	0.74	0.0990083	0.29	0	0.33	0.0996993	9.4	0.130252	46303
Maz	chr19:43630849..43631349	Entpd7	0.74	0.0990083	0.393	0	0.38	0.069323	9.6	0.0627336	46761
Maz	chr6:134567333..134567833	Borcs5	0.74	0.0990083	0.409	0	0.33	0.0996993	10.6	0.0553057	48639
Maz	chr7:111741512..111742012	Dkk3	0.74	0.0990083	0.879	0	0.61	0.0084301	8.9	0.000277453	16251
Maz	chr8:108125210..108125710	Nob1	0.74	0.0990083	0.701	0	0.6	0.00938103	8.7	0.00298571	19587
Usf1	chr7:79994421..79994921	Man2a2	0.74	0.0990083	0.397	0	0.35	0.0865515	8.4	0.0608075	14571
Gli1	chr1:182304548..182305048	Gm37885	0.74	0.0990083	0.235	0	0.37	0.0747451	7.6	0.181977	6695
Pax8	chr16:8333273..8333773	Mettl22	0.74	0.0990083	0.367	0	0.54	0.0172951	8.7	0.0764332	28574
Pax8	chr17:28927203..28927703	Slc26a8	0.74	0.0990083	0.392	0	0.55	0.0156735	9.9	0.0632225	17995
Pax8	chr3:108591046..108591546	Clcc1	0.74	0.0990083	0.365	0	0.51	0.0230448	9.3	0.0775747	15878
Hic1	chr1:55052471..55052971	Sf3b1	0.74	0.0990083	0.433	0	0.54	0.0172951	8	0.0454861	1380
Hic1	chr10:126845478..126845978	Tsfm	0.74	0.0990083	0.326	0	0.51	0.0230448	8.4	0.102495	14987
Hic1	chr10:4389787..4390287	Gm16153	0.74	0.0990083	0.318	0	0.38	0.069323	8.5	0.108258	30753
Hic1	chr11:101113679..101114179	Ezh1	0.74	0.0990083	0.264	0	0.44	0.0429025	8.8	0.153283	3072
Hic1	chr11:116470747..116471247	Aanat	0.74	0.0990083	0.539	0	0.63	0.0067788	8.4	0.0174649	6010
Hic1	chr14:55758434..55758934	Dcaf11	0.74	0.0990083	0.269	0	0.42	0.050615	8.6	0.148656	38528
Hic1	chr14:70645499..70645999	Phyhip	0.74	0.0990083	0.262	0	0.58	0.0115677	9.7	0.15516	48916
Hic1	chr2:25499824..25500324	Rabl6	0.74	0.0990083	0.511	0	0.64	0.0060658	8.6	0.0228299	1290
Hic1	chr2:25500551..25501051	Rabl6	0.74	0.0990083	0.56	0	0.35	0.0865515	8.6	0.0141841	2017
Hic1	chr3:127322809..127323309	Zgrf1	0.74	0.0990083	0.284	0	0.34	0.0929536	8.6	0.135342	23828
Hic1	chr5:24486029..24486529	Kcnh2	0.74	0.0990083	0.543	0	0.43	0.046631	7.8	0.0167942	40722
Hic1	chr7:45717795..45718295	Kcnj11	0.74	0.0990083	0.337	0	0.43	0.046631	8	0.0949409	29554
Hic1	chr7:45721954..45722454	Kcnj11	0.74	0.0990083	0.716	0	0.69	0.0034062	8.2	0.0024877	25395
Hic1	chr8:106055590..106056090	Tmem208	0.74	0.0990083	0.32	0	0.44	0.0429025	8.5	0.106796	2502
Hic1	chr8:106058164..106058664	Tmem208	0.74	0.0990083	0.294	0	0.37	0.0747451	8	0.126934	5076
Hinfp	chr15:81926052..81926552	Desi1	0.74	0.0990083	0.289	0	0.36	0.0804848	8.8	0.131091	7988
Hnf1a	chr2:4150262..4150762	Frmd4a	0.74	0.0990083	0.403	0	0.51	0.0230448	8.9	0.0580053	6911
Hnf1a	chr7:100323714..100324214	Rab6a	0.74	0.0990083	0.455	0	0.48	0.0303262	8.1	0.0377653	40158
Hnf1b	chr12:71063936..71064436	Arid4a	0.74	0.0990083	0.306	0	0.45	0.0394188	8.2	0.117333	453
Hnf1b	chr2:4150262..4150762	Gm37107	0.74	0.0990083	0.34	0	0.59	0.0104245	8.9	0.0929536	32158
Hnf4a	chr13:43442408..43442908	Gfod1	0.74	0.0990083	0.718	0	0.47	0.0331415	8.6	0.00242731	13972
Hnf4a	chr14:34332386..34332886	Opn4	0.74	0.0990083	0.702	0	0.68	0.00383387	10.5	0.00294991	10286
Hnf4a	chr4:140910639..140911139	Fbxo42	0.74	0.0990083	0.864	0	0.77	0.0012555	9.7	0.000345061	35405
Hnf4a	chr6:113936676..113937176	Gm15083	0.74	0.0990083	0.555	0	0.33	0.0996993	9.8	0.0149128	44573
Hnf4a	chr6:113939421..113939921	Gm15083	0.74	0.0990083	0.441	0	0.46	0.0361688	8.7	0.0425433	41828
Hnf4a	chr6:113955082..113955582	Gm15083	0.74	0.0990083	0.497	0	0.35	0.0865515	9.6	0.025996	26167
Hnf4a	chr7:16614449..16614949	Strn4	0.74	0.0990083	0.582	0	0.58	0.0115677	8	0.0113307	41967
Hnf4g	chr13:113612501..113613001	4921509O07Rik	0.74	0.0990083	0.903	0	0.66	0.00483619	7.9	0.000194387	26378
Hnf4g	chr13:113615431..113615931	4921509O07Rik	0.74	0.0990083	0.636	0	0.49	0.0277119	8.3	0.00634261	23448
Hnf4g	chr6:113936676..113937176	Gm15083	0.74	0.0990083	0.555	0	0.67	0.00430904	9.8	0.0149128	44573
Hnf4g	chr6:113939421..113939921	Gm15083	0.74	0.0990083	0.441	0	0.52	0.0209713	8.7	0.0425433	41828
Hnf4g	chr6:113955082..113955582	Gm15083	0.74	0.0990083	0.497	0	0.58	0.0115677	9.6	0.025996	26167
Hnf4g	chr8:84005397..84005897	Tbc1d9	0.74	0.0990083	0.33	0	0.37	0.0747451	8.4	0.0996993	19508
Onecut1	chr15:85703222..85703722	Ttc38	0.74	0.0990083	0.824	0	0.87	0.000316363	9.6	0.000607351	12784
Hsf1	chr11:115265955..115266455	Atp5h	0.74	0.0990083	0.749	0	0.84	0.000485785	8.3	0.00164622	41388
Hsf1	chr11:78358281..78358781	Tmem199	0.74	0.0990083	0.403	0	0.57	0.0128183	9.6	0.0580053	40862
Hsf1	chr2:151922205..151922705	Srxn1	0.74	0.0990083	0.466	0	0.43	0.046631	8.7	0.0343264	24730
Hsf1	chr2:30135383..30135883	Nup188	0.74	0.0990083	0.44	0	0.48	0.0303262	9.2	0.0429025	40525
Hsf1	chr2:30262982..30263482	Gm14471	0.74	0.0990083	0.573	0	0.6	0.00938103	8.4	0.0124314	48983
Hsf1	chr2:30262982..30263482	Nup188	0.74	0.0990083	0.707	0	0.6	0.00938103	8.4	0.00277662	30029
Hsf2	chr12:4507409..4507909	Ncoa1	0.74	0.0990083	0.575	0	0.86	0.000365518	8.6	0.0121791	19272
Hoxa10	chr14:45539714..45540214	Styx	0.74	0.0990083	0.67	0	0.72	0.00236825	9.5	0.00430904	48335
Hoxa10	chr17:72921862..72922362	Alk	0.74	0.0990083	0.665	0	0.56	0.0141841	8	0.00456583	10239
Hoxa10	chr3:88209179..88209679	Cct3	0.74	0.0990083	0.796	0	0.7	0.00302191	8.4	0.000889758	465
Hoxb4	chr11:115289572..115290072	Trim80	0.74	0.0990083	0.592	0	0.61	0.0084301	7.5	0.0102081	41298
Hoxb7	chr11:109361805..109362305	Amz2	0.74	0.0990083	0.594	0	0.5	0.0252883	9.3	0.00999555	30822
Hoxb7	chr12:24758265..24758765	Cys1	0.74	0.0990083	0.773	0	0.62	0.00756486	9.2	0.0012072	26452
Hoxb7	chr19:7182323..7182823	Cox8a	0.74	0.0990083	0.734	0	0.8	0.000843113	7.5	0.00198994	12084
Hoxb7	chr7:30434212..30434712	Dmkn	0.74	0.0990083	0.466	0	0.55	0.0156735	9.3	0.0343264	28468
Hoxb8	chr5:31052298..31052798	Cgref1	0.74	0.0990083	0.513	0	0.36	0.0804848	9.4	0.0224053	49951
Insm1	chr16:55818069..55818569	Pcnp	0.74	0.0990083	0.582	0	0.7	0.00302191	8.5	0.0113307	26421
Insm1	chr17:25469881..25470381	Unkl	0.74	0.0990083	0.674	0	0.77	0.0012555	9	0.00411299	28127
Insm1	chr17:25980736..25981236	Fbxl16	0.74	0.0990083	0.765	0	0.65	0.00542007	9.7	0.00133994	46822
Insm1	chr17:25985535..25986035	Fbxl16	0.74	0.0990083	0.586	0	0.41	0.0548656	8.1	0.0108694	42023
Insm1	chr17:25997617..25998117	Fbxl16	0.74	0.0990083	0.225	0	0.47	0.0331415	9.7	0.192604	29941
Insm1	chr8:26380635..26381135	Ash2l	0.74	0.0990083	0.28	0	0.47	0.0331415	10.7	0.13881	42912
Insm1	chr8:70656525..70657025	Tmem161a	0.74	0.0990083	0.42	0	0.65	0.00542007	7.1	0.050615	23335
Irf2	chr11:6179244..6179744	Tmed4	0.74	0.0990083	0.56	0	0.54	0.0172951	10.5	0.0141841	45120
Irf2	chr11:6179244..6179744	Nudcd3	0.74	0.0990083	0.585	0	0.54	0.0172951	10.5	0.0109832	28828
Irf2	chr19:7182323..7182823	Cox8a	0.74	0.0990083	0.734	0	0.56	0.0141841	7.1	0.00198994	12084
Irf3	chr11:29428751..29429251	Mtif2	0.74	0.0990083	0.475	0	0.37	0.0747451	9	0.031708	47156
Irf3	chr11:29515814..29516314	Mtif2	0.74	0.0990083	0.478	0	0.35	0.0865515	7.8	0.0308728	25842
Irf3	chr2:167470148..167470648	Gm14320	0.74	0.0990083	0.451	0	0.41	0.0548656	9.1	0.0390835	33380
Irf3	chr2:167482724..167483224	Gm14320	0.74	0.0990083	0.311	0	0.43	0.046631	9.3	0.113488	20804
Irf3	chr2:167532106..167532606	Gm14320	0.74	0.0990083	0.508	0	0.39	0.0642092	9.9	0.0234795	28076
Irf3	chr2:30026887..30027387	Spout1	0.74	0.0990083	0.582	0	0.37	0.0747451	7.6	0.0113307	40129
Irf3	chr2:30061101..30061601	Spout1	0.74	0.0990083	0.446	0	0.47	0.0331415	7.9	0.0407837	5915
Irf3	chr4:139030233..139030733	Mrto4	0.74	0.0990083	0.749	0	0.69	0.0034062	8.9	0.00164622	46180
Irf3	chr8:125669562..125670062	Egln1	0.74	0.0990083	0.37	0	0.54	0.0172951	8.7	0.0747451	6000
Klf5	chr10:70686421..70686921	Gm48024	0.74	0.0990083	0.877	0	0.95	9.44864e-05	9.1	0.000285693	17360
Klf5	chr10:8801127..8801627	Gm48728	0.74	0.0990083	0.572	0	0.81	0.000736168	9.8	0.0125592	26065
Klf5	chr11:32221767..32222267	Hbq1b	0.74	0.0990083	0.345	0	0.34	0.0929536	9.1	0.0897101	14697
Klf5	chr12:111467977..111468477	Eif5	0.74	0.0990083	0.694	0	0.45	0.0394188	10.5	0.0032475	35972
Klf5	chr12:111485621..111486121	Eif5	0.74	0.0990083	0.823	0	0.84	0.000485785	9.8	0.000615811	18328
Klf5	chr12:111497771..111498271	Eif5	0.74	0.0990083	0.448	0	0.35	0.0865515	9	0.0400965	6178
Klf5	chr12:111504106..111504606	Eif5	0.74	0.0990083	0.654	0	0.76	0.00142954	7.9	0.00517939	0
Klf5	chr12:111504843..111505343	Eif5	0.74	0.0990083	0.802	0	0.75	0.00162535	8.1	0.000820643	0
Klf5	chr12:111536500..111537000	Eif5	0.74	0.0990083	0.403	0	0.56	0.0141841	8.2	0.0580053	27234
Klf5	chr13:48144900..48145400	4931429P17Rik	0.74	0.0990083	0.408	0	0.62	0.00756486	8.2	0.0557486	26683
Klf5	chr17:29033212..29033712	Brpf3	0.74	0.0990083	0.365	0	0.42	0.050615	10.9	0.0775747	0
Klf5	chr17:29044888..29045388	Brpf3	0.74	0.0990083	0.396	0	0.52	0.0209713	9.2	0.0612846	1667
Klf5	chr17:29050412..29050912	Brpf3	0.74	0.0990083	0.638	0	0.86	0.000365518	11.6	0.00620284	3355
Klf5	chr17:29053610..29054110	Brpf3	0.74	0.0990083	0.71	0	0.82	0.000641851	11.4	0.00267711	6553
Klf5	chr5:125150531..125151031	Gm42838	0.74	0.0990083	0.723	0	0.53	0.0190579	9.9	0.00228209	15625
Klf5	chr5:125164820..125165320	Gm42838	0.74	0.0990083	0.494	0	0.42	0.050615	9.8	0.0267202	29914
Klf5	chr5:74673933..74674433	Fip1l1	0.74	0.0990083	0.484	0	0.41	0.0548656	8.6	0.0292569	21676
Klf5	chr5:74677647..74678147	Fip1l1	0.74	0.0990083	0.709	0	0.39	0.0642092	10.3	0.00270992	17962
Klf5	chr5:74704380..74704880	Fip1l1	0.74	0.0990083	0.706	0	0.78	0.00110104	9.2	0.00281053	7739
Klf5	chr7:131899269..131899769	Gm10584	0.74	0.0990083	0.48	0	0.49	0.0277119	8.7	0.0303262	17623
Klf8	chr13:64410267..64410767	Prxl2c	0.74	0.0990083	0.519	0	0.34	0.0929536	11.3	0.0211713	16770
Klf8	chr4:136104569..136105069	Hnrnpr	0.74	0.0990083	0.778	0	0.7	0.00302191	10.6	0.00113046	21483
Klf8	chr7:6774989..6775489	Usp29	0.74	0.0990083	0.337	0	0.33	0.0996993	10.4	0.0949409	36293
Lhx2	chr11:115419775..115420275	Nt5c	0.74	0.0990083	0.257	0	0.41	0.0548656	7.8	0.159918	37086
Lhx2	chr11:59732333..59732833	Cops3	0.74	0.0990083	0.504	0	0.63	0.0067788	8.2	0.0243698	1668
Lyl1	chr3:51708577..51709077	Maml3	0.74	0.0990083	0.633	0	0.7	0.00302191	8	0.0065575	4581
Lyl1	chr3:51980703..51981203	Maml3	0.74	0.0990083	0.577	0	0.56	0.0141841	8.6	0.0119312	31293
Lyl1	chr3:52027749..52028249	Maml3	0.74	0.0990083	0.254	0	0.37	0.0747451	7.6	0.162819	15251
Arid3a	chr11:100705320..100705820	Stat5b	0.74	0.0990083	0.279	0	0.4	0.0593935	6.5	0.139686	7533
Arid3a	chr11:100706757..100707257	Stat5b	0.74	0.0990083	0.513	0	0.5	0.0252883	6.5	0.0224053	6096
Arid3a	chr11:100722726..100723226	Stat5b	0.74	0.0990083	0.488	0	0.5	0.0252883	6.5	0.0282192	9371
Arid3a	chr11:100790785..100791285	Stat5b	0.74	0.0990083	0.524	0	0.78	0.00110104	6.5	0.0201873	49234
Arid3a	chr11:100791515..100792015	Stat5b	0.74	0.0990083	0.332	0	0.63	0.0067788	6.5	0.0983223	49964
Arid3a	chr11:101921231..101921731	Mpp3	0.74	0.0990083	0.491	0	0.37	0.0747451	6.5	0.0274612	1943
Arid3a	chr11:73015723..73016223	Itgae	0.74	0.0990083	0.296	0	0.54	0.0172951	6.5	0.125297	34313
Arid3a	chr19:53852900..53853400	Pdcd4	0.74	0.0990083	0.733	0	0.8	0.000843113	6.5	0.00201502	27261
Arid3a	chr19:6909818..6910318	Kcnk4	0.74	0.0990083	0.277	0	0.34	0.0929536	6.5	0.14145	0
Arid3a	chr19:6911260..6911760	Kcnk4	0.74	0.0990083	0.344	0	0.5	0.0252883	6.5	0.090352	120
Arid3a	chr19:6923022..6923522	Kcnk4	0.74	0.0990083	0.58	0	0.53	0.0190579	6.5	0.0115677	11138
Arid3a	chr19:6938293..6938793	Kcnk4	0.74	0.0990083	0.374	0	0.48	0.0303262	6.5	0.0725387	26409
Arid3a	chr4:126600343..126600843	AU040320	0.74	0.0990083	0.549	0	0.59	0.0104245	6.5	0.0158295	46493
Arid3a	chr4:126720203..126720703	AU040320	0.74	0.0990083	0.317	0	0.33	0.0996993	6.5	0.108994	8368
Arid3a	chr4:32950649..32951149	Rragd	0.74	0.0990083	0.395	0	0.63	0.0067788	6.5	0.0617647	31887
Arid3a	chr5:124600137..124600637	Rilpl1	0.74	0.0990083	0.359	0	0.45	0.0394188	6.5	0.0810766	41396
Arid3a	chr5:92264047..92264547	Uso1	0.74	0.0990083	0.705	0	0.82	0.000641851	6.5	0.0028448	21249
Arid3a	chr6:124812576..124813076	Gnb3	0.74	0.0990083	0.449	0	0.46	0.0361688	6.5	0.0397565	183
Arid3a	chr6:124813972..124814472	Gnb3	0.74	0.0990083	0.335	0	0.41	0.0548656	6.5	0.0962831	711
Arid3a	chr6:124831767..124832267	Gnb3	0.74	0.0990083	0.623	0	0.43	0.046631	6.5	0.00732101	14528
Arid3a	chr6:124838903..124839403	Gnb3	0.74	0.0990083	0.401	0	0.41	0.0548656	6.5	0.0589279	21664
Arid3a	chr6:124859670..124860170	Gnb3	0.74	0.0990083	0.49	0	0.49	0.0277119	6.5	0.0277119	42431
Arid3a	chr6:124862648..124863148	Gnb3	0.74	0.0990083	0.666	0	0.7	0.00302191	6.5	0.0045134	45409
Arid3a	chr6:124863280..124863780	Gnb3	0.74	0.0990083	0.361	0	0.48	0.0303262	6.5	0.0798963	46041
Arid3a	chr6:124863868..124864368	Gnb3	0.74	0.0990083	0.272	0	0.46	0.0361688	6.5	0.145926	46629
Arid3a	chr6:97060203..97060703	Eogt	0.74	0.0990083	0.789	0	0.75	0.00162535	6.5	0.000977133	35011
Nr2e3	chr10:61467363..61467863	Sar1a	0.74	0.0990083	0.22	0	0.44	0.0429025	10.7	0.198057	48214
Nr2e3	chr10:61473545..61474045	Sar1a	0.74	0.0990083	0.463	0	0.41	0.0548656	8.9	0.0352377	42032
Nr2e3	chr17:56461991..56462491	Plin5	0.74	0.0990083	0.312	0	0.43	0.046631	8	0.11273	37394
Nr2e3	chr17:56469773..56470273	Plin5	0.74	0.0990083	0.348	0	0.65	0.00542007	7.6	0.0878048	45176
Nr2e3	chr4:141632390..141632890	Gm29367	0.74	0.0990083	0.299	0	0.41	0.0548656	11	0.122869	29371
Nr2e3	chr4:147904703..147905203	Miip	0.74	0.0990083	0.425	0	0.4	0.0593935	8.2	0.0485903	42035
Nr2e3	chr5:124062280..124062780	Denr	0.74	0.0990083	0.575	0	0.55	0.0156735	8.9	0.0121791	16727
Nr2e3	chr5:124078994..124079494	Denr	0.74	0.0990083	0.482	0	0.52	0.0209713	8.9	0.0297876	33441
Nr2e3	chr5:148489806..148490306	Ubl3	0.74	0.0990083	0.426	0	0.42	0.050615	8.9	0.0481933	206
Nr2e3	chr9:110229802..110230302	Ptpn23	0.74	0.0990083	0.514	0	0.66	0.00483619	9.5	0.0221955	6978
Nr1h3	chr10:79695139..79695639	Palm	0.74	0.0990083	0.442	0	0.39	0.0642092	8	0.0421866	44634
Nr5a2	chr18:73865503..73866003	Elac1	0.74	0.0990083	0.474	0	0.39	0.0642092	8	0.0319906	21546
Nr5a2	chr18:73932854..73933354	Elac1	0.74	0.0990083	0.486	0	0.38	0.069323	8.4	0.0287342	45303
Nr5a2	chr5:30960152..30960652	Gm19409	0.74	0.0990083	0.441	0	0.49	0.0277119	9.2	0.0425433	12311
Nr5a2	chr6:71832881..71833381	Immt	0.74	0.0990083	0.317	0	0.33	0.0996993	7.8	0.108994	7151
Nr5a2	chr7:144764622..144765122	Smim38	0.74	0.0990083	0.393	0	0.34	0.0929536	9.2	0.0627336	2765
Stat4	chr10:80133065..80133565	Dazap1	0.74	0.0990083	0.57	0	0.35	0.0865515	10.9	0.0128183	14363
Stat4	chr10:80147739..80148239	Dazap1	0.74	0.0990083	0.387	0	0.45	0.0394188	9.3	0.0657116	29037
Stat4	chr10:80149244..80149744	Dazap1	0.74	0.0990083	0.26	0	0.39	0.0642092	9	0.157052	30542
Stat4	chr11:98773763..98774263	Wipf2	0.74	0.0990083	0.624	0	0.66	0.00483619	8.4	0.00724128	7735
Stat4	chr3:144425178..144425678	Clca3a1	0.74	0.0990083	0.592	0	0.64	0.0060658	9	0.0102081	40923
Stat4	chr6:31455251..31455751	Mkln1	0.74	0.0990083	0.584	0	0.51	0.0230448	10.1	0.011098	1452
Stat4	chr7:78568853..78569353	Isg20	0.74	0.0990083	0.427	0	0.51	0.0230448	7.8	0.0477988	4775
Stat4	chr8:71367256..71367756	Map1s	0.74	0.0990083	0.341	0	0.51	0.0230448	7.9	0.0922981	2793
Stat5b	chr10:79746380..79746880	Arid3a	0.74	0.0990083	0.355	0	0.4	0.0593935	9.5	0.0834768	15996
Stat5b	chr10:79802262..79802762	Arid3a	0.74	0.0990083	0.539	0	0.67	0.00430904	8.1	0.0174649	20148
Stat5b	chr11:101148659..101149159	Ezh1	0.74	0.0990083	0.465	0	0.43	0.046631	7.9	0.034628	31369
Stat5b	chr15:88832628..88833128	Mov10l1	0.74	0.0990083	0.45	0	0.35	0.0865515	13	0.0394188	33983
Mlxip	chr15:57765930..57766430	Derl1	0.74	0.0990083	0.335	0	0.58	0.0115677	8.7	0.0962831	10085
Mlxip	chr19:46470169..46470669	Sufu	0.74	0.0990083	0.456	0	0.44	0.0429025	9.7	0.0374415	866
Mlxip	chr4:140910639..140911139	Cplane2	0.74	0.0990083	0.739	0	0.86	0.000365518	9.4	0.00186873	30127
Mlxip	chr6:52197216..52197716	Hoxa7	0.74	0.0990083	0.634	0	0.57	0.0128183	10.8	0.00648517	0
Mlxip	chr6:52230366..52230866	Hoxa7	0.74	0.0990083	0.513	0	0.75	0.00162535	8.8	0.0224053	31531
Mlxip	chr6:52233348..52233848	Hoxa7	0.74	0.0990083	0.38	0	0.53	0.0190579	9	0.069323	34513
Twist2	chr18:67566779..67567279	Afg3l2	0.74	0.0990083	0.468	0	0.41	0.0548656	8.4	0.0337297	1738
Twist2	chr3:107458021..107458521	Slc6a17	0.74	0.0990083	0.722	0	0.47	0.0331415	9.9	0.00231049	32686
Twist2	chr4:106785678..106786178	Ssbp3	0.74	0.0990083	0.698	0	0.57	0.0128183	7.9	0.00309549	5255
Twist2	chr4:106797944..106798444	Ssbp3	0.74	0.0990083	0.578	0	0.57	0.0128183	8.4	0.011809	450
Twist2	chr4:106799625..106800125	Ssbp3	0.74	0.0990083	0.917	0	0.72	0.00236825	8.3	0.000157335	729
Twist2	chr9:25355789..25356289	Eepd1	0.74	0.0990083	0.602	0	0.42	0.050615	10.7	0.00918367	36553
Shox2	chr2:32959391..32959891	Garnl3	0.74	0.0990083	0.709	0	0.37	0.0747451	7.6	0.00270992	16486
Klf12	chr10:105640011..105640511	Ccdc59	0.74	0.0990083	0.324	0	0.34	0.0929536	9.1	0.103915	36416
Klf12	chr10:126717877..126718377	Atp23	0.74	0.0990083	0.384	0	0.48	0.0303262	10.4	0.0672411	18839
Klf12	chr11:77500423..77500923	Taok1	0.74	0.0990083	0.269	0	0.6	0.00938103	9.3	0.148656	1781
Klf12	chr11:77501365..77501865	Taok1	0.74	0.0990083	0.354	0	0.49	0.0277119	11	0.084085	2723
Klf12	chr14:70526969..70527469	Ppp3cc	0.74	0.0990083	0.507	0	0.65	0.00542007	10.5	0.0236995	48
Klf12	chr14:70536559..70537059	Ppp3cc	0.74	0.0990083	0.292	0	0.53	0.0190579	12.2	0.128586	9638
Klf12	chr14:70546736..70547236	Ppp3cc	0.74	0.0990083	0.287	0	0.35	0.0865515	7.9	0.13278	19815
Klf12	chr14:70563149..70563649	Ppp3cc	0.74	0.0990083	0.841	0	0.56	0.0141841	9.3	0.000478992	36228
Klf12	chr14:70576857..70577357	Ppp3cc	0.74	0.0990083	0.91	0	0.59	0.0104245	7.8	0.000174946	49936
Klf12	chr4:129621220..129621720	Khdrbs1	0.74	0.0990083	0.441	0	0.57	0.0128183	8.2	0.0425433	13606
Klf12	chr4:133301769..133302269	Zdhhc18	0.74	0.0990083	0.537	0	0.46	0.0361688	10.3	0.0178087	38075
Klf12	chr4:5798032..5798532	Fam110b	0.74	0.0990083	0.638	0	0.41	0.0548656	8.3	0.00620284	0
Klf12	chr5:144918867..144919367	Smurf1	0.74	0.0990083	0.225	0	0.43	0.046631	7.8	0.192604	16209
Klf12	chrX:70476945..70477445	Gm16189	0.74	0.0990083	0.358	0	0.56	0.0141841	8.2	0.0816717	5874
Alx4	chr4:117869466..117869966	9530034E10Rik	0.74	0.0990083	0.705	0	0.72	0.00236825	8.4	0.0028448	37232
Rarb	chr1:66692589..66693089	Unc80	0.74	0.0990083	0.706	0	0.65	0.00542007	9.1	0.00281053	19799
Rarb	chr11:119949262..119949762	Tepsin	0.74	0.0990083	0.593	0	0.58	0.0115677	9.9	0.0101013	38323
Rarb	chr11:119972709..119973209	Tepsin	0.74	0.0990083	0.284	0	0.41	0.0548656	6.3	0.135342	14876
Rarb	chr11:119996520..119997020	Tepsin	0.74	0.0990083	0.25	0	0.42	0.050615	7.7	0.166739	6962
Rarb	chr11:120000708..120001208	Tepsin	0.74	0.0990083	0.235	0	0.43	0.046631	6.6	0.181977	11150
Rarb	chr11:120001913..120002413	Tepsin	0.74	0.0990083	0.41	0	0.71	0.00267711	11.7	0.0548656	12355
Rarb	chr11:120005426..120005926	Tepsin	0.74	0.0990083	0.229	0	0.45	0.0394188	6.5	0.188309	15868
Rarb	chr11:120009714..120010214	Tepsin	0.74	0.0990083	0.234	0	0.42	0.050615	7.9	0.183023	20156
Rarb	chr11:120013097..120013597	Tepsin	0.74	0.0990083	0.243	0	0.46	0.0361688	8.6	0.173745	23539
Rarb	chr11:17211346..17211846	Pno1	0.74	0.0990083	0.291	0	0.52	0.0209713	6.9	0.129417	49777
Rarb	chr12:91744476..91744976	Sel1l	0.74	0.0990083	0.495	0	0.52	0.0209713	8.1	0.0264769	35757
Rarb	chr12:91754545..91755045	Sel1l	0.74	0.0990083	0.789	0	0.45	0.0394188	7.5	0.000977133	25688
Rarb	chr17:47003203..47003703	Mrpl2	0.74	0.0990083	0.288	0	0.5	0.0252883	10.8	0.131934	43264
Rarb	chr18:21038736..21039236	Trappc8	0.74	0.0990083	0.422	0	0.39	0.0642092	8.8	0.0497972	9585
Rarb	chr2:90543212..90543712	Fnbp4	0.74	0.0990083	0.575	0	0.53	0.0190579	10.7	0.0121791	32001
Rarb	chr5:138116659..138117159	Zscan21	0.74	0.0990083	0.355	0	0.35	0.0865515	8.8	0.0834768	1355
Rarb	chr6:116140609..116141109	Washc2	0.74	0.0990083	0.674	0	0.35	0.0865515	9.2	0.00411299	43889
Rarb	chr6:116235296..116235796	Washc2	0.74	0.0990083	0.306	0	0.69	0.0034062	9.4	0.117333	1778
Rarb	chr6:71826466..71826966	Ptcd3	0.74	0.0990083	0.475	0	0.41	0.0548656	11.1	0.031708	32612
Rarb	chr6:71831859..71832359	Ptcd3	0.74	0.0990083	0.513	0	0.4	0.0593935	7.3	0.0224053	27219
Sox11	chr12:102758401..102758901	Gm47167	0.74	0.0990083	0.327	0	0.33	0.0996993	6.5	0.101791	45465
Sox11	chr19:46979266..46979766	Ina	0.74	0.0990083	0.426	0	0.36	0.0804848	6.3	0.0481933	23370
Sox11	chr4:107015799..107016299	Tmem59	0.74	0.0990083	0.78	0	0.7	0.00302191	7.3	0.00110104	19296
Sox11	chr4:155212097..155212597	Morn1	0.74	0.0990083	0.384	0	0.42	0.050615	9.6	0.0672411	16949
Sox11	chr6:31197909..31198409	Lncpint	0.74	0.0990083	0.596	0	0.68	0.00383387	6.5	0.00978691	485
Dmbx1	chr7:19692788..19693288	Gm16251	0.74	0.0990083	0.626	0	0.72	0.00236825	8.4	0.00708412	38133
Hmx3	chr11:72756967..72757467	Zzef1	0.74	0.0990083	0.677	0	0.87	0.000316363	10.2	0.00397123	23146
Hmx3	chr17:26253382..26253882	Rab11fip3	0.74	0.0990083	0.219	0	0.42	0.050615	7.4	0.199159	12547
Smad4	chr12:105590324..105590824	Atg2b	0.74	0.0990083	0.42	0	0.44	0.0429025	8	0.050615	922
Smad4	chr15:74561247..74561747	Slurp1	0.74	0.0990083	0.29	0	0.46	0.0361688	9.1	0.130252	38115
Smad4	chr15:74564214..74564714	Slurp1	0.74	0.0990083	0.682	0	0.64	0.0060658	8.5	0.00374467	35148
Smad4	chr15:74573515..74574015	Slurp1	0.74	0.0990083	0.261	0	0.46	0.0361688	10.8	0.156104	25847
Smad4	chr15:74574388..74574888	Slurp1	0.74	0.0990083	0.757	0	0.62	0.00756486	9.4	0.00148589	24974
Smad4	chr15:74581905..74582405	Slurp1	0.74	0.0990083	0.542	0	0.54	0.0172951	7.4	0.0169598	17457
Smad4	chr2:32629286..32629786	Cdk9	0.74	0.0990083	0.664	0	0.56	0.0141841	9.6	0.0046188	26197
Smad4	chr5:35305246..35305746	Lrpap1	0.74	0.0990083	0.575	0	0.56	0.0141841	9	0.0121791	42135
Smad4	chr7:118747998..118748498	Gpr139	0.74	0.0990083	0.704	0	0.62	0.00756486	7.1	0.00287946	35327
Ebf2	chr8:70201223..70201723	Zfp866	0.74	0.0990083	0.586	0	0.65	0.00542007	10.2	0.0108694	25837
Ebf2	chr8:70290413..70290913	Zfp866	0.74	0.0990083	0.352	0	0.44	0.0429025	11.1	0.0853116	46584
Prdm15	chr4:44993686..44994186	Zbtb5	0.74	0.0990083	0.434	0	0.34	0.0929536	9.4	0.0451095	17958
Prdm15	chr6:124829233..124829733	Gpr162	0.74	0.0990083	0.555	0	0.43	0.046631	7.7	0.0149128	10941
Prdm15	chr6:124829839..124830339	Gpr162	0.74	0.0990083	0.433	0	0.4	0.0593935	8.1	0.0454861	10335
Prdm15	chr7:130919032..130919532	2310057M21Rik	0.74	0.0990083	0.462	0	0.41	0.0548656	7.5	0.0355459	37938
Prdm15	chr7:130936529..130937029	2310057M21Rik	0.74	0.0990083	0.581	0	0.7	0.00302191	10.8	0.0114487	20441
Prdm15	chr7:130937965..130938465	2310057M21Rik	0.74	0.0990083	0.429	0	0.52	0.0209713	7.8	0.0470177	19005
Prdm15	chr7:97872324..97872824	Capn5	0.74	0.0990083	0.682	0	0.76	0.00142954	9.4	0.00374467	44842
Rbpjl	chr19:6424449..6424949	Nrxn2	0.74	0.0990083	0.542	0	0.52	0.0209713	7.9	0.0169598	43811
Rbpjl	chr19:6499598..6500098	Nrxn2	0.74	0.0990083	0.488	0	0.71	0.00267711	7.9	0.0282192	3269
Rbpjl	chr19:6501901..6502401	Nrxn2	0.74	0.0990083	0.682	0	0.75	0.00162535	8.3	0.00374467	2199
Rbpjl	chr19:6503154..6503654	Nrxn2	0.74	0.0990083	0.638	0	0.65	0.00542007	8.6	0.00620284	946
Smad2	chr12:3978798..3979298	Efr3b	0.74	0.0990083	0.36	0	0.39	0.0642092	9.3	0.0804848	46165
Smad2	chr12:3991038..3991538	Efr3b	0.74	0.0990083	0.268	0	0.42	0.050615	8.5	0.149574	33925
Smad2	chr12:4007021..4007521	Efr3b	0.74	0.0990083	0.839	0	0.81	0.000736168	8.5	0.000492668	17942
Smad2	chr12:4029149..4029649	Efr3b	0.74	0.0990083	0.58	0	0.57	0.0128183	8.5	0.0115677	2198
Smad2	chr14:100374832..100375332	Klf12	0.74	0.0990083	0.441	0	0.6	0.00938103	8.5	0.0425433	11867
Smad2	chr3:115802247..115802747	Extl2	0.74	0.0990083	0.715	0	0.54	0.0172951	7.6	0.0025184	377
Smad2	chr3:115844537..115845037	Extl2	0.74	0.0990083	0.865	0	0.71	0.00267711	8.5	0.000340116	42667
Smad2	chr3:138459081..138459581	4930425O10Rik	0.74	0.0990083	0.452	0	0.35	0.0865515	8.6	0.0387505	26335
Smad2	chr5:115475719..115476219	Cox6a1	0.74	0.0990083	0.697	0	0.6	0.00938103	10.6	0.00313288	10753
Smad2	chr5:142813230..142813730	Tnrc18	0.74	0.0990083	0.22	0	0.35	0.0865515	9.3	0.198057	9812
Smad2	chr5:142814008..142814508	Tnrc18	0.74	0.0990083	0.424	0	0.5	0.0252883	9.5	0.04899	10590
Smad2	chr5:142819326..142819826	Tnrc18	0.74	0.0990083	0.303	0	0.43	0.046631	9.3	0.119683	15908
Smad2	chr6:52160721..52161221	Hoxa7	0.74	0.0990083	0.385	0	0.42	0.050615	8.3	0.0667282	33210
Smad2	chr6:52165816..52166316	Hoxa7	0.74	0.0990083	0.453	0	0.48	0.0303262	8.5	0.0384198	28115
Smad2	chr6:52168669..52169169	Hoxa7	0.74	0.0990083	0.298	0	0.51	0.0230448	8.7	0.123674	25262
Smad2	chr6:52172468..52172968	Hoxa7	0.74	0.0990083	0.509	0	0.45	0.0394188	8.4	0.0232613	21463
Smad2	chr6:52216626..52217126	Hoxa7	0.74	0.0990083	0.447	0	0.52	0.0209713	8.6	0.0404389	17791
Smad2	chr6:52221068..52221568	Hoxa7	0.74	0.0990083	0.305	0	0.55	0.0156735	9	0.118113	22233
Smad2	chr6:52221573..52222073	Hoxa7	0.74	0.0990083	0.451	0	0.58	0.0115677	8.5	0.0390835	22738
Smad2	chr6:52222146..52222646	Hoxa7	0.74	0.0990083	0.241	0	0.43	0.046631	8.7	0.17578	23311
Smad2	chr6:52232198..52232698	Hoxa7	0.74	0.0990083	0.553	0	0.59	0.0104245	8.9	0.0152132	33363
Stat2	chr14:51122486..51122986	Klhl33	0.74	0.0990083	0.775	0	0.54	0.0172951	9.4	0.00117595	7725
Stat2	chr17:28447438..28447938	Zfp523	0.74	0.0990083	0.307	0	0.35	0.0865515	11.5	0.116557	24354
Stat2	chr17:5940869..5941369	Snx9	0.74	0.0990083	0.387	0	0.53	0.0190579	7.2	0.0657116	49241
Stat2	chr2:26208056..26208556	Snapc4	0.74	0.0990083	0.695	0	0.58	0.0115677	7.7	0.00320888	46479
Stat2	chr2:26319080..26319580	Snapc4	0.74	0.0990083	0.663	0	0.63	0.0067788	8.6	0.00467231	48414
Stat2	chr3:103968636..103969136	Magi3	0.74	0.0990083	0.435	0	0.36	0.0804848	8.3	0.0447355	442
Stat2	chr4:149758409..149758909	Clstn1	0.74	0.0990083	0.955	0	0.7	0.00302191	7.5	8.73383e-05	46821
Stat2	chr4:155010753..155011253	Pank4	0.74	0.0990083	0.723	0	0.71	0.00267711	9.5	0.00228209	37326
Stat2	chr5:30927894..30928394	Mapre3	0.74	0.0990083	0.413	0	0.38	0.069323	7.9	0.0535618	43590
Zic1	chr17:56453019..56453519	Mydgf	0.74	0.0990083	0.392	0	0.35	0.0865515	8.8	0.0632225	37144
Maff	chr12:5443775..5444275	2810032G03Rik	0.74	0.0990083	0.666	0	0.33	0.0996993	7.2	0.0045134	17365
Mafg	chr4:141536104..141536604	Dnajc16	0.74	0.0990083	0.373	0	0.33	0.0996993	7.2	0.0730855	17861
Mbd2	chr18:61666328..61666828	Csnk1a1	0.74	0.0990083	0.648	0	0.55	0.0156735	9.4	0.0055441	21516
Mbd2	chr18:61736958..61737458	Csnk1a1	0.74	0.0990083	0.247	0	0.41	0.0548656	7.8	0.169719	21042
Mbd2	chr2:52632857..52633357	Stam2	0.74	0.0990083	0.448	0	0.55	0.0156735	9.1	0.0400965	563
Mecp2	chr19:10071046..10071546	Fads3	0.74	0.0990083	0.783	0	0.91	0.000174946	8.3	0.00105822	37429
Mecp2	chr5:137776189..137776689	Zcwpw1	0.74	0.0990083	0.37	0	0.53	0.0190579	7.8	0.0747451	9370
Mitf	chr14:55032612..55033112	Slc7a8	0.74	0.0990083	0.25	0	0.43	0.046631	6.9	0.166739	13208
Mtf1	chr10:70021567..70022067	Ccdc6	0.74	0.0990083	0.387	0	0.38	0.069323	7	0.0657116	10689
Mtf1	chr13:60225975..60226475	A530065N20Rik	0.74	0.0990083	0.579	0	0.36	0.0804848	7.6	0.0116878	30453
Mtf1	chr18:60719813..60720313	Synpo	0.74	0.0990083	0.682	0	0.62	0.00756486	8.3	0.00374467	13255
Mtf1	chr3:115844537..115845037	Extl2	0.74	0.0990083	0.865	0	0.76	0.00142954	6.8	0.000340116	42667
Mtf1	chr3:58330164..58330664	Tsc22d2	0.74	0.0990083	0.653	0	0.5	0.0252883	6.4	0.00523865	5258
Mybl1	chr11:32362844..32363344	Ubtd2	0.74	0.0990083	0.708	0	0.73	0.002092	8.8	0.00274309	42025
Mybl1	chr12:108208939..108209439	Ccnk	0.74	0.0990083	0.317	0	0.37	0.0747451	8.1	0.108994	43594
Mybl1	chr2:153209048..153209548	Asxl1	0.74	0.0990083	0.353	0	0.41	0.0548656	8.4	0.0846966	19324
Mybl1	chr4:151044656..151045156	Park7	0.74	0.0990083	0.727	0	0.52	0.0209713	9.1	0.00217164	45761
Mybl1	chr8:122265083..122265583	1700030M09Rik	0.74	0.0990083	0.623	0	0.5	0.0252883	8.2	0.00732101	5537
Hoxd13	chr12:80821598..80822098	Ccdc177	0.74	0.0990083	0.777	0	0.64	0.0060658	9.2	0.00114544	14136
Hoxd13	chr17:46743245..46743745	Slc22a7	0.74	0.0990083	0.614	0	0.8	0.000843113	8.5	0.0080741	4809
Neurod1	chr11:68973627..68974127	Tmem107	0.74	0.0990083	0.362	0	0.34	0.0929536	8.2	0.079311	11498
Nfe2l1	chr11:60723672..60724172	Dhrs7b	0.74	0.0990083	0.342	0	0.36	0.0804848	6.7	0.091646	2166
Nfe2l1	chr19:5770586..5771086	Znrd2	0.74	0.0990083	0.339	0	0.34	0.0929536	6.7	0.0936126	10416
Nfe2l1	chr19:5816523..5817023	Znrd2	0.74	0.0990083	0.456	0	0.49	0.0277119	6.7	0.0374415	34762
Nfe2l1	chr5:30232285..30232785	Tyms	0.74	0.0990083	0.3	0	0.33	0.0996993	6.7	0.122067	45734
Nfe2l1	chr5:30233024..30233524	Tyms	0.74	0.0990083	0.357	0	0.35	0.0865515	6.7	0.0822701	44995
Nfe2l1	chr9:21615796..21616296	Gm26511	0.74	0.0990083	0.248	0	0.35	0.0865515	6.7	0.168722	18449
Nfatc1	chr14:59548493..59548993	Phf11b	0.74	0.0990083	0.344	0	0.45	0.0394188	8.1	0.090352	29806
Nfatc2	chr1:180328771..180329271	Gm37267	0.74	0.0990083	0.53	0	0.58	0.0115677	8.2	0.0190579	18020
Nfatc2	chr11:97661802..97662302	Pip4k2b	0.74	0.0990083	0.308	0	0.37	0.0747451	8.2	0.115784	26271
Nfatc2	chr15:82148210..82148710	Gm49503	0.74	0.0990083	0.696	0	0.68	0.00383387	8.2	0.00317068	30477
Nfatc2	chr15:98522843..98523343	Ddx23	0.74	0.0990083	0.397	0	0.56	0.0141841	8.2	0.0608075	37395
Nfatc2	chr16:4651308..4651808	4930562C15Rik	0.74	0.0990083	0.6	0	0.59	0.0104245	8.2	0.00938103	1471
Nfatc2	chr2:128699235..128699735	Fbln7	0.74	0.0990083	0.542	0	0.61	0.0084301	8.2	0.0169598	5165
Nfatc2	chr2:155576195..155576695	Edem2	0.74	0.0990083	0.289	0	0.43	0.046631	8.2	0.131091	4799
Nfatc2	chr2:26492036..26492536	Egfl7	0.74	0.0990083	0.304	0	0.48	0.0303262	8.2	0.118896	9876
Nfatc2	chr2:26501524..26502024	Egfl7	0.74	0.0990083	0.443	0	0.55	0.0156735	8.2	0.0418322	19364
Nfatc2	chr4:99715326..99715826	Itgb3bp	0.74	0.0990083	0.238	0	0.39	0.0642092	8.2	0.178862	1500
Nfatc2	chr9:121983455..121983955	Ano10	0.74	0.0990083	0.592	0	0.67	0.00430904	8.2	0.0102081	32729
Nfatc2	chr9:122026978..122027478	Ano10	0.74	0.0990083	0.639	0	0.81	0.000736168	8.2	0.00613398	10292
Nfatc2	chr9:122120001..122120501	Ano10	0.74	0.0990083	0.558	0	0.59	0.0104245	8.2	0.0144718	2910
Nfatc2	chr9:122170203..122170703	Ano10	0.74	0.0990083	0.59	0	0.63	0.0067788	8.2	0.0104245	46713
Nfatc2	chr9:21215348..21215848	Atg4d	0.74	0.0990083	0.367	0	0.55	0.0156735	8.2	0.0764332	35973
Nfatc2	chr9:21872764..21873264	Prkcsh	0.74	0.0990083	0.255	0	0.34	0.0929536	8.2	0.161848	40837
Nfatc2	chr9:21937574..21938074	Prkcsh	0.74	0.0990083	0.295	0	0.44	0.0429025	8.2	0.126113	20709
Nfatc2	chr9:72700019..72700519	Prtg	0.74	0.0990083	0.425	0	0.73	0.002092	8.2	0.0485903	13636
Nfatc2	chr9:72702125..72702625	Prtg	0.74	0.0990083	0.748	0	0.62	0.00756486	8.2	0.00166733	11530
Nfatc3	chr3:131491208..131491708	Gm29865	0.74	0.0990083	0.302	0	0.49	0.0277119	8.2	0.120474	25641
Nfatc3	chr5:134638426..134638926	Rfc2	0.74	0.0990083	0.3	0	0.4	0.0593935	8.2	0.122067	15452
Nfatc3	chr9:44073272..44073772	Gm49380	0.74	0.0990083	0.284	0	0.42	0.050615	8.2	0.135342	48474
Nfatc3	chr9:44074247..44074747	Gm49380	0.74	0.0990083	0.593	0	0.69	0.0034062	8.2	0.0101013	49449
Nfatc4	chr12:84316827..84317327	Zfp410	0.74	0.0990083	0.348	0	0.4	0.0593935	8.4	0.0878048	46298
Nfatc4	chr4:152266160..152266660	Acot7	0.74	0.0990083	0.581	0	0.55	0.0156735	8.7	0.0114487	3561
Nfatc4	chr4:152273877..152274377	Acot7	0.74	0.0990083	0.377	0	0.41	0.0548656	9	0.0709169	3213
Nfatc4	chr5:21263655..21264155	Ptpn12	0.74	0.0990083	0.47	0	0.5	0.0252883	9	0.0331415	2745
Nfatc4	chr7:109579416..109579916	1600010M07Rik	0.74	0.0990083	0.622	0	0.52	0.0209713	8.6	0.00740151	18523
Nfatc4	chr7:109616315..109616815	1600010M07Rik	0.74	0.0990083	0.739	0	0.78	0.00110104	8.3	0.00186873	10461
Nfatc4	chr7:80134429..80134929	Blm	0.74	0.0990083	0.696	0	0.62	0.00756486	8.3	0.00317068	2776
Nfatc4	chr7:80160804..80161304	Blm	0.74	0.0990083	0.821	0	0.93	0.00012895	8.1	0.00063306	3135
Nfatc4	chr8:127698277..127698777	Rbm34	0.74	0.0990083	0.413	0	0.42	0.050615	8.3	0.0535618	455
Nfic	chr16:4420293..4420793	Pam16	0.74	0.0990083	0.335	0	0.34	0.0929536	9.3	0.0962831	14058
Nfic	chr3:67462839..67463339	Gm35299	0.74	0.0990083	0.493	0	0.37	0.0747451	9.8	0.0269653	2080
Nfic	chr7:97872324..97872824	Capn5	0.74	0.0990083	0.682	0	0.58	0.0115677	8.9	0.00374467	44842
Nfil3	chr5:120711963..120712463	Ddx54	0.74	0.0990083	0.422	0	0.35	0.0865515	8	0.0497972	38340
Nfkb1	chr10:81378448..81378948	Tle5	0.74	0.0990083	0.366	0	0.36	0.0804848	7.8	0.0770023	16373
Nfkb1	chr10:81384902..81385402	Tle5	0.74	0.0990083	0.278	0	0.33	0.0996993	7.5	0.140566	9919
Nfkb1	chr12:8364292..8364792	Ldah	0.74	0.0990083	0.769	0	0.79	0.000964186	8	0.00127198	45871
Nfkb1	chr17:25560515..25561015	Cacna1h	0.74	0.0990083	0.631	0	0.69	0.0034062	13	0.00670431	36901
Nfkb1	chr19:7168766..7169266	Cox8a	0.74	0.0990083	0.353	0	0.49	0.0277119	9.1	0.0846966	25641
Nfkb1	chr5:111893929..111894429	E130006D01Rik	0.74	0.0990083	0.638	0	0.64	0.0060658	8.8	0.00620284	15136
Nfkb1	chr5:135655951..135656451	Por	0.74	0.0990083	0.595	0	0.76	0.00142954	8.8	0.00989075	42435
Nfkb1	chr6:72595191..72595691	Tgoln1	0.74	0.0990083	0.435	0	0.42	0.050615	8.9	0.0447355	1207
Nfkb2	chr15:78792157..78792657	Sh3bp1	0.74	0.0990083	0.641	0	0.39	0.0642092	8.1	0.00599829	0
Nfkb2	chr15:78831668..78832168	Sh3bp1	0.74	0.0990083	0.704	0	0.62	0.00756486	8.6	0.00287946	39302
Nfkb2	chr15:78832796..78833296	Sh3bp1	0.74	0.0990083	0.689	0	0.51	0.0230448	11.7	0.00344695	40430
Nfyb	chr2:103633033..103633533	Caprin1	0.74	0.0990083	0.266	0	0.38	0.069323	8.6	0.151421	5038
Nfyb	chr3:88221430..88221930	Cct3	0.74	0.0990083	0.418	0	0.41	0.0548656	9.2	0.0514435	6371
Nfyb	chr3:88222318..88222818	Cct3	0.74	0.0990083	0.509	0	0.4	0.0593935	8.7	0.0232613	5483
Nfyb	chr3:88223548..88224048	Cct3	0.74	0.0990083	0.604	0	0.49	0.0277119	7.9	0.00898995	4253
Nkx2-2	chr8:25136786..25137286	Adam18	0.74	0.0990083	0.231	0	0.36	0.0804848	8.8	0.186183	18515
Nkx2-2	chr8:25200179..25200679	Adam18	0.74	0.0990083	0.503	0	0.35	0.0865515	8.8	0.0245968	35407
Nr1d1	chr12:111500772..111501272	Gm40578	0.74	0.0990083	0.742	0	0.71	0.00267711	8.3	0.00179926	33497
Nr1d2	chr1:93635529..93636029	Atg4b	0.74	0.0990083	0.223	0	0.52	0.0209713	8.1	0.194775	43192
Nr1d2	chr10:126853287..126853787	Tsfm	0.74	0.0990083	0.647	0	0.43	0.046631	9	0.00560706	7178
Nr1d2	chr17:6103489..6103989	Gtf2h5	0.74	0.0990083	0.377	0	0.43	0.046631	8.5	0.0709169	26071
Nr1d2	chr17:6149809..6150309	Gtf2h5	0.74	0.0990083	0.521	0	0.58	0.0115677	8.6	0.0207729	19603
Nr1d2	chr17:6162673..6163173	Gtf2h5	0.74	0.0990083	0.278	0	0.47	0.0331415	8.6	0.140566	32467
Nr1d2	chr19:4740390..4740890	Sptbn2	0.74	0.0990083	0.475	0	0.33	0.0996993	9.7	0.031708	20304
Nr1d2	chr19:4743440..4743940	Sptbn2	0.74	0.0990083	0.533	0	0.44	0.0429025	8.4	0.0185137	17254
Nr1d2	chr2:102400751..102401251	Pamr1	0.74	0.0990083	0.299	0	0.34	0.0929536	9	0.122869	20256
Nr1d2	chr2:102449548..102450048	Pamr1	0.74	0.0990083	0.323	0	0.68	0.00383387	8.3	0.10463	16321
Nr1d2	chr3:88365330..88365830	Lmna	0.74	0.0990083	0.345	0	0.55	0.0156735	8.7	0.0897101	24340
Nr1d2	chr3:88368104..88368604	Lmna	0.74	0.0990083	0.4	0	0.53	0.0190579	8.3	0.0593935	21566
Nr1d2	chr3:88424987..88425487	Lmna	0.74	0.0990083	0.527	0	0.62	0.00756486	8.8	0.0196157	7723
Nr1d2	chr5:64314340..64314840	Pgm2	0.74	0.0990083	0.58	0	0.34	0.0929536	8.6	0.0115677	44895
Nr1d2	chr6:52161929..52162429	Hoxa10	0.74	0.0990083	0.452	0	0.5	0.0252883	8	0.0387505	47874
Nr1d2	chr6:52171142..52171642	Hoxa10	0.74	0.0990083	0.613	0	0.6	0.00938103	9.2	0.00816184	38661
Nr1d2	chr6:52172468..52172968	Hoxa10	0.74	0.0990083	0.347	0	0.68	0.00383387	8.3	0.0884365	37335
Nr1d2	chr6:52197216..52197716	Hoxa10	0.74	0.0990083	0.516	0	0.72	0.00236825	9	0.0217809	12587
Nr1d2	chr6:52199225..52199725	Hoxa10	0.74	0.0990083	0.504	0	0.39	0.0642092	9	0.0243698	10578
Nr1d2	chr6:52216626..52217126	Hoxa10	0.74	0.0990083	0.544	0	0.37	0.0747451	9.4	0.01663	648
Nr1d2	chr6:52232198..52232698	Hoxa10	0.74	0.0990083	0.573	0	0.39	0.0642092	8.5	0.0124314	14363
Nr1d2	chr6:52238841..52239341	Hoxa10	0.74	0.0990083	0.565	0	0.37	0.0747451	8.1	0.0134862	21006
Nr1d2	chr9:71704583..71705083	Cgnl1	0.74	0.0990083	0.638	0	0.37	0.0747451	8.4	0.00620284	25698
Nr1i2	chr10:80894180..80894680	Sgta	0.74	0.0990083	0.232	0	0.33	0.0996993	8.8	0.185126	1268
Nr1i2	chr11:60210278..60210778	Drc3	0.74	0.0990083	0.566	0	0.57	0.0128183	9.6	0.0133503	33376
Nr1i2	chr11:60294178..60294678	Drc3	0.74	0.0990083	0.431	0	0.33	0.0996993	8.9	0.0462468	49971
Nr1i2	chr17:65768123..65768623	Tmem232	0.74	0.0990083	0.526	0	0.73	0.002092	8.9	0.0198047	22872
Nr1i2	chr17:65805954..65806454	Tmem232	0.74	0.0990083	0.286	0	0.33	0.0996993	8.8	0.133631	10593
Nr1i2	chr17:65844235..65844735	Tmem232	0.74	0.0990083	0.293	0	0.33	0.0996993	9.9	0.127758	3003
Nr1i2	chr17:65872632..65873132	Tmem232	0.74	0.0990083	0.327	0	0.37	0.0747451	9.2	0.101791	24854
Nr1i2	chr19:36904046..36904546	Tnks2	0.74	0.0990083	0.567	0	0.6	0.00938103	9.6	0.0132155	46072
Nr1i2	chr19:46879209..46879709	Nt5c2	0.74	0.0990083	0.502	0	0.52	0.0209713	8.5	0.0248255	18304
Nr1i2	chr2:129543592..129544092	Pdyn	0.74	0.0990083	0.322	0	0.41	0.0548656	7.7	0.105348	1827
Nr1i2	chr4:119195043..119195543	Ppih	0.74	0.0990083	0.457	0	0.35	0.0865515	10.4	0.0371199	17299
Nr1i2	chr4:43982293..43982793	Clta	0.74	0.0990083	0.457	0	0.65	0.00542007	7.7	0.0371199	21658
Nr1i3	chr11:94329476..94329976	Cacna1g	0.74	0.0990083	0.636	0	0.49	0.0277119	7.9	0.00634261	12187
Nr1i3	chr17:56256483..56256983	Fsd1	0.74	0.0990083	0.651	0	0.49	0.0277119	9.7	0.00535899	36525
Nr1i3	chr17:7461135..7461635	Rps6ka2	0.74	0.0990083	0.722	0	0.51	0.0230448	8.3	0.00231049	23608
Nr1i3	chr18:43207405..43207905	Ppp2r2b	0.74	0.0990083	0.78	0	0.64	0.0060658	8.7	0.00110104	8286
Nr1i3	chr4:148164038..148164538	Clcn6	0.74	0.0990083	0.587	0	0.54	0.0172951	9.9	0.0107566	40759
Nr1i3	chr5:34183561..34184061	Nat8l	0.74	0.0990083	0.65	0	0.54	0.0172951	9.1	0.00542007	26453
Nr2c1	chr1:66692589..66693089	Unc80	0.74	0.0990083	0.706	0	0.46	0.0361688	8.4	0.00281053	19799
Nr2c1	chr10:86339606..86340106	Syn3	0.74	0.0990083	0.525	0	0.68	0.00383387	10	0.0199952	4845
Nr2c1	chr10:86345567..86346067	Syn3	0.74	0.0990083	0.522	0	0.41	0.0548656	8.4	0.0205761	10806
Nr2c1	chr10:86356752..86357252	Syn3	0.74	0.0990083	0.445	0	0.49	0.0277119	8.1	0.0411308	21991
Nr2c1	chr13:49067423..49067923	Phf2	0.74	0.0990083	0.325	0	0.35	0.0865515	8	0.103203	42827
Nr2c1	chr3:152258186..152258686	Ak5	0.74	0.0990083	0.583	0	0.57	0.0128183	8.2	0.0112138	25796
Nr2c1	chr4:6426167..6426667	Nsmaf	0.74	0.0990083	0.555	0	0.47	0.0331415	7.7	0.0149128	2178
Nr2c1	chr9:65827534..65828034	Trip4	0.74	0.0990083	0.366	0	0.38	0.069323	9.8	0.0770023	11457
Nr2c2	chr10:5554869..5555369	Myct1	0.74	0.0990083	0.656	0	0.64	0.0060658	11.1	0.00506266	11093
Nr2c2	chr15:73201885..73202385	Ptk2	0.74	0.0990083	0.493	0	0.81	0.000736168	9.8	0.0269653	12790
Nr2c2	chr15:84952740..84953240	Smc1b	0.74	0.0990083	0.499	0	0.68	0.00383387	8.3	0.0255224	21875
Nr2c2	chr2:154399269..154399769	Actl10	0.74	0.0990083	0.535	0	0.59	0.0104245	7.2	0.0181583	5572
Nr2c2	chr2:154405687..154406187	Actl10	0.74	0.0990083	0.684	0	0.72	0.00236825	10.3	0.00365734	11990
Nr2c2	chr2:20943923..20944423	Arhgap21	0.74	0.0990083	0.461	0	0.63	0.0067788	7.6	0.0358562	3806
Nr2c2	chr4:148381123..148381623	Gm13206	0.74	0.0990083	0.225	0	0.49	0.0277119	7	0.192604	9686
Nr2c2	chr5:137030011..137030511	Plod3	0.74	0.0990083	0.477	0	0.5	0.0252883	7.1	0.0311492	9532
Nr2c2	chr8:70509393..70509893	Tm6sf2	0.74	0.0990083	0.25	0	0.39	0.0642092	11.9	0.166739	15680
Nr4a1	chr1:53927570..53928070	Hecw2	0.74	0.0990083	0.696	0	0.66	0.00483619	7.9	0.00317068	21898
Nr4a1	chr12:21318095..21318595	Cpsf3	0.74	0.0990083	0.229	0	0.44	0.0429025	7.7	0.188309	16796
Nr4a2	chr1:152603549..152604049	Gm28792	0.74	0.0990083	0.26	0	0.33	0.0996993	10.4	0.157052	23525
Nr4a2	chr10:43052462..43052962	Pdss2	0.74	0.0990083	0.464	0	0.38	0.069323	9.8	0.0349318	44519
Nr4a2	chr2:163195727..163196227	Tox2	0.74	0.0990083	0.821	0	0.68	0.00383387	9.8	0.00063306	33428
Nr4a2	chr7:4124192..4124692	Leng9	0.74	0.0990083	0.68	0	0.61	0.0084301	8.4	0.00383387	28680
Nrf1	chr7:112023154..112023654	Mical2	0.74	0.0990083	0.445	0	0.57	0.0128183	7.3	0.0411308	16838
Nrf1	chr9:118980290..118980790	Slc22a14	0.74	0.0990083	0.61	0	0.51	0.0230448	8.2	0.0084301	21927
Olig2	chr3:145402566..145403066	Gm17501	0.74	0.0990083	0.474	0	0.6	0.00938103	7.6	0.0319906	44716
Pax5	chr12:3377140..3377640	Rab10	0.74	0.0990083	0.339	0	0.36	0.0804848	8.1	0.0936126	17170
Pax5	chr12:3403125..3403625	Rab10	0.74	0.0990083	0.603	0	0.8	0.000843113	9.1	0.00908635	43155
Pax5	chr4:107814702..107815202	Slc1a7	0.74	0.0990083	0.732	0	0.91	0.000174946	8.3	0.00204039	10326
Pax5	chr7:127511751..127512251	Prss36	0.74	0.0990083	0.361	0	0.33	0.0996993	8	0.0798963	22349
Pbx1	chr12:111481238..111481738	Eif5	0.74	0.0990083	0.527	0	0.37	0.0747451	8.1	0.0196157	22711
Pbx1	chr12:111504843..111505343	Eif5	0.74	0.0990083	0.802	0	0.62	0.00756486	10.8	0.000820643	0
Pbx3	chr11:120358372..120358872	Slc25a10	0.74	0.0990083	0.455	0	0.67	0.00430904	8.3	0.0377653	23793
Pbx3	chr7:4137069..4137569	Leng9	0.74	0.0990083	0.736	0	0.67	0.00430904	8.8	0.00194062	15803
Pbx3	chr9:102726240..102726740	Ryk	0.74	0.0990083	0.724	0	0.48	0.0303262	9	0.00225401	3207
Pou1f1	chr10:127041672..127042172	Arhgef25	0.74	0.0990083	0.262	0	0.39	0.0642092	8.3	0.15516	15719
Pou1f1	chr10:81408701..81409201	Tle5	0.74	0.0990083	0.564	0	0.57	0.0128183	9.5	0.0136234	7604
Pou1f1	chr11:3289971..3290471	Gm11944	0.74	0.0990083	0.495	0	0.53	0.0190579	12.3	0.0264769	30974
Pou1f1	chr15:81896337..81896837	Desi1	0.74	0.0990083	0.73	0	0.62	0.00756486	9.1	0.002092	3374
Pou1f1	chr15:81920162..81920662	Desi1	0.74	0.0990083	0.677	0	0.85	0.000421692	8	0.00397123	2098
Pou1f1	chr15:81940135..81940635	Desi1	0.74	0.0990083	0.459	0	0.6	0.00938103	10	0.0364836	22071
Pou1f1	chr4:155769487..155769987	Cdk11b	0.74	0.0990083	0.392	0	0.36	0.0804848	10.9	0.0632225	37661
Pou1f1	chr4:155775087..155775587	Cdk11b	0.74	0.0990083	0.28	0	0.38	0.069323	9.9	0.13881	43261
Pitx1	chr6:113479830..113480330	Emc3	0.74	0.0990083	0.5	0	0.34	0.0929536	7.1	0.0252883	17539
Pknox1	chr1:153679165..153679665	Teddm2	0.74	0.0990083	0.233	0	0.34	0.0929536	9.9	0.184073	47275
Pknox1	chr1:153680232..153680732	Teddm2	0.74	0.0990083	0.378	0	0.53	0.0190579	8.4	0.0703825	46208
Pknox1	chr10:59292488..59292988	Oit3	0.74	0.0990083	0.273	0	0.45	0.0394188	8.2	0.145023	14887
Pknox1	chr11:118171122..118171622	Cyth1	0.74	0.0990083	0.495	0	0.63	0.0067788	11.1	0.0264769	31703
Pknox1	chr11:118172626..118173126	Cyth1	0.74	0.0990083	0.341	0	0.46	0.0361688	8	0.0922981	33207
Pknox1	chr17:27317510..27318010	Itpr3	0.74	0.0990083	0.499	0	0.72	0.00236825	9.9	0.0255224	7140
Pou2f1	chr2:32610523..32611023	Cdk9	0.74	0.0990083	0.413	0	0.38	0.069323	8.1	0.0535618	7434
Pou2f1	chr4:149588215..149588715	Lzic	0.74	0.0990083	0.271	0	0.36	0.0804848	8.3	0.146832	18424
Pou2f2	chr6:113368742..113369242	Camk1	0.74	0.0990083	0.453	0	0.8	0.000843113	9.4	0.0384198	47796
Pou2f2	chr6:124740139..124740639	Ptpn6	0.74	0.0990083	0.375	0	0.34	0.0929536	9.4	0.0719949	24461
Pou2f2	chr6:124746978..124747478	Ptpn6	0.74	0.0990083	0.561	0	0.33	0.0996993	8.4	0.0140421	31300
Ppara	chr11:78115261..78115761	Nek8	0.74	0.0990083	0.489	0	0.63	0.0067788	7.1	0.0279646	47759
Prdm5	chr12:83526087..83526587	Dpf3	0.74	0.0990083	0.682	0	0.54	0.0172951	8.1	0.00374467	7894
Prdm5	chr12:83527204..83527704	Dpf3	0.74	0.0990083	0.647	0	0.74	0.0018453	9.4	0.00560706	6777
Pgr	chr12:84970642..84971142	Gm17193	0.74	0.0990083	0.302	0	0.34	0.0929536	8.8	0.120474	355
Sox15	chr10:80896926..80897426	Sgta	0.74	0.0990083	0.32	0	0.34	0.0929536	9	0.106796	910
Sox15	chr11:60224799..60225299	Drc3	0.74	0.0990083	0.329	0	0.33	0.0996993	8.9	0.100393	18855
Sox15	chr4:124860390..124860890	Rspo1	0.74	0.0990083	0.476	0	0.36	0.0804848	10	0.0314276	19332
Rara	chr10:119684165..119684665	Grip1os1	0.74	0.0990083	0.54	0	0.39	0.0642092	9.2	0.0172951	3516
Rara	chr11:62124973..62125473	Ttc19	0.74	0.0990083	0.443	0	0.4	0.0593935	8.5	0.0418322	46825
Rara	chr2:25836175..25836675	Kcnt1	0.74	0.0990083	0.482	0	0.48	0.0303262	12.7	0.0297876	35268
Rara	chr2:26314152..26314652	0610009E02Rik	0.74	0.0990083	0.788	0	0.73	0.002092	9.6	0.000990239	21055
Rara	chr2:26332802..26333302	0610009E02Rik	0.74	0.0990083	0.487	0	0.42	0.050615	8.4	0.0284757	2405
Rara	chr2:37451899..37452399	Strbp	0.74	0.0990083	0.333	0	0.37	0.0747451	7.6	0.0976391	24130
Rara	chr9:67633273..67633773	M5C1000I18Rik	0.74	0.0990083	0.398	0	0.36	0.0804848	11.4	0.0603332	33716
Rfx2	chr12:53290740..53291240	Npas3	0.74	0.0990083	0.596	0	0.43	0.046631	7.5	0.00978691	3699
Rfx2	chr12:53300914..53301414	Npas3	0.74	0.0990083	0.432	0	0.35	0.0865515	11.5	0.0458652	1084
Rfx3	chr1:53352476..53352976	Osgepl1	0.74	0.0990083	0.27	0	0.33	0.0996993	10.7	0.147742	0
Rfx3	chr14:65091216..65091716	Hmbox1	0.74	0.0990083	0.52	0	0.6	0.00938103	10	0.0209713	31470
Rfx3	chr15:102103121..102103621	Rarg	0.74	0.0990083	0.308	0	0.38	0.069323	9.3	0.115784	48402
Rfx3	chr19:6451843..6452343	Map4k2	0.74	0.0990083	0.408	0	0.45	0.0394188	8.6	0.0557486	49037
Rfx6	chr10:127292923..127293423	R3hdm2	0.74	0.0990083	0.48	0	0.33	0.0996993	8.5	0.0303262	1910
Rfx6	chr12:71197625..71198125	Timm9	0.74	0.0990083	0.259	0	0.59	0.0104245	8	0.158004	14166
Rfx6	chr16:31197848..31198348	Gm49736	0.74	0.0990083	0.619	0	0.39	0.0642092	10.4	0.00764772	32936
Rfx6	chr16:8523710..8524210	Usp7	0.74	0.0990083	0.821	0	0.4	0.0593935	8.5	0.00063306	0
Rfx6	chr5:8997487..8997987	Crot	0.74	0.0990083	0.225	0	0.34	0.0929536	9	0.192604	34156
Rfx6	chr6:5936087..5936587	1700019G24Rik	0.74	0.0990083	0.403	0	0.34	0.0929536	8.6	0.0580053	40805
Rfx6	chr8:11497247..11497747	Naxd	0.74	0.0990083	0.417	0	0.42	0.050615	8.9	0.0518617	49758
Rfx6	chr9:107872593..107873093	Ip6k1	0.74	0.0990083	0.413	0	0.5	0.0252883	8.5	0.0535618	6606
Runx2	chr1:184954875..184955375	Gm34882	0.74	0.0990083	0.357	0	0.49	0.0277119	9.6	0.0822701	24710
Runx2	chr1:36572681..36573181	Cnnm3	0.74	0.0990083	0.528	0	0.7	0.00302191	8.7	0.0194283	12838
Runx2	chr1:36589371..36589871	Cnnm3	0.74	0.0990083	0.406	0	0.36	0.0804848	10.8	0.0566429	29528
Runx2	chr14:76874473..76874973	1700108F19Rik	0.74	0.0990083	0.245	0	0.54	0.0172951	8.5	0.171724	35429
Runx2	chr15:102441651..102442151	Tarbp2	0.74	0.0990083	0.285	0	0.41	0.0548656	9.8	0.134484	12175
Runx2	chr15:76694913..76695413	Arhgap39	0.74	0.0990083	0.456	0	0.62	0.00756486	8.8	0.0374415	6756
Runx2	chr19:4492753..4493253	A930001C03Rik	0.74	0.0990083	0.653	0	0.88	0.000273416	8.4	0.00523865	512
Runx2	chr19:4497442..4497942	A930001C03Rik	0.74	0.0990083	0.572	0	0.74	0.0018453	8.9	0.0125592	600
Runx2	chr4:120045273..120045773	Edn2	0.74	0.0990083	0.504	0	0.83	0.000558801	10.7	0.0243698	26869
Runx2	chr4:62286182..62286682	Prpf4	0.74	0.0990083	0.267	0	0.4	0.0593935	8.5	0.150496	40351
Runx2	chr9:107399528..107400028	Cyb561d2	0.74	0.0990083	0.803	0	0.8	0.000843113	8.6	0.000809617	18695
Runx2	chr9:107463468..107463968	Cyb561d2	0.74	0.0990083	0.655	0	0.54	0.0172951	9.2	0.00512073	44075
Rxrb	chr12:44380715..44381215	Pnpla8	0.74	0.0990083	0.723	0	0.59	0.0104245	8.6	0.00228209	34657
Rxrb	chr12:85169392..85169892	Prox2	0.74	0.0990083	0.829	0	0.53	0.0190579	8.2	0.000566635	11858
Smarca5	chr2:26319080..26319580	Pmpca	0.74	0.0990083	0.59	0	0.62	0.00756486	6.3	0.0104245	38140
Smarca5	chr4:148160399..148160899	Agtrap	0.74	0.0990083	0.43	0	0.48	0.0303262	7	0.046631	8333
Smarca5	chr4:155783938..155784438	Fndc10	0.74	0.0990083	0.4	0	0.5	0.0252883	7.2	0.0593935	5138
Snai2	chr10:80002931..80003431	Cbarp	0.74	0.0990083	0.406	0	0.61	0.0084301	7	0.0566429	26261
Snai2	chr6:52155806..52156306	Hoxaas3	0.74	0.0990083	0.578	0	0.56	0.0141841	6.8	0.011809	3590
Snai2	chr6:52174991..52175491	Hoxaas3	0.74	0.0990083	0.317	0	0.43	0.046631	8.6	0.108994	2612
Snai2	chr6:52221573..52222073	Hoxaas3	0.74	0.0990083	0.551	0	0.53	0.0190579	6.7	0.0155187	43468
Snai2	chr6:99523160..99523660	Foxp1	0.74	0.0990083	0.555	0	0.55	0.0156735	8.8	0.0149128	23477
Snai2	chr8:70340476..70340976	Ndufa13	0.74	0.0990083	0.786	0	0.71	0.00267711	12.8	0.00101694	14231
Sp1	chr1:181851445..181851945	Enah	0.74	0.0990083	0.576	0	0.65	0.00542007	11.9	0.0120546	3889
Sp1	chr11:106777531..106778031	Smurf2	0.74	0.0990083	0.41	0	0.38	0.069323	9.8	0.0548656	33069
Sp1	chr11:113520523..113521023	Slc39a11	0.74	0.0990083	0.58	0	0.58	0.0115677	11.4	0.0115677	19872
Sp1	chr15:34491055..34491555	Rpl30	0.74	0.0990083	0.706	0	0.45	0.0394188	8.2	0.00281053	47268
Sp1	chr17:56279778..56280278	Shd	0.74	0.0990083	0.23	0	0.42	0.050615	10.9	0.187244	0
Sp1	chr2:128698027..128698527	Tmem87b	0.74	0.0990083	0.311	0	0.33	0.0996993	10.3	0.113488	6146
Sp1	chr2:128699235..128699735	Tmem87b	0.74	0.0990083	0.606	0	0.6	0.00938103	11	0.00879982	7354
Sp1	chr2:128738882..128739382	Tmem87b	0.74	0.0990083	0.819	0	0.74	0.0018453	11	0.000650754	47001
Sp1	chr5:143180587..143181087	4930448H16Rik	0.74	0.0990083	0.481	0	0.34	0.0929536	7.8	0.0300559	32385
Sp1	chr5:143237354..143237854	4930448H16Rik	0.74	0.0990083	0.276	0	0.36	0.0804848	11	0.142338	23880
Sp1	chr5:30476476..30476976	Drc1	0.74	0.0990083	0.276	0	0.34	0.0929536	10.2	0.142338	9409
Sp1	chr5:66327883..66328383	1700126H18Rik	0.74	0.0990083	0.634	0	0.61	0.0084301	10.2	0.00648517	20295
Sp1	chr5:66373430..66373930	1700126H18Rik	0.74	0.0990083	0.416	0	0.48	0.0303262	9.2	0.0522826	24750
Sp1	chr6:72564874..72565374	Tgoln1	0.74	0.0990083	0.503	0	0.41	0.0548656	10.3	0.0245968	28608
Sp1	chr6:72596087..72596587	Tgoln1	0.74	0.0990083	0.537	0	0.45	0.0394188	12.7	0.0178087	2103
Sp1	chr6:72598181..72598681	Tgoln1	0.74	0.0990083	0.695	0	0.62	0.00756486	11	0.00320888	4197
Sp1	chr7:80028258..80028758	Gm44851	0.74	0.0990083	0.509	0	0.52	0.0209713	7.9	0.0232613	25258
Sp1	chr8:95113767..95114267	Herpud1	0.74	0.0990083	0.705	0	0.55	0.0156735	10.3	0.0028448	0
Sp2	chr2:32610523..32611023	Sh2d3c	0.74	0.0990083	0.418	0	0.35	0.0865515	10.3	0.0514435	43
Sp2	chr2:32628136..32628636	Sh2d3c	0.74	0.0990083	0.567	0	0.5	0.0252883	10.5	0.0132155	2842
Sp2	chr7:101108200..101108700	Pde2a	0.74	0.0990083	0.326	0	0.49	0.0277119	8.6	0.102495	1450
Sp3	chr2:25836175..25836675	Camsap1	0.74	0.0990083	0.533	0	0.39	0.0642092	9.9	0.0185137	10601
Sp3	chr2:25865245..25865745	Camsap1	0.74	0.0990083	0.344	0	0.54	0.0172951	8.2	0.090352	7322
Sp4	chr1:91179797..91180297	Ube2f	0.74	0.0990083	0.331	0	0.39	0.0642092	10.9	0.0990091	1418
Sp4	chr1:91181874..91182374	Ube2f	0.74	0.0990083	0.322	0	0.39	0.0642092	8.9	0.105348	3495
Sp4	chr14:19823642..19824142	Rtraf	0.74	0.0990083	0.365	0	0.42	0.050615	8.2	0.0775747	48980
Sp4	chr17:30164661..30165161	Mdga1	0.74	0.0990083	0.489	0	0.47	0.0331415	10.6	0.0279646	23899
Sp4	chr2:26314152..26314652	Inpp5e	0.74	0.0990083	0.665	0	0.83	0.000558801	7.9	0.00456583	14936
Sp4	chr2:26330097..26330597	Inpp5e	0.74	0.0990083	0.484	0	0.46	0.0361688	8.6	0.0292569	30881
Sp4	chr4:124936679..124937179	Rspo1	0.74	0.0990083	0.387	0	0.51	0.0230448	8.3	0.0657116	35405
Sp4	chr4:152138428..152138928	Zbtb48	0.74	0.0990083	0.269	0	0.38	0.069323	8.2	0.148656	26299
Sp4	chr7:29792684..29793184	Zfp382	0.74	0.0990083	0.59	0	0.58	0.0115677	9.2	0.0104245	28182
Sp4	chr7:29866612..29867112	Zfp382	0.74	0.0990083	0.333	0	0.33	0.0996993	8.7	0.0976391	41571
Sp4	chr8:70485023..70485523	Gatad2a	0.74	0.0990083	0.456	0	0.45	0.0394188	7.7	0.0374415	35988
Srebf2	chr15:81920799..81921299	Snu13	0.74	0.0990083	0.424	0	0.53	0.0190579	9	0.04899	10420
Srebf2	chr15:81926052..81926552	Snu13	0.74	0.0990083	0.258	0	0.37	0.0747451	11.3	0.158959	5167
Srebf2	chr4:130047607..130048107	Pef1	0.74	0.0990083	0.403	0	0.41	0.0548656	10.2	0.0580053	46257
Srebf2	chr8:70663218..70663718	Tmem161a	0.74	0.0990083	0.441	0	0.49	0.0277119	8.9	0.0425433	30028
Srebf2	chr9:123457623..123458123	Gm17200	0.74	0.0990083	0.396	0	0.35	0.0865515	9.5	0.0612846	49037
Rbpj	chr1:156044180..156044680	Tdrd5	0.74	0.0990083	0.309	0	0.36	0.0804848	8.9	0.115015	46417
Rbpj	chr14:66124264..66124764	Ccdc25	0.74	0.0990083	0.731	0	0.72	0.00236825	9.6	0.00206605	49454
Rbpj	chr17:33916363..33916863	Hnrnpm	0.74	0.0990083	0.41	0	0.48	0.0303262	9	0.0548656	10528
Rbpj	chr17:46552742..46553242	Lrrc73	0.74	0.0990083	0.472	0	0.59	0.0104245	8.8	0.0325619	11214
Rbpj	chr19:4428993..4429493	Kdm2a	0.74	0.0990083	0.335	0	0.42	0.050615	9.8	0.0962831	16077
Rbpj	chr5:110407393..110407893	Pgam5	0.74	0.0990083	0.278	0	0.33	0.0996993	8.9	0.140566	6007
Rbpj	chr5:110416783..110417283	Pgam5	0.74	0.0990083	0.682	0	0.73	0.002092	8.9	0.00374467	436
Rbpj	chr5:115665718..115666218	Gcn1	0.74	0.0990083	0.394	0	0.47	0.0331415	9	0.0622477	37094
Rbpj	chr5:115731228..115731728	Gcn1	0.74	0.0990083	0.518	0	0.57	0.0128183	8.6	0.0213729	10771
Rbpj	chr6:67142128..67142628	A430010J10Rik	0.74	0.0990083	0.349	0	0.51	0.0230448	9.6	0.0871765	0
Rbpj	chr9:83652662..83653162	Elovl4	0.74	0.0990083	0.357	0	0.53	0.0190579	8.6	0.0822701	35142
Taf1	chr14:55223161..55223661	Ngdn	0.74	0.0990083	0.372	0	0.58	0.0115677	7.8	0.0736355	29249
Taf1	chr15:81882080..81882580	Snu13	0.74	0.0990083	0.329	0	0.45	0.0394188	7.8	0.100393	49139
Taf1	chr15:81891400..81891900	Snu13	0.74	0.0990083	0.223	0	0.39	0.0642092	7.8	0.194775	39819
Taf1	chr15:81912154..81912654	Snu13	0.74	0.0990083	0.222	0	0.39	0.0642092	9.2	0.195865	19065
Taf1	chr15:81926052..81926552	Snu13	0.74	0.0990083	0.258	0	0.38	0.069323	10.5	0.158959	5167
Taf1	chr15:81956467..81956967	Snu13	0.74	0.0990083	0.535	0	0.8	0.000843113	8.1	0.0181583	24667
Taf1	chr5:120711426..120711926	Rita1	0.74	0.0990083	0.352	0	0.53	0.0190579	7.7	0.0853116	31855
Taf1	chr5:37035145..37035645	Ppp2r2cos	0.74	0.0990083	0.722	0	0.88	0.000273416	8.3	0.00231049	921
Tal1	chr5:139346267..139346767	C130050O18Rik	0.74	0.0990083	0.27	0	0.33	0.0996993	8.8	0.147742	44267
Tbp	chr1:182954568..182955068	Disp1	0.74	0.0990083	0.36	0	0.48	0.0303262	8.3	0.0804848	25472
Tbp	chr7:46569435..46569935	Uevld	0.74	0.0990083	0.511	0	0.5	0.0252883	8	0.0228299	35849
Rela	chr5:118065531..118066031	Gm26995	0.74	0.0990083	0.48	0	0.35	0.0865515	12	0.0303262	11551
Rela	chr5:118069232..118069732	Gm26995	0.74	0.0990083	0.381	0	0.39	0.0642092	9.9	0.068798	7850
Rela	chr5:118117795..118118295	Gm26995	0.74	0.0990083	0.594	0	0.48	0.0303262	8.4	0.00999555	40211
Rela	chr9:112031039..112031539	Arpp21	0.74	0.0990083	0.757	0	0.74	0.0018453	7.8	0.00148589	13496
Tcf7l1	chr3:88359968..88360468	Sema4a	0.74	0.0990083	0.661	0	0.67	0.00430904	8.4	0.004781	874
Tcf7l2	chr9:13296425..13296925	Maml2	0.74	0.0990083	0.348	0	0.34	0.0929536	8.1	0.0878048	1380
Tfe3	chr9:35108198..35108698	Fam118b	0.74	0.0990083	0.374	0	0.53	0.0190579	8.6	0.0725387	38042
Thra	chr11:75402160..75402660	Prpf8	0.74	0.0990083	0.491	0	0.4	0.0593935	8.9	0.0274612	19087
Thra	chr19:5488941..5489441	Ccdc85b	0.74	0.0990083	0.46	0	0.33	0.0996993	8.9	0.0361688	18090
Thra	chr19:5490192..5490692	Ccdc85b	0.74	0.0990083	0.374	0	0.56	0.0141841	9.3	0.0725387	16839
Yy1	chr8:87923103..87923603	Gm27169	0.74	0.0990083	0.305	0	0.68	0.00383387	11.3	0.118113	6050
Yy1	chr8:87938391..87938891	Gm27169	0.74	0.0990083	0.742	0	0.89	0.000235952	9.3	0.00179926	8736
Smad1	chr15:82106913..82107413	Srebf2	0.74	0.0990083	0.37	0	0.43	0.046631	8.3	0.0747451	27739
Smad1	chr18:23092912..23093412	Nol4	0.74	0.0990083	0.683	0	0.86	0.000365518	8.4	0.00370077	7544
Smad1	chr5:114175527..114176027	Usp30	0.74	0.0990083	0.837	0	0.92	0.000150308	9	0.000506705	27494
Smad1	chr9:108491785..108492285	Slc25a20	0.74	0.0990083	0.507	0	0.71	0.00267711	8.4	0.0236995	47001
Zbtb17	chr1:75179481..75179981	Stk16	0.74	0.0990083	0.567	0	0.79	0.000964186	11	0.0132155	7500
Zbtb17	chr10:126925341..126925841	Agap2	0.74	0.0990083	0.61	0	0.72	0.00236825	12.9	0.0084301	10564
Zbtb17	chr11:69581261..69581761	Tnfsf13os	0.74	0.0990083	0.419	0	0.54	0.0172951	9.4	0.0510279	5933
Zbtb17	chr11:69582600..69583100	Tnfsf13os	0.74	0.0990083	0.556	0	0.6	0.00938103	8.2	0.0147645	7272
Zbtb17	chr11:69583485..69583985	Tnfsf13os	0.74	0.0990083	0.375	0	0.48	0.0303262	8	0.0719949	8157
Zbtb17	chr11:69588379..69588879	Tnfsf13os	0.74	0.0990083	0.43	0	0.54	0.0172951	12.2	0.046631	13051
Zbtb17	chr11:69589269..69589769	Tnfsf13os	0.74	0.0990083	0.475	0	0.61	0.0084301	13.7	0.031708	13941
Zbtb17	chr11:69590061..69590561	Tnfsf13os	0.74	0.0990083	0.467	0	0.51	0.0230448	11.5	0.034027	14733
Zbtb17	chr11:69605211..69605711	Tnfsf13os	0.74	0.0990083	0.516	0	0.67	0.00430904	9.3	0.0217809	29883
Zbtb17	chr11:69613877..69614377	Tnfsf13os	0.74	0.0990083	0.669	0	0.85	0.000421692	10.6	0.00435934	38549
Zbtb17	chr5:110286030..110286530	Gtpbp6	0.74	0.0990083	0.307	0	0.33	0.0996993	7	0.116557	29966
Zbtb17	chr9:121983455..121983955	Ano10	0.74	0.0990083	0.592	0	0.51	0.0230448	7.3	0.0102081	32729
Zbtb17	chr9:122026978..122027478	Ano10	0.74	0.0990083	0.639	0	0.68	0.00383387	9.4	0.00613398	10292
Zbtb17	chr9:122085396..122085896	Ano10	0.74	0.0990083	0.723	0	0.76	0.00142954	9	0.00228209	6854
Zbtb17	chr9:122170203..122170703	Ano10	0.74	0.0990083	0.59	0	0.59	0.0104245	7.7	0.0104245	46713
Vsx2	chr2:29879872..29880372	Gle1	0.74	0.0990083	0.56	0	0.5	0.0252883	11.1	0.0141841	34352
Vsx2	chr4:117705292..117705792	Ipo13	0.74	0.0990083	0.325	0	0.33	0.0996993	10.4	0.103203	46518
Vsx2	chr4:133107809..133108309	Wdtc1	0.74	0.0990083	0.683	0	0.79	0.000964186	10.1	0.00370077	27016
Vsx2	chr9:40333535..40334035	Gramd1b	0.74	0.0990083	0.4	0	0.35	0.0865515	9.3	0.0593935	20369
Xbp1	chr1:190761738..190762238	Tatdn3	0.74	0.0990083	0.432	0	0.33	0.0996993	7	0.0458652	19791
Xbp1	chr1:37864254..37864754	Tsga10	0.74	0.0990083	0.262	0	0.46	0.0361688	11	0.15516	18047
Xbp1	chr12:71036899..71037399	Actr10	0.74	0.0990083	0.465	0	0.34	0.0929536	6.7	0.034628	30418
Xbp1	chr15:102051877..102052377	Spryd3	0.74	0.0990083	0.357	0	0.49	0.0277119	6.7	0.0822701	7207
Xbp1	chr17:80577199..80577699	Arhgef33	0.74	0.0990083	0.443	0	0.55	0.0156735	7.5	0.0418322	37136
Xbp1	chr19:42144460..42144960	Avpi1	0.74	0.0990083	0.231	0	0.37	0.0747451	7.4	0.186183	26961
Xbp1	chr19:4333771..4334271	Gm50152	0.74	0.0990083	0.363	0	0.35	0.0865515	7.5	0.078729	9755
Xbp1	chr19:6383364..6383864	Map4k2	0.74	0.0990083	0.538	0	0.56	0.0141841	11.4	0.0176361	7300
Xbp1	chr19:6399240..6399740	Map4k2	0.74	0.0990083	0.533	0	0.55	0.0156735	8.2	0.0185137	1198
Xbp1	chr2:157559235..157559735	Ctnnbl1	0.74	0.0990083	0.319	0	0.34	0.0929536	8	0.107525	19585
Xbp1	chr2:9879472..9879972	Taf3	0.74	0.0990083	0.493	0	0.46	0.0361688	6.9	0.0269653	43246
Xbp1	chr4:141652498..141652998	Fhad1os2	0.74	0.0990083	0.301	0	0.39	0.0642092	10	0.121269	39532
Xbp1	chr4:155771383..155771883	Mib2	0.74	0.0990083	0.247	0	0.33	0.0996993	8	0.169719	17727
Xbp1	chr6:72789391..72789891	Kcmf1	0.74	0.0990083	0.753	0	0.63	0.0067788	8	0.00156418	36504
Xbp1	chr6:72899092..72899592	Kcmf1	0.74	0.0990083	0.408	0	0.46	0.0361688	6.6	0.0557486	22129
Phox2a	chr10:80142032..80142532	Apc2	0.74	0.0990083	0.322	0	0.38	0.069323	8.5	0.105348	4377
Phox2a	chr10:80147739..80148239	Apc2	0.74	0.0990083	0.315	0	0.57	0.0128183	8	0.110478	10084
Phox2a	chr7:19083575..19084075	Gm44698	0.74	0.0990083	0.561	0	0.68	0.00383387	8.6	0.0140421	16520
Zbtb7a	chr10:128498503..128499003	Rab5b	0.74	0.0990083	0.276	0	0.36	0.0804848	8.4	0.142338	33122
Zbtb7a	chr10:80147739..80148239	Plk5	0.74	0.0990083	0.627	0	0.55	0.0156735	10.2	0.00700668	44053
Zbtb7a	chr10:80174392..80174892	Plk5	0.74	0.0990083	0.318	0	0.49	0.0277119	9.5	0.108258	17400
Zbtb7a	chr10:80177950..80178450	Plk5	0.74	0.0990083	0.522	0	0.56	0.0141841	8.3	0.0205761	13842
Zbtb7a	chr17:56400587..56401087	Ubxn6	0.74	0.0990083	0.357	0	0.39	0.0642092	12.2	0.0822701	18558
Zbtb7a	chr2:11705044..11705544	Fbh1	0.74	0.0990083	0.418	0	0.37	0.0747451	8.4	0.0514435	42917
Zbtb7a	chr2:11777412..11777912	Fbh1	0.74	0.0990083	0.229	0	0.52	0.0209713	7.7	0.188309	4405
Zfp57	chr12:56415138..56415638	Mbip	0.74	0.0990083	0.581	0	0.58	0.0115677	9.1	0.0114487	22458
Zfp57	chr14:21852129..21852629	Samd8	0.74	0.0990083	0.747	0	0.65	0.00542007	9.1	0.00168869	10188
Zfp57	chr14:25496028..25496528	Zmiz1os1	0.74	0.0990083	0.839	0	0.58	0.0115677	9.1	0.000492668	34475
Zfp57	chr6:87890755..87891255	Hmces	0.74	0.0990083	0.333	0	0.34	0.0929536	9.1	0.0976391	0
Zkscan1	chr6:6955673..6956173	Sdhaf3	0.74	0.0990083	0.378	0	0.37	0.0747451	7.5	0.0703825	0
Zkscan1	chr7:44525088..44525588	Ap2a1	0.74	0.0990083	0.558	0	0.64	0.0060658	12.2	0.0144718	25529
Tcf12	chr14:62966032..62966532	Ints6	0.741	0.0985127	0.289	0	0.48	0.0303262	9.5	0.131091	19563
Tcf12	chr15:34238788..34239288	Laptm4b	0.741	0.0985127	0.225	0	0.52	0.0209713	10.8	0.192604	474
Tcf12	chr17:35243081..35243581	Sapcd1	0.741	0.0985127	0.609	0	0.33	0.0996993	9.6	0.00852123	3053
Tcf3	chr11:115420691..115421191	Nup85	0.741	0.0985127	0.419	0	0.36	0.0804848	8.5	0.0510279	34068
Tcf3	chr6:39318937..39319437	Slc37a3	0.741	0.0985127	0.483	0	0.52	0.0209713	9.9	0.0295213	4846
Tcf3	chr6:89316309..89316809	Plxna1	0.741	0.0985127	0.459	0	0.44	0.0429025	11	0.0364836	2763
Tcf3	chr8:106282872..106283372	Ripor1	0.741	0.0985127	0.752	0	0.57	0.0128183	10.1	0.00158433	48514
Tcf4	chrX:13469391..13469891	Cask	0.741	0.0985127	0.369	0	0.56	0.0141841	8.2	0.0753046	43820
Max	chr13:55177884..55178384	Unc5a	0.741	0.0985127	0.551	0	0.66	0.00483619	9	0.0155187	26390
Max	chr13:55592864..55593364	Dbn1	0.741	0.0985127	0.313	0	0.49	0.0277119	8.4	0.111976	36592
Max	chr2:130166275..130166775	Nop56	0.741	0.0985127	0.346	0	0.47	0.0331415	8.6	0.0890716	46643
Max	chr4:155770138..155770638	Fndc10	0.741	0.0985127	0.368	0	0.48	0.0303262	9	0.0758673	8160
Gata3	chr13:23581276..23581776	Zfp322a	0.741	0.0985127	0.337	0	0.44	0.0429025	8.3	0.0949409	27897
Zfx	chr16:11067461..11067961	2610020C07Rik	0.741	0.0985127	0.796	0	0.54	0.0172951	9.2	0.000889758	45901
Zfx	chr7:45721954..45722454	Kcnj11	0.741	0.0985127	0.716	0	0.51	0.0230448	9.9	0.0024877	25395
Ahr	chr10:127537797..127538297	Gpr182	0.741	0.0985127	0.397	0	0.33	0.0996993	9.1	0.0608075	49303
Ahr	chr10:127596139..127596639	Gpr182	0.741	0.0985127	0.436	0	0.49	0.0277119	8.7	0.0443639	8537
Ar	chr10:127676708..127677208	Rdh16	0.741	0.0985127	0.385	0	0.4	0.0593935	8.2	0.0667282	39684
Ar	chr17:25980736..25981236	Mslnl	0.741	0.0985127	0.54	0	0.79	0.000964186	9.2	0.0172951	25719
Ar	chr18:34859653..34860153	Fam53c	0.741	0.0985127	0.338	0	0.61	0.0084301	9.1	0.094275	31805
Tfap2a	chr3:107939405..107939905	Ampd2	0.741	0.0985127	0.498	0	0.33	0.0996993	9.4	0.0257583	42880
Tfap2a	chr3:107953273..107953773	Ampd2	0.741	0.0985127	0.624	0	0.43	0.046631	11	0.00724128	29012
Tfap2b	chr11:72860932..72861432	Zzef1	0.741	0.0985127	0.398	0	0.38	0.069323	8.7	0.0603332	49262
Tfap2b	chr12:3857994..3858494	Dnmt3a	0.741	0.0985127	0.627	0	0.47	0.0331415	8.8	0.00700668	833
Tfap2b	chr15:78832796..78833296	Nol12	0.741	0.0985127	0.531	0	0.54	0.0172951	9.2	0.018875	13387
Tfap2b	chr15:78835328..78835828	Nol12	0.741	0.0985127	0.564	0	0.65	0.00542007	8.8	0.0136234	15919
Tfap2b	chr15:78856969..78857469	Nol12	0.741	0.0985127	0.354	0	0.37	0.0747451	8.4	0.084085	37560
Tfap2b	chr6:114013724..114014224	Gm15083	0.741	0.0985127	0.73	0	0.63	0.0067788	9.2	0.002092	31973
Tfap2b	chr6:29718808..29719308	Ahcyl2	0.741	0.0985127	0.838	0	0.7	0.00302191	8.3	0.00049964	48701
Tfap2b	chr6:29768003..29768503	Ahcyl2	0.741	0.0985127	0.661	0	0.51	0.0230448	8.9	0.004781	0
Tfap2b	chr9:120360247..120360747	Entpd3	0.741	0.0985127	0.739	0	0.68	0.00383387	8.4	0.00186873	8136
Arid5b	chr1:52188488..52188988	Gm31812	0.741	0.0985127	0.232	0	0.34	0.0929536	8.5	0.185126	35577
Arid5b	chr3:107176508..107177008	Slc16a4	0.741	0.0985127	0.749	0	0.83	0.000558801	8.6	0.00164622	21537
Arid5b	chr4:123082704..123083204	Hpcal4	0.741	0.0985127	0.281	0	0.37	0.0747451	7.8	0.137937	5181
Arnt	chr4:140531022..140531522	Padi3	0.741	0.0985127	0.435	0	0.64	0.0060658	8.3	0.0447355	0
Arnt	chr4:140562846..140563346	Padi3	0.741	0.0985127	0.403	0	0.44	0.0429025	8.2	0.0580053	24886
Arnt	chr8:70504138..70504638	Tm6sf2	0.741	0.0985127	0.508	0	0.59	0.0104245	9.7	0.0234795	20935
Atf2	chr11:4703868..4704368	Uqcr10	0.741	0.0985127	0.307	0	0.45	0.0394188	8.4	0.116557	49525
Bach1	chr10:75212340..75212840	Upb1	0.741	0.0985127	0.235	0	0.34	0.0929536	8.5	0.181977	24108
Bach1	chr18:36030845..36031345	Gm50405	0.741	0.0985127	0.691	0	0.42	0.050615	10.8	0.00336589	25002
Bach1	chr5:34183056..34183556	Nat8l	0.741	0.0985127	0.876	0	0.65	0.00542007	6.6	0.000289898	25948
Bach2	chr5:124269544..124270044	Ogfod2	0.741	0.0985127	0.496	0	0.64	0.0060658	9.1	0.0262355	18177
Bach2	chr6:28854930..28855430	Snd1	0.741	0.0985127	0.456	0	0.38	0.069323	7.1	0.0374415	6023
Tead4	chr14:62909279..62909779	Serpine3	0.741	0.0985127	0.468	0	0.38	0.069323	8.3	0.0337297	8162
Tead4	chr3:5272054..5272554	2700069I18Rik	0.741	0.0985127	0.32	0	0.51	0.0230448	8.4	0.106796	13328
Clock	chr7:132730603..132731103	4930483O08Rik	0.741	0.0985127	0.303	0	0.37	0.0747451	9	0.119683	622
Ebf1	chr2:91929958..91930458	Phf21a	0.741	0.0985127	0.471	0	0.63	0.0067788	8.6	0.0328506	6475
Ebf1	chr2:91930572..91931072	Phf21a	0.741	0.0985127	0.254	0	0.44	0.0429025	8.8	0.162819	7089
Ebf1	chr3:126695429..126695929	Ank2	0.741	0.0985127	0.725	0	0.8	0.000843113	8.7	0.00222624	21691
Ebf1	chr3:126811491..126811991	Ank2	0.741	0.0985127	0.638	0	0.87	0.000316363	10.5	0.00620284	5905
Ebf1	chr3:126903523..126904023	Ank2	0.741	0.0985127	0.23	0	0.49	0.0277119	7.9	0.187244	14487
Ebf1	chr3:126918664..126919164	Ank2	0.741	0.0985127	0.221	0	0.45	0.0394188	10.5	0.196959	152
Ebf1	chr3:126941612..126942112	Ank2	0.741	0.0985127	0.45	0	0.6	0.00938103	10.8	0.0394188	13740
Ebf1	chr3:126977262..126977762	Ank2	0.741	0.0985127	0.699	0	0.91	0.000174946	8.2	0.0030585	18373
Ebf1	chr3:126994217..126994717	Ank2	0.741	0.0985127	0.719	0	0.92	0.000150308	7.5	0.00239761	24778
Ebf1	chr3:126998368..126998868	Ank2	0.741	0.0985127	0.609	0	0.88	0.000273416	7.8	0.00852123	20627
Ebf1	chr3:127017667..127018167	Ank2	0.741	0.0985127	0.747	0	0.94	0.000110463	10	0.00168869	1328
Ebf1	chr3:127160196..127160696	Ank2	0.741	0.0985127	0.404	0	0.37	0.0747451	7.6	0.0575484	41906
Ebf1	chr3:127161286..127161786	Ank2	0.741	0.0985127	0.659	0	0.55	0.0156735	12.4	0.00489194	40816
Ebf1	chr6:97205478..97205978	Lmod3	0.741	0.0985127	0.365	0	0.48	0.0303262	8.3	0.0775747	23741
Ebf1	chr7:30353371..30353871	Cox6b1	0.741	0.0985127	0.228	0	0.37	0.0747451	8	0.189377	27794
Nr2f2	chr11:50204975..50205475	Cby3	0.741	0.0985127	0.751	0	0.73	0.002092	9.6	0.00160472	39813
Nr2f2	chr17:25980736..25981236	Gng13	0.741	0.0985127	0.521	0	0.75	0.00162535	8.5	0.0207729	44233
Nr2f2	chr4:133012647..133013147	Map3k6	0.741	0.0985127	0.71	0	0.73	0.002092	9	0.00267711	34486
Nr2f2	chr4:133013546..133014046	Map3k6	0.741	0.0985127	0.629	0	0.86	0.000365518	8.5	0.00685402	35385
Nr2f2	chr4:151139421..151139921	Gm13090	0.741	0.0985127	0.656	0	0.71	0.00267711	8.2	0.00506266	34105
Nr2f2	chr6:120836549..120837049	Atp6v1e1	0.741	0.0985127	0.337	0	0.36	0.0804848	9.1	0.0949409	36794
Nr2f2	chr8:25537095..25537595	Adam9	0.741	0.0985127	0.663	0	0.64	0.0060658	9.8	0.00467231	30151
Nr2f2	chr8:70509393..70509893	Tm6sf2	0.741	0.0985127	0.25	0	0.55	0.0156735	9.8	0.166739	15680
Creb1	chr12:8365338..8365838	Ldah	0.741	0.0985127	0.77	0	0.82	0.000641851	8.7	0.0012555	46917
Ctcf	chr10:90666693..90667193	Anks1b	0.741	0.0985127	0.387	0	0.38	0.069323	7.1	0.0657116	987
Ctcf	chr10:95142649..95143149	2310039L15Rik	0.741	0.0985127	0.553	0	0.55	0.0156735	8.2	0.0152132	28988
Ctcf	chr12:105042677..105043177	Glrx5	0.741	0.0985127	0.364	0	0.55	0.0156735	7.1	0.0781502	41201
Ctcf	chr12:30128478..30128978	Tpo	0.741	0.0985127	0.32	0	0.48	0.0303262	6.4	0.106796	16019
Ctcf	chr15:76465734..76466234	Tmem249	0.741	0.0985127	0.324	0	0.54	0.0172951	9.6	0.103915	46167
Ctcf	chr17:25911211..25911711	Rpusd1	0.741	0.0985127	0.432	0	0.59	0.0104245	8.3	0.0458652	34932
Ctcf	chr4:148220045..148220545	Mad2l2	0.741	0.0985127	0.545	0	0.56	0.0141841	7	0.0164672	4093
Ctcf	chr6:90695626..90696126	Gm44123	0.741	0.0985127	0.58	0	0.59	0.0104245	7.8	0.0115677	28912
Ctcfl	chr1:156615617..156616117	Ralgps2	0.741	0.0985127	0.391	0	0.76	0.00142954	8.5	0.0637144	25020
Ctcfl	chr14:30697809..30698309	Glt8d1	0.741	0.0985127	0.246	0	0.34	0.0929536	7.4	0.17072	25047
Ctcfl	chr14:73732136..73732636	Med4	0.741	0.0985127	0.803	0	0.9	0.000203322	6.9	0.000809617	14828
Ctcfl	chr16:8489314..8489814	Pmm2	0.741	0.0985127	0.795	0	0.81	0.000736168	7	0.000901784	22857
Ctcfl	chr16:8513146..8513646	Pmm2	0.741	0.0985127	0.502	0	0.41	0.0548656	9	0.0248255	46689
Ctcfl	chr2:119546860..119547360	Ltk	0.741	0.0985127	0.505	0	0.75	0.00162535	7	0.0241446	41639
Ctcfl	chr3:88354722..88355222	Lmna	0.741	0.0985127	0.551	0	0.46	0.0361688	7.3	0.0155187	34948
Ctcfl	chr3:88362264..88362764	Lmna	0.741	0.0985127	0.761	0	0.85	0.000421692	10.9	0.00141119	27406
Ctcfl	chr6:125191510..125192010	Vamp1	0.741	0.0985127	0.443	0	0.41	0.0548656	9.4	0.0418322	503
Ctcfl	chr6:31372187..31372687	Mkln1	0.741	0.0985127	0.514	0	0.37	0.0747451	11.6	0.0221955	2982
Ctcfl	chr6:31457613..31458113	Mkln1	0.741	0.0985127	0.527	0	0.45	0.0394188	7.5	0.0196157	3814
Ctcfl	chr6:33827704..33828204	Exoc4	0.741	0.0985127	0.417	0	0.58	0.0115677	9.9	0.0518617	10830
Ctcfl	chr7:44676552..44677052	Prmt1	0.741	0.0985127	0.657	0	0.75	0.00162535	12.8	0.00500517	40559
Stat3	chr1:153014880..153015380	Nmnat2	0.741	0.0985127	0.421	0	0.65	0.00542007	8	0.0502048	45653
Stat3	chr4:148596229..148596729	Mtor	0.741	0.0985127	0.406	0	0.48	0.0303262	8.1	0.0566429	32140
Stat3	chr4:41286354..41286854	Dcaf12	0.741	0.0985127	0.403	0	0.41	0.0548656	8.8	0.0580053	28034
Stat3	chr6:48581934..48582434	AI854703	0.741	0.0985127	0.321	0	0.42	0.050615	9.8	0.10607	21263
Stat3	chr6:48594812..48595312	AI854703	0.741	0.0985127	0.321	0	0.43	0.046631	9	0.10607	8385
Stat3	chr7:102065522..102066022	Stim1	0.741	0.0985127	0.506	0	0.38	0.069323	12.9	0.0239212	9157
Cux1	chr10:80651020..80651520	Sppl2b	0.741	0.0985127	0.39	0	0.47	0.0331415	8.2	0.0642092	39588
Cux2	chr5:123343544..123344044	Wdr66	0.741	0.0985127	0.274	0	0.48	0.0303262	9	0.144124	46120
Foxo3	chr2:58165613..58166113	Acvr1c	0.741	0.0985127	0.61	0	0.62	0.00756486	9.7	0.0084301	48705
Foxo3	chr4:97649233..97649733	Nfia	0.741	0.0985127	0.445	0	0.7	0.00302191	8.4	0.0411308	11237
Dmrt1	chr15:100977283..100977783	Ankrd33	0.741	0.0985127	0.396	0	0.69	0.0034062	9.4	0.0612846	35852
Dmrt1	chr3:88567665..88568165	Gm43714	0.741	0.0985127	0.512	0	0.63	0.0067788	8.7	0.0226168	25538
E2f3	chr6:24611989..24612489	Wasl	0.741	0.0985127	0.415	0	0.33	0.0996993	11.1	0.0527063	15582
E2f4	chr2:119034587..119035087	Rmdn3	0.741	0.0985127	0.344	0	0.35	0.0865515	7.3	0.090352	47071
E2f4	chr4:129984565..129985065	Hcrtr1	0.741	0.0985127	0.434	0	0.41	0.0548656	7.6	0.0451095	46355
E2f4	chr4:130047607..130048107	Hcrtr1	0.741	0.0985127	0.355	0	0.46	0.0361688	8.9	0.0834768	14454
E2f4	chr4:130079215..130079715	Hcrtr1	0.741	0.0985127	0.239	0	0.36	0.0804848	7.8	0.177831	46062
E2f4	chr5:135879179..135879679	Srrm3	0.741	0.0985127	0.716	0	0.39	0.0642092	8.7	0.0024877	3588
E2f4	chr5:135879721..135880221	Srrm3	0.741	0.0985127	0.765	0	0.67	0.00430904	14.1	0.00133994	3046
E2f4	chr5:67010945..67011445	Limch1	0.741	0.0985127	0.528	0	0.57	0.0128183	7.7	0.0194283	44328
E2f4	chr5:67011861..67012361	Limch1	0.741	0.0985127	0.668	0	0.63	0.0067788	11.2	0.00441017	43412
E2f4	chr6:125163619..125164119	Gapdh	0.741	0.0985127	0.742	0	0.66	0.00483619	8.3	0.00179926	20188
E2f4	chr7:101346010..101346510	Clpb	0.741	0.0985127	0.467	0	0.44	0.0429025	7.2	0.034027	13605
E2f4	chr7:101349772..101350272	Clpb	0.741	0.0985127	0.369	0	0.57	0.0128183	9.9	0.0753046	17367
E2f4	chr7:101418999..101419499	Clpb	0.741	0.0985127	0.588	0	0.6	0.00938103	7.5	0.0106449	6185
Elf2	chr11:69605764..69606264	Polr2a	0.741	0.0985127	0.756	0	0.7	0.00302191	9.8	0.00150512	21909
Elf2	chr14:47911815..47912315	Ktn1	0.741	0.0985127	0.829	0	0.54	0.0172951	8.9	0.000566635	10570
Elf2	chr14:47958012..47958512	Ktn1	0.741	0.0985127	0.6	0	0.39	0.0642092	9.1	0.00938103	3712
Elf2	chr3:116129178..116129678	Gm29151	0.741	0.0985127	0.491	0	0.51	0.0230448	8.7	0.0274612	14073
Elf5	chr2:26330097..26330597	0610009E02Rik	0.741	0.0985127	0.541	0	0.47	0.0331415	8.7	0.0171267	5110
Elf5	chr4:108300421..108300921	Tut4	0.741	0.0985127	0.522	0	0.51	0.0230448	10.3	0.0205761	15701
Elf5	chr4:108406335..108406835	Tut4	0.741	0.0985127	0.578	0	0.43	0.046631	9.1	0.011809	52
Elf5	chr4:116804819..116805319	Hectd3	0.741	0.0985127	0.512	0	0.5	0.0252883	8.8	0.0226168	47194
Elf5	chr5:34759405..34759905	Mfsd10	0.741	0.0985127	0.607	0	0.53	0.0190579	8.7	0.00870608	32067
Esrra	chr7:127326638..127327138	Fbxl19	0.741	0.0985127	0.659	0	0.5	0.0252883	8.7	0.00489194	16576
Esrrb	chr10:80342348..80342848	Rexo1	0.741	0.0985127	0.56	0	0.35	0.0865515	9.3	0.0141841	37298
Esrrb	chr10:80386170..80386670	Rexo1	0.741	0.0985127	0.224	0	0.38	0.069323	8	0.193688	873
Esrrb	chr10:80396064..80396564	Rexo1	0.741	0.0985127	0.284	0	0.41	0.0548656	10.5	0.135342	829
Esrrb	chr11:101171105..101171605	Becn1	0.741	0.0985127	0.274	0	0.34	0.0929536	8.2	0.144124	11718
Esrrb	chr11:70525057..70525557	Slc25a11	0.741	0.0985127	0.309	0	0.41	0.0548656	14.2	0.115015	11178
Esrrb	chr11:70562618..70563118	Slc25a11	0.741	0.0985127	0.5	0	0.62	0.00756486	8.8	0.0252883	24312
Esrrb	chr11:70567962..70568462	Slc25a11	0.741	0.0985127	0.48	0	0.39	0.0642092	9	0.0303262	29656
Esrrb	chr11:70585400..70585900	Slc25a11	0.741	0.0985127	0.522	0	0.41	0.0548656	7.9	0.0205761	47094
Esrrb	chr12:13298153..13298653	Ddx1	0.741	0.0985127	0.24	0	0.36	0.0804848	8.4	0.176804	510
Esrrb	chr15:84941344..84941844	Smc1b	0.741	0.0985127	0.431	0	0.56	0.0141841	8	0.0462468	33271
Esrrb	chr15:84950965..84951465	Smc1b	0.741	0.0985127	0.343	0	0.33	0.0996993	8.9	0.0909973	23650
Esrrb	chr15:84962431..84962931	Smc1b	0.741	0.0985127	0.524	0	0.53	0.0190579	9	0.0201873	12184
Esrrb	chr7:15987844..15988344	Ccdc9	0.741	0.0985127	0.267	0	0.47	0.0331415	9.6	0.150496	21351
Esrrb	chrX:37577390..37577890	Lamp2	0.741	0.0985127	0.361	0	0.39	0.0642092	7.9	0.0798963	32058
Esrrg	chr11:100592228..100592728	Dhx58os	0.741	0.0985127	0.536	0	0.34	0.0929536	8.7	0.0179828	13984
Esrrg	chr6:52164139..52164639	Gm29430	0.741	0.0985127	0.397	0	0.47	0.0331415	10	0.0608075	3433
Esrrg	chr6:52197216..52197716	Gm29430	0.741	0.0985127	0.571	0	0.72	0.00236825	8.2	0.0126881	36510
Esrrg	chr6:52199225..52199725	Gm29430	0.741	0.0985127	0.792	0	0.42	0.050615	8.2	0.000938764	38519
Esrrg	chr6:52199964..52200464	Gm29430	0.741	0.0985127	0.612	0	0.44	0.0429025	11.2	0.00825041	39258
Esrrg	chr8:123773510..123774010	Spg7	0.741	0.0985127	0.375	0	0.52	0.0209713	8.1	0.0719949	15670
Esrrg	chr8:70548048..70548548	Tm6sf2	0.741	0.0985127	0.295	0	0.35	0.0865515	11.9	0.126113	17991
Esrrg	chr8:70570887..70571387	Tm6sf2	0.741	0.0985127	0.374	0	0.45	0.0394188	9.3	0.0725387	40830
Esr1	chr19:8740054..8740554	Nxf1	0.741	0.0985127	0.254	0	0.34	0.0929536	9.7	0.162819	3486
Esr1	chr2:26208056..26208556	Dnlz	0.741	0.0985127	0.596	0	0.73	0.002092	7.6	0.00978691	33555
Esr2	chr14:105621100..105621600	5430440P10Rik	0.741	0.0985127	0.744	0	0.76	0.00142954	9.5	0.00175426	43392
Esr2	chr14:105631035..105631535	5430440P10Rik	0.741	0.0985127	0.537	0	0.59	0.0104245	8.9	0.0178087	33457
Esr2	chr14:105643482..105643982	5430440P10Rik	0.741	0.0985127	0.727	0	0.66	0.00483619	9.5	0.00217164	21010
Esr2	chr2:4071827..4072327	Gm10862	0.741	0.0985127	0.314	0	0.43	0.046631	10.1	0.111225	23623
Esr2	chr4:148608462..148608962	Exosc10	0.741	0.0985127	0.336	0	0.36	0.0804848	7.4	0.0956103	33923
Esr2	chr7:30450160..30450660	Gapdhs	0.741	0.0985127	0.831	0	0.75	0.00162535	8	0.000551067	7053
Ets2	chr12:108959794..108960294	Begain	0.741	0.0985127	0.317	0	0.33	0.0996993	10.1	0.108994	42718
Ets2	chr12:111681440..111681940	Klc1	0.741	0.0985127	0.599	0	0.47	0.0331415	9.1	0.0094811	43342
Ets2	chr12:111696260..111696760	Klc1	0.741	0.0985127	0.602	0	0.45	0.0394188	8.9	0.00918367	28522
Ets2	chr12:111710037..111710537	Klc1	0.741	0.0985127	0.574	0	0.47	0.0331415	9.1	0.0123047	14745
Ets2	chr12:111729035..111729535	Klc1	0.741	0.0985127	0.535	0	0.54	0.0172951	10.5	0.0181583	3587
Ets2	chr3:88424987..88425487	Ubqln4	0.741	0.0985127	0.442	0	0.35	0.0865515	9.1	0.0421866	35577
Ets2	chr3:88478565..88479065	Ubqln4	0.741	0.0985127	0.436	0	0.42	0.050615	8.8	0.0443639	7350
Ets2	chr4:117845302..117845802	St3gal3	0.741	0.0985127	0.462	0	0.36	0.0804848	8.7	0.0355459	19656
Ets2	chr4:117869466..117869966	St3gal3	0.741	0.0985127	0.768	0	0.57	0.0128183	10.1	0.00128867	19112
Ets2	chr4:117883294..117883794	St3gal3	0.741	0.0985127	0.299	0	0.44	0.0429025	10.3	0.122869	5284
Ets2	chr6:112778002..112778502	Srgap3	0.741	0.0985127	0.497	0	0.52	0.0209713	10.3	0.025996	27917
Ets2	chr6:112788518..112789018	Srgap3	0.741	0.0985127	0.389	0	0.44	0.0429025	9.1	0.064707	17401
Ets2	chr6:32017822..32018322	1700012A03Rik	0.741	0.0985127	0.869	0	0.75	0.00162535	8.8	0.000320987	8858
Ets2	chr6:32261220..32261720	Plxna4os3	0.741	0.0985127	0.712	0	0.5	0.0252883	10.1	0.00261258	19043
Ets2	chr8:71572742..71573242	1700026F02Rik	0.741	0.0985127	0.74	0	0.54	0.0172951	8.9	0.0018453	34339
Ets2	chr9:121827442..121827942	Gm39463	0.741	0.0985127	0.666	0	0.44	0.0429025	9.1	0.0045134	2257
Mecom	chr3:104682908..104683408	Ppm1j	0.741	0.0985127	0.538	0	0.49	0.0277119	7.8	0.0176361	4963
Mecom	chr8:105965858..105966358	Nol3	0.741	0.0985127	0.52	0	0.44	0.0429025	12.3	0.0209713	36413
Fev	chr12:65073197..65073697	Fkbp3	0.741	0.0985127	0.238	0	0.43	0.046631	7.5	0.178862	39518
Fev	chr2:29237591..29238091	Med27	0.741	0.0985127	0.722	0	0.43	0.046631	8.3	0.00231049	745
Fev	chr6:142920821..142921321	C2cd5	0.741	0.0985127	0.813	0	0.8	0.000843113	8.3	0.000706612	38116
Fev	chr9:107648147..107648647	Rbm6	0.741	0.0985127	0.433	0	0.73	0.002092	7.7	0.0454861	8852
Fev	chr9:107700222..107700722	Rbm6	0.741	0.0985127	0.918	0	0.86	0.000365518	7.9	0.000154959	23802
Fos	chr2:150787793..150788293	Abhd12	0.741	0.0985127	0.334	0	0.38	0.069323	9.7	0.0969593	41131
Foxa3	chr10:127619772..127620272	Rdh9	0.741	0.0985127	0.634	0	0.67	0.00430904	8.6	0.00648517	7497
Foxa3	chr10:127620775..127621275	Rdh9	0.741	0.0985127	0.479	0	0.64	0.0060658	9.1	0.0305985	8500
Foxa3	chr10:127626395..127626895	Rdh9	0.741	0.0985127	0.791	0	0.74	0.0018453	8.6	0.000951397	14120
Foxa3	chr11:57051676..57052176	Gria1	0.741	0.0985127	0.419	0	0.78	0.00110104	9.3	0.0510279	15167
Foxa3	chr17:31693189..31693689	Ndufv3	0.741	0.0985127	0.649	0	0.76	0.00142954	8.2	0.00548178	45399
Foxa3	chr17:31746847..31747347	Ndufv3	0.741	0.0985127	0.608	0	0.77	0.0012555	9.1	0.00861322	719
Foxa3	chr7:19692788..19693288	Gm16251	0.741	0.0985127	0.626	0	0.67	0.00430904	8.6	0.00708412	38133
Foxa3	chr7:19694709..19695209	Gm16251	0.741	0.0985127	0.612	0	0.8	0.000843113	9.2	0.00825041	40054
Foxd3	chr14:24244232..24244732	Gm17105	0.741	0.0985127	0.43	0	0.73	0.002092	9.9	0.046631	48726
Foxd3	chr3:153944478..153944978	Slc44a5	0.741	0.0985127	0.274	0	0.47	0.0331415	8.6	0.144124	16358
Foxd3	chr3:90205837..90206337	Crtc2	0.741	0.0985127	0.303	0	0.41	0.0548656	9.5	0.119683	39564
Foxd3	chr6:124813972..124814472	Usp5	0.741	0.0985127	0.348	0	0.39	0.0642092	9.5	0.0878048	7524
Foxd3	chr6:124829839..124830339	Usp5	0.741	0.0985127	0.278	0	0.47	0.0331415	8.6	0.140566	23391
Foxd3	chrX:100729838..100730338	Ogt	0.741	0.0985127	0.254	0	0.33	0.0996993	8.6	0.162819	30886
Foxj3	chr2:25584606..25585106	Obp2b	0.741	0.0985127	0.715	0	0.86	0.000365518	8.4	0.0025184	41914
Foxj3	chr4:82001067..82001567	Gm11264	0.741	0.0985127	0.361	0	0.62	0.00756486	9.5	0.0798963	16939
Foxk1	chr10:78164774..78165274	Gm40709	0.741	0.0985127	0.392	0	0.35	0.0865515	9.1	0.0632225	23033
Foxk1	chr11:103050273..103050773	Gm20511	0.741	0.0985127	0.336	0	0.39	0.0642092	8.7	0.0956103	32948
Foxk1	chr11:103112601..103113101	Gm20511	0.741	0.0985127	0.83	0	0.65	0.00542007	10.9	0.000558801	28878
Foxk1	chr2:158058518..158059018	Bpi	0.741	0.0985127	0.39	0	0.54	0.0172951	8.5	0.0642092	40995
Foxk1	chr2:84742028..84742528	Slc43a3	0.741	0.0985127	0.32	0	0.37	0.0747451	8.8	0.106796	24394
Foxq1	chr12:73408470..73408970	Slc38a6	0.741	0.0985127	0.908	0	0.69	0.0034062	9.1	0.000180306	17328
Foxq1	chr2:132275804..132276304	Prokr2	0.741	0.0985127	0.284	0	0.34	0.0929536	8.8	0.135342	48436
Foxq1	chr2:180689571..180690071	Kcnq2	0.741	0.0985127	0.594	0	0.57	0.0128183	8.8	0.00999555	47142
Foxq1	chr5:144768913..144769413	Trrap	0.741	0.0985127	0.367	0	0.44	0.0429025	8.6	0.0764332	6381
Foxq1	chr7:121563502..121564002	Gga2	0.741	0.0985127	0.806	0	0.7	0.00302191	10.2	0.00077735	34269
Foxq1	chr9:107611375..107611875	Rbm6	0.741	0.0985127	0.327	0	0.36	0.0804848	8.5	0.101791	45624
Foxq1	chr9:107618877..107619377	Rbm6	0.741	0.0985127	0.416	0	0.41	0.0548656	10.2	0.0522826	38122
Gata2	chr11:63925195..63925695	2810001G20Rik	0.741	0.0985127	0.398	0	0.42	0.050615	9	0.0603332	44614
Mef2d	chr1:180004345..180004845	Cdc42bpa	0.741	0.0985127	0.285	0	0.43	0.046631	8	0.134484	15772
Mef2d	chr11:115266797..115267297	Mrpl58	0.741	0.0985127	0.75	0	0.74	0.0018453	8.2	0.00162535	27280
Mef2d	chr11:115270421..115270921	Mrpl58	0.741	0.0985127	0.514	0	0.56	0.0141841	9	0.0221955	23656
Mef2d	chr12:86770386..86770886	Lrrc74a	0.741	0.0985127	0.713	0	0.69	0.0034062	9.1	0.00258084	10256
Mef2d	chr14:51082615..51083115	Ccnb1ip1	0.741	0.0985127	0.344	0	0.36	0.0804848	9.4	0.090352	37425
Mef2d	chr7:19075844..19076344	Gm26802	0.741	0.0985127	0.383	0	0.51	0.0230448	8.4	0.067757	41148
Myb	chr7:130989338..130989838	Acadsb	0.741	0.0985127	0.715	0	0.6	0.00938103	8	0.0025184	22491
Maz	chr14:79661072..79661572	Naa16	0.741	0.0985127	0.621	0	0.4	0.0593935	8.9	0.00748279	32853
Maz	chr5:92461269..92461769	Sdad1	0.741	0.0985127	0.263	0	0.41	0.0548656	10.9	0.154219	2930
Usf1	chr1:154729524..154730024	Cacna1e	0.741	0.0985127	0.595	0	0.37	0.0747451	9.5	0.00989075	9788
Usf1	chr1:43827631..43828131	Uxs1	0.741	0.0985127	0.336	0	0.33	0.0996993	8.4	0.0956103	38044
Usf1	chr11:94936939..94937439	Itga3	0.741	0.0985127	0.45	0	0.37	0.0747451	8.2	0.0394188	9581
Usf1	chr11:94992759..94993259	Itga3	0.741	0.0985127	0.68	0	0.56	0.0141841	9	0.00383387	25131
Usf1	chr13:112987475..112987975	Mtrex	0.741	0.0985127	0.428	0	0.41	0.0548656	8.9	0.047407	21577
Usf1	chr18:52869684..52870184	Sncaip	0.741	0.0985127	0.666	0	0.53	0.0190579	9.4	0.0045134	30596
Usf1	chr8:106929480..106929980	Prmt7	0.741	0.0985127	0.736	0	0.6	0.00938103	9.6	0.00194062	7587
Usf1	chr8:117423029..117423529	Cdyl2	0.741	0.0985127	0.627	0	0.45	0.0394188	7.5	0.00700668	36200
Usf2	chr5:149031369..149031869	Gm42788	0.741	0.0985127	0.407	0	0.33	0.0996993	8.2	0.0561943	49203
Pax8	chr1:180646775..180647275	Sde2	0.741	0.0985127	0.461	0	0.55	0.0156735	8.8	0.0358562	31416
Pax8	chr1:182338888..182339388	Capn2	0.741	0.0985127	0.436	0	0.37	0.0747451	8.1	0.0443639	5700
Pax8	chr5:124269544..124270044	Ogfod2	0.741	0.0985127	0.496	0	0.6	0.00938103	8.9	0.0262355	18177
Hic1	chr1:91455746..91456246	Traf3ip1	0.741	0.0985127	0.733	0	0.59	0.0104245	9.2	0.00201502	9761
Hic1	chr18:77783527..77784027	A330094K24Rik	0.741	0.0985127	0.432	0	0.41	0.0548656	8.3	0.0458652	36411
Hic1	chr7:65326878..65327378	Tm2d3	0.741	0.0985127	0.242	0	0.33	0.0996993	9.1	0.174761	13538
Hic1	chr7:65366120..65366620	Tm2d3	0.741	0.0985127	0.576	0	0.75	0.00162535	10.1	0.0120546	22847
Hic1	chr9:37106655..37107155	Tmem218	0.741	0.0985127	0.236	0	0.48	0.0303262	8.6	0.180935	12363
Hic1	chr9:78024786..78025286	Fbxo9	0.741	0.0985127	0.417	0	0.59	0.0104245	8.6	0.0518617	8438
Hinfp	chr12:85350838..85351338	Acyp1	0.741	0.0985127	0.292	0	0.44	0.0429025	9.5	0.128586	15625
Hinfp	chr17:56722366..56722866	Kdm4b	0.741	0.0985127	0.754	0	0.76	0.00142954	8.6	0.00154426	21445
Hinfp	chr2:28512165..28512665	Tsc1	0.741	0.0985127	0.244	0	0.5	0.0252883	8.4	0.172733	18574
Hinfp	chr9:110249707..110250207	Ptpn23	0.741	0.0985127	0.482	0	0.33	0.0996993	9.4	0.0297876	12425
Hnf1a	chr1:66430828..66431328	Map2	0.741	0.0985127	0.355	0	0.39	0.0642092	7.9	0.0834768	4657
Hnf1a	chr14:30649726..30650226	Nek4	0.741	0.0985127	0.559	0	0.69	0.0034062	8.4	0.0143273	23107
Hnf1a	chr17:12962610..12963110	Gm49959	0.741	0.0985127	0.611	0	0.55	0.0156735	7.4	0.00833983	47436
Hnf1a	chr2:26087124..26087624	Qsox2	0.741	0.0985127	0.52	0	0.61	0.0084301	9	0.0209713	27758
Hnf1b	chr15:81803014..81803514	Polr3h	0.741	0.0985127	0.327	0	0.5	0.0252883	9.2	0.101791	3683
Hnf4a	chr10:128311087..128311587	Smarcc2	0.741	0.0985127	0.305	0	0.48	0.0303262	9.4	0.118113	1016
Hnf4a	chr11:96621134..96621634	Snx11	0.741	0.0985127	0.563	0	0.56	0.0141841	8	0.0137617	40241
Hnf4a	chr16:4778650..4779150	Gm42477	0.741	0.0985127	0.354	0	0.61	0.0084301	9.4	0.084085	47083
Hnf4a	chr4:8537282..8537782	Rab2a	0.741	0.0985127	0.675	0	0.75	0.00162535	9.8	0.00406524	1637
Hnf4a	chr7:100618799..100619299	Arhgef17	0.741	0.0985127	0.404	0	0.6	0.00938103	7.9	0.0575484	37484
Hnf4a	chr8:78212925..78213425	Arhgap10	0.741	0.0985127	0.821	0	0.72	0.00236825	7.9	0.00063306	30986
Hnf4g	chr14:34332386..34332886	Ldb3	0.741	0.0985127	0.732	0	0.75	0.00162535	10.5	0.00204039	21746
Hnf4g	chr18:45649049..45649549	Kcnn2	0.741	0.0985127	0.67	0	0.78	0.00110104	10.1	0.00430904	42986
Hnf4g	chr18:45678249..45678749	Kcnn2	0.741	0.0985127	0.641	0	0.77	0.0012555	8.3	0.00599829	13786
Hnf4g	chr6:39527278..39527778	Ndufb2	0.741	0.0985127	0.269	0	0.36	0.0804848	8.7	0.148656	41729
Hsf1	chr11:77645454..77645954	Myo18a	0.741	0.0985127	0.81	0	0.8	0.000843113	9	0.000736168	8117
Hsf1	chr11:77792263..77792763	Myo18a	0.741	0.0985127	0.82	0	0.71	0.00267711	8.1	0.000641851	43957
Hsf1	chr11:77893938..77894438	Flot2	0.741	0.0985127	0.745	0	0.6	0.00938103	7.9	0.00173215	34318
Hsf1	chr11:77967044..77967544	Flot2	0.741	0.0985127	0.766	0	0.66	0.00483619	8.5	0.00132264	35913
Hsf1	chr16:84834052..84834552	Gm49227	0.741	0.0985127	0.278	0	0.38	0.069323	8.3	0.140566	42446
Hsf1	chr4:41480149..41480649	Kif24	0.741	0.0985127	0.5	0	0.78	0.00110104	8.6	0.0252883	15261
Hsf1	chr4:41502943..41503443	Kif24	0.741	0.0985127	0.424	0	0.58	0.0115677	8.2	0.04899	38055
Hsf1	chr4:41506819..41507319	Kif24	0.741	0.0985127	0.397	0	0.51	0.0230448	9.2	0.0608075	41931
Hsf1	chr7:127023462..127023962	B130055M24Rik	0.741	0.0985127	0.376	0	0.39	0.0642092	8.5	0.0714543	23845
Hsf1	chr7:127033924..127034424	B130055M24Rik	0.741	0.0985127	0.29	0	0.39	0.0642092	8.1	0.130252	13383
Hsf2	chr11:115265955..115266455	Mrpl58	0.741	0.0985127	0.734	0	0.83	0.000558801	8.3	0.00198994	28122
Hsf2	chr11:70844476..70844976	Nup88	0.741	0.0985127	0.417	0	0.38	0.069323	9.3	0.0518617	2311
Hsf2	chr12:86801130..86801630	Lrrc74a	0.741	0.0985127	0.277	0	0.38	0.069323	8.7	0.14145	13348
Hsf2	chr12:86823725..86824225	Lrrc74a	0.741	0.0985127	0.665	0	0.61	0.0084301	8.2	0.00456583	35943
Hsf2	chr15:74575540..74576040	Psca	0.741	0.0985127	0.389	0	0.39	0.0642092	7.8	0.064707	10647
Hsf2	chr18:60782775..60783275	Synpo	0.741	0.0985127	0.571	0	0.62	0.00756486	8.7	0.0126881	1383
Hsf2	chr2:163996816..163997316	Gm11455	0.741	0.0985127	0.266	0	0.39	0.0642092	8.9	0.151421	19192
Hsf2	chr5:43672007..43672507	Gm43021	0.741	0.0985127	0.562	0	0.54	0.0172951	7.9	0.0139013	43971
Hoxa10	chr9:20810159..20810659	Dnmt1	0.741	0.0985127	0.77	0	0.57	0.0128183	8.6	0.0012555	9615
Hoxb4	chr15:81917567..81918067	Desi1	0.741	0.0985127	0.243	0	0.39	0.0642092	8.3	0.173745	0
Hoxb4	chr15:81927493..81927993	Desi1	0.741	0.0985127	0.282	0	0.41	0.0548656	9.6	0.137068	9429
Hoxb4	chr15:81960037..81960537	Desi1	0.741	0.0985127	0.42	0	0.68	0.00383387	8.6	0.050615	41973
Hoxb4	chr6:28836573..28837073	Lrrc4	0.741	0.0985127	0.621	0	0.73	0.002092	7.5	0.00748279	4826
Hoxb7	chr12:69986896..69987396	Sav1	0.741	0.0985127	0.367	0	0.36	0.0804848	8.8	0.0764332	37260
Hoxb7	chr4:41706446..41706946	Il11ra1	0.741	0.0985127	0.506	0	0.51	0.0230448	9.1	0.0239212	6456
Hoxb8	chr13:55326651..55327151	Zfp346	0.741	0.0985127	0.575	0	0.48	0.0303262	8.9	0.0121791	48613
Hoxb8	chr5:143732245..143732745	Usp42	0.741	0.0985127	0.251	0	0.48	0.0303262	8.8	0.165754	14209
Insm1	chr11:70539741..70540241	Camta2	0.741	0.0985127	0.499	0	0.71	0.00267711	8.1	0.0255224	34360
Insm1	chr11:70562618..70563118	Camta2	0.741	0.0985127	0.492	0	0.33	0.0996993	10.2	0.0272123	11483
Insm1	chr12:85143573..85144073	Rps6kl1	0.741	0.0985127	0.511	0	0.45	0.0394188	8	0.0228299	42689
Insm1	chr3:88352993..88353493	Lmna	0.741	0.0985127	0.456	0	0.37	0.0747451	7.4	0.0374415	36677
Insm1	chr3:88360818..88361318	Lmna	0.741	0.0985127	0.254	0	0.34	0.0929536	7.9	0.162819	28852
Insm1	chr6:72376740..72377240	Mat2a	0.741	0.0985127	0.258	0	0.46	0.0361688	8.2	0.158959	34733
Insm1	chr7:45712282..45712782	Kcnj11	0.741	0.0985127	0.341	0	0.7	0.00302191	7.6	0.0922981	35067
Insm1	chr8:70656525..70657025	Sugp2	0.741	0.0985127	0.427	0	0.65	0.00542007	7.1	0.0477988	29850
Irf2	chr11:118196880..118197380	Usp36	0.741	0.0985127	0.318	0	0.53	0.0190579	7.9	0.108258	15809
Irf2	chr2:156089602..156090102	Phf20	0.741	0.0985127	0.436	0	0.47	0.0331415	7.8	0.0443639	15002
Irf2	chr3:107945477..107945977	Ampd2	0.741	0.0985127	0.308	0	0.34	0.0929536	9	0.115784	36808
Irf3	chr1:180992099..180992599	Wdr26	0.741	0.0985127	0.263	0	0.42	0.050615	11.8	0.154219	18704
Irf3	chr11:77975370..77975870	Fam222b	0.741	0.0985127	0.448	0	0.45	0.0394188	9.8	0.0400965	9615
Irf3	chr11:77980160..77980660	Fam222b	0.741	0.0985127	0.577	0	0.38	0.069323	10.1	0.0119312	4825
Irf3	chr11:77984881..77985381	Fam222b	0.741	0.0985127	0.599	0	0.54	0.0172951	11.4	0.0094811	104
Irf3	chr11:78053973..78054473	Fam222b	0.741	0.0985127	0.591	0	0.52	0.0209713	13	0.0103158	47540
Irf3	chr17:64603103..64603603	Pja2	0.741	0.0985127	0.389	0	0.41	0.0548656	8.5	0.064707	16422
Irf3	chr17:80921732..80922232	Map4k3	0.741	0.0985127	0.788	0	0.46	0.0361688	9.5	0.000990239	10182
Irf3	chr18:6275395..6275895	Kif5b	0.741	0.0985127	0.53	0	0.64	0.0060658	10.4	0.0190579	33220
Irf3	chr18:6277021..6277521	Kif5b	0.741	0.0985127	0.251	0	0.34	0.0929536	8.2	0.165754	34846
Irf3	chr19:7422293..7422793	Rtn3	0.741	0.0985127	0.524	0	0.35	0.0865515	8	0.0201873	37773
Irf3	chr19:7423175..7423675	Rtn3	0.741	0.0985127	0.809	0	0.52	0.0209713	7.8	0.000746271	36891
Irf3	chr19:7486366..7486866	Rtn3	0.741	0.0985127	0.632	0	0.47	0.0331415	12.1	0.00663055	25719
Irf3	chr19:7494665..7495165	Rtn3	0.741	0.0985127	0.225	0	0.34	0.0929536	8.3	0.192604	34018
Irf3	chr4:147904703..147905203	Zfp933	0.741	0.0985127	0.385	0	0.46	0.0361688	10	0.0667282	27619
Irf3	chr4:149752346..149752846	Clstn1	0.741	0.0985127	0.508	0	0.34	0.0929536	8.9	0.0234795	40758
Irf3	chr4:149758409..149758909	Clstn1	0.741	0.0985127	0.955	0	0.65	0.00542007	7.6	8.73383e-05	46821
Irf3	chr4:151155527..151156027	Camta1	0.741	0.0985127	0.927	0	0.65	0.00542007	8.5	0.000135038	8222
Irf3	chr4:151156898..151157398	Camta1	0.741	0.0985127	0.75	0	0.58	0.0115677	9.1	0.00162535	6851
Irf3	chr4:21826314..21826814	Usp45	0.741	0.0985127	0.7	0	0.49	0.0277119	10	0.00302191	41589
Irf3	chr5:134313306..134313806	Gtf2i	0.741	0.0985127	0.326	0	0.42	0.050615	9.4	0.102495	4586
Irf3	chr5:134315472..134315972	Gtf2i	0.741	0.0985127	0.388	0	0.36	0.0804848	10.1	0.0652078	6752
Irf3	chr6:31317908..31318408	Gm13844	0.741	0.0985127	0.364	0	0.52	0.0209713	11.8	0.0781502	31421
Irf3	chr6:31372187..31372687	Gm13844	0.741	0.0985127	0.5	0	0.44	0.0429025	8	0.0252883	22356
Irf8	chr16:31952415..31952915	Nrros	0.741	0.0985127	0.483	0	0.57	0.0128183	10.8	0.0295213	13783
Junb	chr11:69605211..69605711	Cd68	0.741	0.0985127	0.336	0	0.7	0.00302191	7.9	0.0956103	48231
Klf5	chr11:115775841..115776341	Recql5	0.741	0.0985127	0.491	0	0.71	0.00267711	9.2	0.0274612	9620
Klf5	chr11:115803243..115803743	Recql5	0.741	0.0985127	0.423	0	0.46	0.0361688	8	0.0493923	5163
Klf5	chr11:78170432..78170932	2610507B11Rik	0.741	0.0985127	0.32	0	0.39	0.0642092	8.6	0.106796	5304
Klf5	chr11:78176167..78176667	2610507B11Rik	0.741	0.0985127	0.353	0	0.54	0.0172951	8.9	0.0846966	0
Klf5	chr11:78182851..78183351	2610507B11Rik	0.741	0.0985127	0.41	0	0.63	0.0067788	9.1	0.0548656	4084
Klf5	chr13:23581276..23581776	Abt1	0.741	0.0985127	0.39	0	0.47	0.0331415	7.9	0.0642092	26259
Klf5	chr13:23585779..23586279	Abt1	0.741	0.0985127	0.435	0	0.52	0.0209713	12.3	0.0447355	21756
Klf5	chr15:102401623..102402123	Tarbp2	0.741	0.0985127	0.353	0	0.35	0.0865515	10.2	0.0846966	24503
Klf5	chr15:78925863..78926363	Gm3924	0.741	0.0985127	0.613	0	0.81	0.000736168	10.9	0.00816184	9012
Klf5	chr15:78938965..78939465	Gm3924	0.741	0.0985127	0.553	0	0.38	0.069323	9.3	0.0152132	3588
Klf5	chr15:78953713..78954213	Gm3924	0.741	0.0985127	0.468	0	0.53	0.0190579	10.3	0.0337297	18336
Klf5	chr15:78962825..78963325	Gm3924	0.741	0.0985127	0.666	0	0.71	0.00267711	8.6	0.0045134	27448
Klf5	chr15:78973907..78974407	Gm3924	0.741	0.0985127	0.515	0	0.72	0.00236825	8.3	0.0219874	38530
Klf5	chr17:34025688..34026188	Rps28	0.741	0.0985127	0.442	0	0.49	0.0277119	10.3	0.0421866	17131
Klf5	chr4:124594864..124595364	Utp11	0.741	0.0985127	0.596	0	0.68	0.00383387	8.2	0.00978691	7470
Klf5	chr4:129624218..129624718	Tmem39b	0.741	0.0985127	0.254	0	0.34	0.0929536	8	0.162819	33586
Klf5	chr5:143501711..143502211	Rac1	0.741	0.0985127	0.593	0	0.76	0.00142954	9.2	0.0101013	1151
Klf5	chr5:36986982..36987482	Ppp2r2cos	0.741	0.0985127	0.293	0	0.45	0.0394188	7.8	0.127758	46740
Klf5	chr5:36988091..36988591	Ppp2r2cos	0.741	0.0985127	0.225	0	0.39	0.0642092	8.3	0.192604	45631
Klf8	chr11:77971529..77972029	Fam222b	0.741	0.0985127	0.763	0	0.57	0.0128183	10.6	0.00137514	13456
Klf8	chr15:85715972..85716472	Trmu	0.741	0.0985127	0.617	0	0.42	0.050615	9.2	0.00781583	47040
Klf8	chr2:25499824..25500324	Rabl6	0.741	0.0985127	0.511	0	0.35	0.0865515	10.2	0.0228299	1290
Lhx2	chr11:106657957..106658457	Cep95	0.741	0.0985127	0.715	0	0.68	0.00383387	8.2	0.0025184	21620
Lhx2	chr4:43957144..43957644	Clta	0.741	0.0985127	0.33	0	0.5	0.0252883	8	0.0996993	46807
Lhx2	chr6:72389903..72390403	Mat2a	0.741	0.0985127	0.595	0	0.54	0.0172951	8.4	0.00989075	21570
Pparg	chr10:79746380..79746880	Gm26602	0.741	0.0985127	0.415	0	0.4	0.0593935	7.4	0.0527063	0
Pparg	chr10:79793848..79794348	Gm26602	0.741	0.0985127	0.333	0	0.52	0.0209713	9	0.0976391	47157
Pparg	chr10:94035617..94036117	Ndufa12	0.741	0.0985127	0.43	0	0.37	0.0747451	7.8	0.046631	717
Pparg	chr11:84826109..84826609	Car4	0.741	0.0985127	0.69	0	0.78	0.00110104	8.4	0.0034062	22002
Pparg	chr14:70519165..70519665	Slc39a14	0.741	0.0985127	0.527	0	0.71	0.00267711	11.8	0.0196157	29023
Pparg	chr14:70526969..70527469	Slc39a14	0.741	0.0985127	0.571	0	0.49	0.0277119	8	0.0126881	21219
Pparg	chr14:70551877..70552377	Slc39a14	0.741	0.0985127	0.551	0	0.65	0.00542007	7.2	0.0155187	502
Pparg	chr14:70555478..70555978	Slc39a14	0.741	0.0985127	0.58	0	0.5	0.0252883	7.4	0.0115677	4103
Pparg	chr14:70593445..70593945	Slc39a14	0.741	0.0985127	0.357	0	0.54	0.0172951	7.5	0.0822701	4570
Pparg	chr14:70633362..70633862	Slc39a14	0.741	0.0985127	0.256	0	0.41	0.0548656	9.1	0.160882	44487
Pparg	chr4:41479034..41479534	Gm12404	0.741	0.0985127	0.473	0	0.68	0.00383387	7.9	0.0322752	41159
Pparg	chr4:41499543..41500043	Gm12404	0.741	0.0985127	0.582	0	0.75	0.00162535	8.7	0.0113307	20650
Pparg	chr4:41502403..41502903	Gm12404	0.741	0.0985127	0.387	0	0.56	0.0141841	6.8	0.0657116	17790
Pparg	chr4:41516303..41516803	Gm12404	0.741	0.0985127	0.332	0	0.42	0.050615	9.7	0.0983223	3890
Pparg	chr8:123517043..123517543	Gm39271	0.741	0.0985127	0.248	0	0.53	0.0190579	9.7	0.168722	14880
Pax2	chr6:86403968..86404468	Pcyox1	0.741	0.0985127	0.237	0	0.49	0.0277119	7.4	0.179897	29831
Mafb	chr17:56248172..56248672	Ebi3	0.741	0.0985127	0.603	0	0.38	0.069323	7.1	0.00908635	10967
Mafb	chr17:56254696..56255196	Ebi3	0.741	0.0985127	0.68	0	0.4	0.0593935	8.5	0.00383387	4443
Mafb	chr4:47225637..47226137	Col15a1	0.741	0.0985127	0.498	0	0.43	0.046631	8.6	0.0257583	7129
Arid3a	chr13:55182002..55182502	Unc5a	0.741	0.0985127	0.428	0	0.35	0.0865515	6.5	0.047407	30508
Arid3a	chr13:55182632..55183132	Unc5a	0.741	0.0985127	0.665	0	0.58	0.0115677	6.5	0.00456583	31138
Arid3a	chr14:74948787..74949287	Esd	0.741	0.0985127	0.506	0	0.35	0.0865515	6.5	0.0239212	20449
Arid3a	chr17:12962610..12963110	Gm49959	0.741	0.0985127	0.611	0	0.49	0.0277119	6.5	0.00833983	47436
Arid3a	chr17:31457043..31457543	Slc37a1	0.741	0.0985127	0.44	0	0.51	0.0230448	6.5	0.0429025	48222
Arid3a	chr17:31492399..31492899	Slc37a1	0.741	0.0985127	0.535	0	0.59	0.0104245	6.5	0.0181583	12866
Arid3a	chr17:31537526..31538026	Slc37a1	0.741	0.0985127	0.373	0	0.48	0.0303262	6.5	0.0730855	123
Arid3a	chr18:5590926..5591426	Gm10125	0.741	0.0985127	0.324	0	0.45	0.0394188	6.5	0.103915	763
Arid3a	chr18:5591499..5591999	Gm10125	0.741	0.0985127	0.465	0	0.57	0.0128183	6.5	0.034628	190
Arid3a	chr18:5617985..5618485	Gm10125	0.741	0.0985127	0.483	0	0.71	0.00267711	6.5	0.0295213	24479
Arid3a	chr2:30101315..30101815	Spout1	0.741	0.0985127	0.494	0	0.35	0.0865515	6.5	0.0267202	32843
Arid3a	chr3:144425178..144425678	Clca3a1	0.741	0.0985127	0.592	0	0.89	0.000235952	6.5	0.0102081	40923
Arid3a	chr4:107048757..107049257	Ldlrad1	0.741	0.0985127	0.81	0	0.77	0.0012555	6.5	0.000736168	17119
Arid3a	chr4:134516881..134517381	Maco1	0.741	0.0985127	0.8	0	0.59	0.0104245	6.5	0.000843113	21142
Arid3a	chr4:134567480..134567980	Maco1	0.741	0.0985127	0.791	0	0.61	0.0084301	6.5	0.000951397	12479
Arid3a	chr6:142362963..142363463	Spx	0.741	0.0985127	0.438	0	0.37	0.0747451	6.5	0.0436283	2715
Arid3a	chr7:4625919..4626419	Hspbp1	0.741	0.0985127	0.358	0	0.38	0.069323	6.5	0.0816717	41183
Arid3a	chr7:78566573..78567073	Isg20	0.741	0.0985127	0.353	0	0.57	0.0128183	6.5	0.0846966	2495
Arid3a	chr7:78578112..78578612	Isg20	0.741	0.0985127	0.635	0	0.85	0.000421692	6.5	0.00641354	14034
Arid3a	chr7:78578803..78579303	Isg20	0.741	0.0985127	0.565	0	0.69	0.0034062	6.5	0.0134862	14725
Arid3a	chr7:78579736..78580236	Isg20	0.741	0.0985127	0.499	0	0.67	0.00430904	6.5	0.0255224	15658
Arid3a	chr9:123528281..123528781	Lztfl1	0.741	0.0985127	0.271	0	0.37	0.0747451	6.5	0.146832	8452
[truncated: 118,808 more rows]

## Sheet: GRN in Mut
Upstream_TF	CRE	Downstream_Gene	Up_Down_Cor	Up_Down_Pvalue	CRE_Down_Cor	CRE_Down_Pvalue	CRE_Up_Cor	CRE_Up_Pvalue	TFBS_Score	3D_Score	CRE_Dist
Tcf12	chr10:70296731..70297231	Fam13c	0.817	0.065061	0.222	0	0.39	0.0546473	10.5	0.17933	19974
Tcf12	chr11:101971444..101971944	Mpp2	0.735	0.0995047	0.388	0	0.37	0.0642544	9.1	0.0555536	1300
Tcf12	chr11:104133778..104134278	Gm11659	0.781	0.0788311	0.4	0	0.35	0.0751255	9.7	0.0502894	15908
Tcf12	chr11:104133778..104134278	Mapt	0.818	0.064707	0.253	0	0.35	0.0751255	9.7	0.148235	11367
Tcf12	chr13:48798340..48798840	Ptpdc1	0.837	0.0582618	0.506	0	0.44	0.0355545	9.1	0.0190731	19199
Tcf12	chr16:21323587..21324087	Vps8	0.782	0.0784209	0.284	0	0.36	0.0695264	10.2	0.120971	3295
Tcf12	chr4:141863534..141864034	Kazn	0.765	0.0856172	0.536	0	0.38	0.0592984	8.3	0.0140702	9741
Tcf12	chr4:141874112..141874612	Kazn	0.765	0.0856172	0.539	0	0.32	0.0939863	8.2	0.0136386	335
Tcf12	chr4:141914010..141914510	Kazn	0.765	0.0856172	0.324	0	0.34	0.081062	8.6	0.0912867	22908
Tcf12	chr8:103497461..103497961	Cdh11	0.801	0.0709312	0.397	0	0.35	0.0751255	10.2	0.0515667	14312
Tcf12	chr8:128219376..128219876	Pard3	0.804	0.0698006	0.444	0	0.44	0.0355545	9.1	0.0342994	45148
Tcf3	chr1:118476857..118477357	Clasp1	0.804	0.0698006	0.297	0	0.35	0.0751255	10.2	0.110659	1149
Tcf3	chr1:152640491..152640991	Rgl1	0.779	0.0796563	0.646	0	0.44	0.0355545	10.5	0.0041109	1064
Tcf3	chr1:155122481..155122981	Xpr1	0.792	0.0744074	0.637	0	0.58	0.00879056	8.9	0.00457752	44791
Tcf3	chr1:155158971..155159471	Xpr1	0.792	0.0744074	0.423	0	0.4	0.0502894	8.7	0.0413154	8301
Tcf3	chr1:155221495..155221995	Xpr1	0.792	0.0744074	0.386	0	0.36	0.0695264	11	0.0564719	36106
Tcf3	chr1:155224092..155224592	Xpr1	0.792	0.0744074	0.604	0	0.56	0.0109251	9.7	0.00671873	35815
Tcf3	chr1:155293323..155293823	Xpr1	0.792	0.0744074	0.466	0	0.41	0.0462131	11.3	0.028031	161
Tcf3	chr1:172201105..172201605	Kcnj9	0.757	0.0891701	0.782	0	0.62	0.00558954	8.9	0.000696509	44219
Tcf3	chr1:182376139..182376639	Capn2	0.747	0.0937641	0.618	0	0.42	0.0424066	9.2	0.0057208	30965
Tcf3	chr1:190682055..190682555	Angel2	0.743	0.0956498	0.752	0	0.55	0.0121523	10.4	0.00105587	12605
Tcf3	chr1:190682055..190682555	Vash2	0.799	0.0716927	0.816	0	0.55	0.0121523	10.4	0.0004274	28643
Tcf3	chr1:42697672..42698172	Pantr1	0.748	0.093297	0.538	0	0.46	0.0296378	8.6	0.0137811	6832
Tcf3	chr1:42779693..42780193	Pantr1	0.748	0.093297	0.446	0	0.49	0.0223116	9.1	0.0336856	45690
Tcf3	chr1:52844721..52845221	Hibch	0.833	0.059575	0.292	0	0.35	0.0751255	9.1	0.114548	38866
Tcf3	chr1:75124736..75125236	Atg9a	0.734	0.0999944	0.326	0	0.38	0.0592984	8.6	0.0899587	37454
Tcf3	chr1:75217821..75218321	Atg9a	0.734	0.0999944	0.501	0	0.36	0.0695264	8.8	0.0200393	48980
Tcf3	chr1:86018317..86018817	Psmd1	0.752	0.0914457	0.577	0	0.39	0.0546473	9.4	0.00908539	19721
Tcf3	chr1:87258462..87258962	Gigyf2	0.759	0.0882718	0.566	0	0.62	0.00558954	10	0.0102418	3673
Tcf3	chr1:91874586..91875086	Hdac4	0.811	0.0672165	0.309	0	0.36	0.0695264	8.6	0.101713	11999
Tcf3	chr1:91966966..91967466	Hdac4	0.811	0.0672165	0.609	0	0.63	0.00497255	9.7	0.00634592	32383
Tcf3	chr1:92049468..92049968	Hdac4	0.811	0.0672165	0.292	0	0.34	0.081062	8.2	0.114548	8414
Tcf3	chr1:92099902..92100402	Hdac4	0.811	0.0672165	0.71	0	0.62	0.00558954	9.1	0.00184694	7616
Tcf3	chr1:92439807..92440307	Ndufa10	0.779	0.0796563	0.33	0	0.41	0.0462131	8.6	0.0873458	38224
Tcf3	chr10:102184575..102185075	Mgat4c	0.761	0.0873802	0.271	0	0.38	0.0592984	8.5	0.131942	22791
Tcf3	chr10:121205896..121206396	Tbc1d30	0.759	0.0882718	0.5	0	0.39	0.0546473	11.6	0.0202374	18712
Tcf3	chr10:126981685..126982185	Dtx3	0.757	0.0891701	0.49	0	0.46	0.0296378	9.4	0.0223116	48149
Tcf3	chr10:126981685..126982185	Arhgef25	0.809	0.0679472	0.458	0	0.46	0.0296378	9.4	0.0301901	38627
Tcf3	chr10:128270187..128270687	Smarcc2	0.77	0.0834511	0.388	0	0.33	0.0873458	10.9	0.0555536	24429
Tcf3	chr10:128343361..128343861	Rpl41	0.744	0.0951758	0.564	0	0.53	0.0149688	9.1	0.0104653	41109
Tcf3	chr10:128343361..128343861	Smarcc2	0.77	0.0834511	0.602	0	0.53	0.0149688	9.1	0.00687319	33290
Tcf3	chr10:53469594..53470094	Fam184a	0.78	0.0792429	0.521	0	0.46	0.0296378	8.8	0.016409	44270
Tcf3	chr10:53509080..53509580	Fam184a	0.78	0.0792429	0.695	0	0.64	0.00441698	9.4	0.00224043	4784
Tcf3	chr10:53596559..53597059	Fam184a	0.78	0.0792429	0.589	0	0.46	0.0296378	9.4	0.00795579	21119
Tcf3	chr10:5528305..5528805	Syne1	0.755	0.0900753	0.327	0	0.52	0.0165762	9.5	0.0893001	26822
Tcf3	chr10:62182973..62183473	Hk1	0.814	0.0661319	0.452	0	0.38	0.0592984	8.2	0.0318983	4471
Tcf3	chr10:62193197..62193697	Hk1	0.814	0.0661319	0.45	0	0.34	0.081062	8.7	0.0324852	443
Tcf3	chr10:67076451..67076951	Jmjd1c	0.777	0.0804881	0.562	0	0.33	0.0873458	9.4	0.0106931	1749
Tcf3	chr10:70109952..70110452	Slc16a9	0.798	0.0720758	0.46	0	0.34	0.081062	8.8	0.0296378	7142
Tcf3	chr10:75510436..75510936	Cabin1	0.764	0.0860554	0.84	0	0.6	0.00703077	8.3	0.000299521	6507
Tcf3	chr10:75551512..75552012	Cabin1	0.764	0.0860554	0.515	0	0.38	0.0592984	10.3	0.0174338	33
Tcf3	chr10:75558589..75559089	Cabin1	0.764	0.0860554	0.605	0	0.43	0.0388577	9.8	0.00664265	1978
Tcf3	chr10:75627530..75628030	Cabin1	0.764	0.0860554	0.687	0	0.48	0.0245624	10	0.00248002	27354
Tcf3	chr10:75632589..75633089	Cabin1	0.764	0.0860554	0.545	0	0.32	0.0939863	8.5	0.0128095	32413
Tcf3	chr10:75743961..75744461	Mif	0.743	0.0956498	0.309	0	0.32	0.0939863	8.7	0.101713	47886
Tcf3	chr10:79606493..79606993	Palm	0.83	0.0605751	0.25	0	0.32	0.0939863	8.8	0.151076	22412
Tcf3	chr10:79669165..79669665	Palm	0.83	0.0605751	0.423	0	0.43	0.0388577	8.6	0.0413154	18660
Tcf3	chr10:79681519..79682019	Palm	0.83	0.0605751	0.327	0	0.33	0.0873458	8.5	0.0893001	31014
Tcf3	chr10:79793848..79794348	R3hdm4	0.736	0.0990167	0.46	0	0.36	0.0695264	9	0.0296378	36805
Tcf3	chr10:80047862..80048362	Dazap1	0.83	0.0605751	0.314	0	0.41	0.0462131	8.3	0.0981454	48957
Tcf3	chr10:80047862..80048362	Cirbp	0.743	0.0956498	0.427	0	0.41	0.0462131	8.3	0.039896	40045
Tcf3	chr10:80047862..80048362	Ndufs7	0.795	0.0732345	0.278	0	0.41	0.0462131	8.3	0.125952	36592
Tcf3	chr10:80048401..80048901	Dazap1	0.83	0.0605751	0.596	0	0.57	0.00980723	9	0.00735554	48418
Tcf3	chr10:80048401..80048901	Ndufs7	0.795	0.0732345	0.582	0	0.57	0.00980723	9	0.00859869	36053
Tcf3	chr10:80048401..80048901	Cirbp	0.743	0.0956498	0.59	0	0.57	0.00980723	9	0.00786748	40584
Tcf3	chr10:80048981..80049481	Dazap1	0.83	0.0605751	0.441	0	0.43	0.0388577	8.5	0.0352373	47838
Tcf3	chr10:80048981..80049481	Cirbp	0.743	0.0956498	0.501	0	0.43	0.0388577	8.5	0.0200393	41164
Tcf3	chr10:80048981..80049481	Ndufs7	0.795	0.0732345	0.34	0	0.43	0.0388577	8.5	0.081062	35473
Tcf3	chr10:80084842..80085342	Ndufs7	0.795	0.0732345	0.536	0	0.41	0.0462131	10.2	0.0140702	0
Tcf3	chr10:80084842..80085342	Dazap1	0.83	0.0605751	0.601	0	0.41	0.0462131	10.2	0.00695158	11977
Tcf3	chr10:80152001..80152501	Adamtsl5	0.804	0.0698006	0.625	0	0.44	0.0355545	9.7	0.00527302	23417
Tcf3	chr10:80152001..80152501	Dazap1	0.83	0.0605751	0.679	0	0.44	0.0355545	9.7	0.00274255	33299
Tcf3	chr10:80190396..80190896	Adamtsl5	0.804	0.0698006	0.487	0	0.4	0.0502894	10.2	0.0229678	6149
Tcf3	chr10:80588450..80588950	Dot1l	0.754	0.0905304	0.246	0	0.32	0.0939863	9.1	0.15492	2089
Tcf3	chr10:80778293..80778793	Lmnb2	0.801	0.0709312	0.271	0	0.36	0.0695264	9.9	0.131942	24213
Tcf3	chr10:80871476..80871976	Sgta	0.783	0.0780123	0.231	0	0.32	0.0939863	10.4	0.169907	13731
Tcf3	chr10:81069736..81070236	Matk	0.737	0.0985305	0.238	0	0.33	0.0873458	11.2	0.162801	18532
Tcf3	chr10:84803439..84803939	Ric8b	0.741	0.0966031	0.722	0	0.49	0.0223116	9.4	0.0015786	30181
Tcf3	chr10:94545172..94545672	Cep83os	0.774	0.0817481	0.36	0	0.34	0.081062	9.9	0.0695264	20733
Tcf3	chr11:102209447..102209947	Ubtf	0.773	0.0821714	0.516	0	0.42	0.0424066	9.1	0.0172593	0
Tcf3	chr11:102216533..102217033	Ubtf	0.773	0.0821714	0.463	0	0.32	0.0939863	8.6	0.0288251	5964
Tcf3	chr11:102948478..102948978	Plcd3	0.797	0.0724605	0.456	0	0.42	0.0424066	8.6	0.0307508	13597
Tcf3	chr11:104332938..104333438	Kansl1	0.754	0.0905304	0.287	0	0.34	0.081062	9.2	0.118533	0
Tcf3	chr11:105079266..105079766	Tlk2	0.806	0.0690546	0.614	0	0.53	0.0149688	9.1	0.00599155	6222
Tcf3	chr11:107379357..107379857	Psmd12	0.757	0.0891701	0.755	0	0.5	0.0202374	8.9	0.00101348	8953
Tcf3	chr11:107390487..107390987	Psmd12	0.757	0.0891701	0.88	0	0.61	0.0062736	8.6	0.000162336	20083
Tcf3	chr11:107390487..107390987	Helz	0.759	0.0882718	0.863	0	0.61	0.0062736	8.6	0.00021125	47768
Tcf3	chr11:107398788..107399288	Psmd12	0.757	0.0891701	0.553	0	0.39	0.0546473	9.3	0.0117722	28384
Tcf3	chr11:107398788..107399288	Helz	0.759	0.0882718	0.563	0	0.39	0.0546473	9.3	0.0105787	39467
Tcf3	chr11:115170971..115171471	Fdxr	0.738	0.098046	0.655	0	0.5	0.0202374	8.4	0.00368731	3094
Tcf3	chr11:115266797..115267297	Atp5h	0.783	0.0780123	0.731	0	0.62	0.00558954	9.2	0.00140121	40546
Tcf3	chr11:115267963..115268463	Atp5h	0.783	0.0780123	0.408	0	0.32	0.0939863	9.2	0.0470064	39380
Tcf3	chr11:115406099..115406599	Nt5c	0.778	0.0800714	0.22	0	0.37	0.0642544	10.5	0.181468	23410
Tcf3	chr11:116478952..116479452	Ube2o	0.734	0.0999944	0.246	0	0.37	0.0642544	8.8	0.15492	6678
Tcf3	chr11:118172626..118173126	Usp36	0.758	0.0887201	0.266	0	0.41	0.0462131	10.1	0.136338	7771
Tcf3	chr11:120233734..120234234	Nploc4	0.791	0.0748016	0.462	0	0.39	0.0546473	8.5	0.0290939	40094
Tcf3	chr11:120233734..120234234	Faap100	0.777	0.0804881	0.455	0	0.39	0.0546473	8.5	0.0310345	27479
Tcf3	chr11:120255042..120255542	Nploc4	0.791	0.0748016	0.863	0	0.6	0.00703077	9.6	0.00021125	18786
Tcf3	chr11:120255042..120255542	Faap100	0.777	0.0804881	0.709	0	0.6	0.00703077	9.6	0.00187107	6171
Tcf3	chr11:120727081..120727581	Dus1l	0.749	0.0928316	0.626	0	0.5	0.0202374	8.8	0.00521167	39851
Tcf3	chr11:120823571..120824071	Csnk1d	0.772	0.0825963	0.513	0	0.57	0.00980723	8.6	0.0177873	32440
Tcf3	chr11:28365452..28365952	Ccdc85a	0.801	0.0709312	0.348	0	0.36	0.0695264	8.6	0.0762855	18157
Tcf3	chr11:28584097..28584597	Ccdc85a	0.801	0.0709312	0.33	0	0.34	0.081062	10	0.0873458	49772
Tcf3	chr11:29428213..29428713	Ccdc88a	0.785	0.0772	0.525	0	0.6	0.00703077	10.1	0.0157549	7265
Tcf3	chr11:30243517..30244017	Sptbn1	0.756	0.0896218	0.739	0	0.5	0.0202374	8.5	0.00125903	25341
Tcf3	chr11:3394547..3395047	Rnf185	0.738	0.098046	0.472	0	0.37	0.0642544	8.8	0.0264975	7286
Tcf3	chr11:43831449..43831949	Adra1b	0.779	0.0796563	0.208	0	0.36	0.0695264	8.7	0.194628	39411
Tcf3	chr11:4691178..4691678	Nf2	0.794	0.0736239	0.519	0	0.48	0.0245624	8.3	0.0167447	43428
Tcf3	chr11:4802905..4803405	Nf2	0.794	0.0736239	0.765	0	0.57	0.00980723	8.8	0.000883195	3368
Tcf3	chr11:4802905..4803405	Nipsnap1	0.745	0.0947035	0.788	0	0.57	0.00980723	8.8	0.00063983	20545
Tcf3	chr11:4988260..4988760	Ap1b1	0.735	0.0995047	0.49	0	0.33	0.0873458	8.2	0.0223116	3
Tcf3	chr11:4988260..4988760	Gas2l1	0.742	0.0961256	0.507	0	0.33	0.0873458	8.2	0.0188847	26090
Tcf3	chr11:50744695..50745195	Zfp354c	0.769	0.083881	0.568	0	0.46	0.0296378	8.9	0.0100225	26143
Tcf3	chr11:54930294..54930794	Anxa6	0.788	0.0759936	0.573	0	0.41	0.0462131	8.6	0.00949195	6022
Tcf3	chr11:54953877..54954377	Anxa6	0.788	0.0759936	0.368	0	0.38	0.0592984	9.9	0.0652832	29605
Tcf3	chr11:56922349..56922849	Gria1	0.829	0.0609113	0.358	0	0.33	0.0873458	11.1	0.0706198	18476
Tcf3	chr11:57051676..57052176	Gria1	0.829	0.0609113	0.653	0	0.58	0.00879056	8.3	0.0037779	15167
Tcf3	chr11:59961561..59962061	Rai1	0.772	0.0825963	0.799	0	0.59	0.00786748	8.9	0.000546832	33777
Tcf3	chr11:60199562..60200062	Tom1l2	0.778	0.0800714	0.511	0	0.46	0.0296378	10.2	0.0181469	43668
Tcf3	chr11:60202613..60203113	Tom1l2	0.778	0.0800714	0.454	0	0.4	0.0502894	8.6	0.0313202	40617
Tcf3	chr11:6026327..6026827	Nudcd3	0.744	0.0951758	0.567	0	0.38	0.0592984	9.3	0.0101316	42581
Tcf3	chr11:62304753..62305253	Ncor1	0.802	0.0705528	0.524	0	0.4	0.0502894	8.8	0.0159163	12376
Tcf3	chr11:62326640..62327140	Ncor1	0.802	0.0705528	0.689	0	0.45	0.0324852	9.3	0.00241804	2166
Tcf3	chr11:6407950..6408450	Ppia	0.741	0.0966031	0.297	0	0.37	0.0642544	9.2	0.110659	41637
Tcf3	chr11:69610804..69611304	Zbtb4	0.771	0.0830229	0.856	0	0.66	0.00346929	10.5	0.000235139	45433
Tcf3	chr11:69613877..69614377	Zbtb4	0.771	0.0830229	0.797	0	0.57	0.00980723	10.4	0.000562751	42360
Tcf3	chr11:69681791..69682291	Zbtb4	0.771	0.0830229	0.395	0	0.36	0.0695264	9.4	0.0524324	15558
Tcf3	chr11:69686287..69686787	Zbtb4	0.771	0.0830229	0.472	0	0.41	0.0462131	8.9	0.0264975	20054
Tcf3	chr11:70615553..70616053	Zfp3	0.765	0.0856172	0.311	0	0.32	0.0939863	9.4	0.100275	38981
Tcf3	chr11:70616409..70616909	Zfp3	0.765	0.0856172	0.404	0	0.48	0.0245624	9.5	0.0486258	38125
Tcf3	chr11:70701457..70701957	Zfp3	0.765	0.0856172	0.405	0	0.44	0.0355545	8.2	0.0482168	46421
Tcf3	chr11:74409597..74410097	Rap1gap2	0.739	0.0975633	0.787	0	0.39	0.0546473	10.3	0.00064897	3479
Tcf3	chr11:74863423..74863923	Srr	0.755	0.0900753	0.461	0	0.37	0.0642544	11	0.0293648	46648
Tcf3	chr11:74866548..74867048	Srr	0.755	0.0900753	0.592	0	0.38	0.0592984	8.7	0.00769345	49773
Tcf3	chr11:75348180..75348680	Prpf8	0.804	0.0698006	0.38	0	0.35	0.0751255	8.2	0.0592984	28961
Tcf3	chr11:75531434..75531934	Inpp5k	0.745	0.0947035	0.292	0	0.32	0.0939863	8.7	0.114548	1470
Tcf3	chr11:76030830..76031330	Vps53	0.734	0.0999944	0.733	0	0.58	0.00879056	10.7	0.00136436	1255
Tcf3	chr11:76428865..76429365	Abr	0.763	0.0864953	0.388	0	0.52	0.0165762	10.7	0.0555536	28619
Tcf3	chr11:76561965..76562465	Abr	0.763	0.0864953	0.396	0	0.58	0.00879056	8.5	0.0519981	47580
Tcf3	chr11:76562559..76563059	Abr	0.763	0.0864953	0.462	0	0.62	0.00558954	11	0.0290939	48174
Tcf3	chr11:77645974..77646474	Myo18a	0.781	0.0788311	0.793	0	0.63	0.00497255	8.8	0.000595883	7597
Tcf3	chr11:77762953..77763453	Myo18a	0.781	0.0788311	0.422	0	0.49	0.0223116	9.1	0.0416765	14647
Tcf3	chr11:77890812..77891312	Flot2	0.742	0.0961256	0.617	0	0.49	0.0223116	10.2	0.00578745	37444
Tcf3	chr11:77892832..77893332	Flot2	0.742	0.0961256	0.536	0	0.41	0.0462131	9.2	0.0140702	35424
Tcf3	chr11:77893938..77894438	Flot2	0.742	0.0961256	0.81	0	0.69	0.00238758	8.2	0.000466476	34318
Tcf3	chr11:77985647..77986147	Fam222b	0.734	0.0999944	0.518	0	0.53	0.0149688	8.2	0.0169148	112
Tcf3	chr11:77991891..77992391	Fam222b	0.734	0.0999944	0.543	0	0.48	0.0245624	9.4	0.0130809	6356
Tcf3	chr11:78188264..78188764	2610507B11Rik	0.813	0.066492	0.573	0	0.58	0.00879056	8.2	0.00949195	9497
Tcf3	chr11:78399638..78400138	Ift20	0.744	0.0951758	0.534	0	0.38	0.0592984	8.3	0.0143644	27048
Tcf3	chr11:79503770..79504270	Rab11fip4	0.767	0.0847458	0.214	0	0.35	0.0751255	9.4	0.187977	21731
Tcf3	chr11:79531875..79532375	Rab11fip4	0.767	0.0847458	0.208	0	0.37	0.0642544	9.8	0.194628	19012
Tcf3	chr11:79587930..79588430	Rab11fip4	0.767	0.0847458	0.361	0	0.32	0.0939863	8.6	0.0689847	36541
Tcf3	chr11:79588463..79588963	Rab11fip4	0.767	0.0847458	0.531	0	0.47	0.0270007	8.9	0.0148157	37074
Tcf3	chr11:86358092..86358592	Rnft1	0.755	0.0900753	0.209	0	0.33	0.0873458	8.6	0.19351	16890
Tcf3	chr11:88718182..88718682	4930556N13Rik	0.795	0.0732345	0.695	0	0.56	0.0109251	8.3	0.00224043	23747
Tcf3	chr11:88718182..88718682	Akap1	0.745	0.0947035	0.716	0	0.56	0.0109251	8.3	0.00170797	13683
Tcf3	chr11:94134627..94135127	Luc7l3	0.819	0.0643545	0.688	0	0.57	0.00980723	8.5	0.00244885	48921
Tcf3	chr11:94156402..94156902	Luc7l3	0.819	0.0643545	0.449	0	0.37	0.0642544	10.5	0.0327819	27146
Tcf3	chr11:94211011..94211511	Luc7l3	0.819	0.0643545	0.368	0	0.43	0.0388577	8.8	0.0652832	1209
Tcf3	chr11:96261449..96261949	Gm11536	0.753	0.0909872	0.476	0	0.39	0.0546473	9.2	0.0255146	28514
Tcf3	chr11:96261449..96261949	Hoxb3	0.737	0.0985305	0.545	0	0.39	0.0546473	9.2	0.0128095	26853
Tcf3	chr11:96278718..96279218	Hoxb3	0.737	0.0985305	0.551	0	0.4	0.0502894	9.2	0.0120244	44122
Tcf3	chr11:96278718..96279218	Gm11536	0.753	0.0909872	0.473	0	0.4	0.0502894	9.2	0.0262488	45783
Tcf3	chr11:97157416..97157916	Npepps	0.785	0.0772	0.546	0	0.39	0.0546473	9.4	0.0126757	532
Tcf3	chr11:97279798..97280298	Socs7	0.805	0.0694268	0.393	0	0.39	0.0546473	8.5	0.0533096	11534
Tcf3	chr11:97280437..97280937	Socs7	0.805	0.0694268	0.443	0	0.56	0.0109251	9.1	0.0346097	12173
Tcf3	chr11:97285289..97285789	Socs7	0.805	0.0694268	0.29	0	0.36	0.0695264	9.5	0.11613	17025
Tcf3	chr11:97288769..97289269	Socs7	0.805	0.0694268	0.36	0	0.33	0.0873458	8.9	0.0695264	20505
Tcf3	chr11:97596994..97597494	Cwc25	0.769	0.083881	0.272	0	0.35	0.0751255	9.1	0.131074	44501
Tcf3	chr11:97627472..97627972	Cwc25	0.769	0.083881	0.316	0	0.41	0.0462131	9.4	0.0967443	14023
Tcf3	chr11:97627472..97627972	Psmb3	0.79	0.0751973	0.392	0	0.41	0.0462131	9.4	0.0537526	24583
Tcf3	chr11:98765024..98765524	Wipf2	0.765	0.0856172	0.282	0	0.32	0.0939863	9.5	0.122616	10080
Tcf3	chr11:98767325..98767825	Wipf2	0.765	0.0856172	0.538	0	0.43	0.0388577	9.2	0.0137811	12381
Tcf3	chr11:98774294..98774794	Wipf2	0.765	0.0856172	0.336	0	0.33	0.0873458	9.4	0.0835333	7204
Tcf3	chr11:98785660..98786160	Wipf2	0.765	0.0856172	0.683	0	0.44	0.0355545	8.6	0.0026083	3660
Tcf3	chr12:100291257..100291757	Ttc7b	0.796	0.0728467	0.518	0	0.39	0.0546473	9.5	0.0169148	7410
Tcf3	chr12:100338041..100338541	Ttc7b	0.796	0.0728467	0.204	0	0.38	0.0592984	8.2	0.199141	13617
Tcf3	chr12:104765583..104766083	Dicer1	0.748	0.093297	0.438	0	0.49	0.0223116	9	0.0361961	47371
Tcf3	chr12:108275318..108275818	Cyp46a1	0.777	0.0804881	0.412	0	0.32	0.0939863	8.6	0.0454306	24821
Tcf3	chr12:108275318..108275818	Ccdc85c	0.747	0.0937641	0.245	0	0.32	0.0939863	8.6	0.155891	33633
Tcf3	chr12:111352166..111352666	Cdc42bpb	0.741	0.0966031	0.515	0	0.33	0.0873458	8.8	0.0174338	8013
Tcf3	chr12:111363874..111364374	Cdc42bpb	0.741	0.0966031	0.335	0	0.34	0.081062	9.1	0.0841599	19721
Tcf3	chr12:111499621..111500121	Mark3	0.811	0.0672165	0.818	0	0.67	0.00306767	8.2	0.000415065	40835
Tcf3	chr12:111500133..111500633	Mark3	0.811	0.0672165	0.574	0	0.52	0.0165762	9.1	0.00938885	40323
Tcf3	chr12:111653373..111653873	Mark3	0.811	0.0672165	0.439	0	0.32	0.0939863	9	0.0358741	32279
Tcf3	chr12:111663152..111663652	Mark3	0.811	0.0672165	0.505	0	0.39	0.0546473	8.9	0.0192631	42058
Tcf3	chr12:16653413..16653913	Lpin1	0.816	0.0654165	0.734	0	0.56	0.0109251	9.2	0.00134626	200
Tcf3	chr12:16663139..16663639	Lpin1	0.816	0.0654165	0.586	0	0.37	0.0642544	8.3	0.00822595	2171
Tcf3	chr12:21111421..21111921	Asap2	0.759	0.0882718	0.653	0	0.62	0.00558954	8.8	0.0037779	49827
Tcf3	chr12:25092161..25092661	Kidins220	0.836	0.058588	0.431	0	0.35	0.0751255	9.1	0.0385165	10029
Tcf3	chr12:25097230..25097730	Kidins220	0.836	0.058588	0.534	0	0.35	0.0751255	8.4	0.0143644	4960
Tcf3	chr12:3563626..3564126	Asxl2	0.741	0.0966031	0.649	0	0.5	0.0202374	10.6	0.0039651	19864
Tcf3	chr12:3806738..3807238	Dnmt3a	0.755	0.0900753	0.454	0	0.42	0.0424066	8.6	0.0313202	48768
Tcf3	chr12:3841012..3841512	Dnmt3a	0.755	0.0900753	0.503	0	0.44	0.0355545	9.5	0.0196479	14494
Tcf3	chr12:4006135..4006635	Dnmt3a	0.755	0.0900753	0.931	0	0.73	0.00141998	8.4	7.16937e-05	49318
Tcf3	chr12:4006135..4006635	Efr3b	0.782	0.0784209	0.863	0	0.73	0.00141998	8.4	0.00021125	18828
Tcf3	chr12:51690971..51691471	Strn3	0.796	0.0728467	0.488	0	0.33	0.0873458	8.3	0.0227473	389
Tcf3	chr12:76253831..76254331	Mthfd1	0.797	0.0724605	0.56	0	0.51	0.018329	9	0.0109251	47740
Tcf3	chr12:77238415..77238915	Fut8	0.784	0.0776053	0.548	0	0.53	0.0149688	8.6	0.0124116	45983
Tcf3	chr12:78249085..78249585	Gphn	0.77	0.0834511	0.613	0	0.65	0.00391753	9.3	0.00606099	23567
Tcf3	chr12:80694870..80695370	Erh	0.765	0.0856172	0.656	0	0.46	0.0296378	8.3	0.00364275	3754
Tcf3	chr12:85599596..85600096	Jdp2	0.734	0.0999944	0.338	0	0.35	0.0751255	10.2	0.0822906	45704
Tcf3	chr12:88397258..88397758	Adck1	0.818	0.064707	0.491	0	0.45	0.0324852	8.1	0.0220964	10191
Tcf3	chr12:88397258..88397758	4930473H19Rik	0.783	0.0780123	0.481	0	0.45	0.0324852	8.1	0.024329	11230
Tcf3	chr12:88910697..88911197	Nrxn3	0.74	0.0970823	0.724	0	0.42	0.0424066	8.3	0.0015375	8962
Tcf3	chr13:104177952..104178452	Nln	0.759	0.0882718	0.381	0	0.32	0.0939863	10.8	0.0588198	3801
Tcf3	chr13:109544568..109545068	Pde4d	0.822	0.063306	0.538	0	0.52	0.0165762	9.7	0.0137811	33648
Tcf3	chr13:109609766..109610266	Pde4d	0.822	0.063306	0.476	0	0.39	0.0546473	8.5	0.0255146	31048
Tcf3	chr13:23516714..23517214	Zfp322a	0.745	0.0947035	0.693	0	0.49	0.0223116	8.3	0.00229827	30165
Tcf3	chr13:24253977..24254477	Carmil1	0.784	0.0776053	0.509	0	0.62	0.00558954	9.8	0.0185127	10674
Tcf3	chr13:24481844..24482344	Carmil1	0.784	0.0776053	0.22	0	0.42	0.0424066	10.4	0.181468	17065
Tcf3	chr13:34096408..34096908	Serpinb6a	0.763	0.0864953	0.823	0	0.57	0.00980723	10.4	0.000385657	9133
Tcf3	chr13:34187457..34187957	Serpinb6a	0.763	0.0864953	0.623	0	0.58	0.00879056	8.5	0.00539766	679
Tcf3	chr13:34187457..34187957	Bphl	0.771	0.0830229	0.616	0	0.58	0.00879056	8.5	0.00585478	33622
Tcf3	chr13:34249171..34249671	Tubb2a	0.784	0.0776053	0.595	0	0.61	0.0062736	8.5	0.00743877	12318
Tcf3	chr13:34249171..34249671	Bphl	0.771	0.0830229	0.741	0	0.61	0.0062736	8.5	0.00122561	4661
Tcf3	chr13:42159391..42159891	Hivep1	0.754	0.0905304	0.444	0	0.38	0.0592984	8.7	0.0342994	45605
Tcf3	chr13:43560873..43561373	Sirt5	0.74	0.0970823	0.516	0	0.47	0.0270007	8.3	0.0172593	27723
Tcf3	chr13:49209960..49210460	Wnk2	0.739	0.0975633	0.347	0	0.41	0.0462131	9.1	0.0768705	3898
Tcf3	chr13:55368126..55368626	Nsd1	0.807	0.0686839	0.384	0	0.34	0.081062	8.4	0.057402	7926
Tcf3	chr13:55371170..55371670	Nsd1	0.807	0.0686839	0.239	0	0.35	0.0751255	9.9	0.161802	10970
Tcf3	chr13:63552514..63553014	Fancc	0.756	0.0896218	0.368	0	0.5	0.0202374	10.4	0.0652832	1096
Tcf3	chr13:74463057..74463557	Pdcd6	0.747	0.0937641	0.523	0	0.36	0.0695264	8.5	0.0160791	1777
Tcf3	chr13:74463057..74463557	Ccdc127	0.742	0.0961256	0.522	0	0.36	0.0695264	8.5	0.0162434	34870
Tcf3	chr13:74463057..74463557	Sdha	0.798	0.0720758	0.364	0	0.36	0.0695264	8.5	0.067379	8817
Tcf3	chr13:84347977..84348477	Tmem161b	0.748	0.093297	0.428	0	0.37	0.0642544	8.4	0.0395474	21937
Tcf3	chr14:100374832..100375332	Klf12	0.745	0.0947035	0.429	0	0.38	0.0592984	8.6	0.0392013	11867
Tcf3	chr14:100459060..100459560	4930517O19Rik	0.767	0.0847458	0.602	0	0.37	0.0642544	8.4	0.00687319	8434
Tcf3	chr14:105397356..105397856	Rbm26	0.775	0.0813265	0.551	0	0.35	0.0751255	8.6	0.0120244	16439
Tcf3	chr14:20757177..20757677	Sec24c	0.798	0.0720758	0.777	0	0.59	0.00786748	8.4	0.000747241	15285
Tcf3	chr14:20757177..20757677	Zswim8	0.754	0.0905304	0.715	0	0.59	0.00786748	8.4	0.00173045	0
Tcf3	chr14:20790897..20791397	Zswim8	0.754	0.0905304	0.576	0	0.41	0.0462131	9.6	0.00918558	19217
Tcf3	chr14:20790897..20791397	Sec24c	0.798	0.0720758	0.591	0	0.41	0.0462131	9.6	0.00778004	49005
Tcf3	chr14:21076431..21076931	Ap3m1	0.75	0.0923679	0.453	0	0.37	0.0642544	8.7	0.0316082	25213
Tcf3	chr14:23583139..23583639	Kcnma1	0.798	0.0720758	0.365	0	0.35	0.0751255	10	0.0668502	9714
Tcf3	chr14:23810953..23811453	Kcnma1	0.798	0.0720758	0.6	0	0.5	0.0202374	8.7	0.00703077	27860
Tcf3	chr14:24226139..24226639	Dlg5	0.746	0.0942329	0.396	0	0.61	0.0062736	8.6	0.0519981	1217
Tcf3	chr14:24244232..24244732	Dlg5	0.746	0.0942329	0.227	0	0.45	0.0324852	8.2	0.174055	16374
Tcf3	chr14:25461065..25461565	Zmiz1os1	0.758	0.0887201	0.765	0	0.47	0.0270007	9.1	0.000883195	0
Tcf3	chr14:26376599..26377099	Arf4	0.753	0.0909872	0.38	0	0.32	0.0939863	8.2	0.0592984	2312
Tcf3	chr14:30541488..30541988	Stimate	0.8	0.0713112	0.669	0	0.46	0.0296378	10.4	0.00310586	5558
Tcf3	chr14:30866949..30867449	Smim4	0.805	0.0694268	0.623	0	0.54	0.0134973	8.8	0.00539766	16035
Tcf3	chr14:47065047..47065547	Cgrrf1	0.76	0.0878251	0.651	0	0.46	0.0296378	9	0.00387048	4034
Tcf3	chr14:47086637..47087137	Cgrrf1	0.76	0.0878251	0.496	0	0.32	0.0939863	8.5	0.0210466	16935
Tcf3	chr14:47086637..47087137	Samd4	0.775	0.0813265	0.401	0	0.32	0.0939863	8.5	0.0498693	33173
Tcf3	chr14:51199993..51200493	Osgep	0.744	0.0951758	0.694	0	0.52	0.0165762	9.1	0.00226918	37642
Tcf3	chr14:54925889..54926389	Acin1	0.783	0.0780123	0.573	0	0.39	0.0546473	9.4	0.00949195	1500
Tcf3	chr14:54935151..54935651	Acin1	0.783	0.0780123	0.367	0	0.42	0.0424066	8.8	0.0658023	10762
Tcf3	chr14:54938761..54939261	Acin1	0.783	0.0780123	0.281	0	0.35	0.0751255	8.2	0.123444	14372
Tcf3	chr14:55092160..55092660	Pabpn1	0.81	0.0675811	0.601	0	0.57	0.00980723	10.7	0.00695158	37296
Tcf3	chr14:55096892..55097392	Pabpn1	0.81	0.0675811	0.51	0	0.38	0.0592984	9.3	0.018329	32564
Tcf3	chr14:55097999..55098499	Pabpn1	0.81	0.0675811	0.328	0	0.34	0.081062	9.1	0.0886451	31457
Tcf3	chr14:55161278..55161778	Pabpn1	0.81	0.0675811	0.341	0	0.39	0.0546473	9.1	0.0804528	28987
Tcf3	chr14:55730351..55730851	Cpne6	0.783	0.0780123	0.435	0	0.37	0.0642544	9.1	0.0371761	17050
Tcf3	chr14:57161171..57161671	Zmym2	0.737	0.0985305	0.736	0	0.52	0.0165762	8.7	0.00131073	2948
Tcf3	chr14:61046317..61046817	Mipep	0.765	0.0856172	0.528	0	0.33	0.0873458	9.3	0.0152791	24229
Tcf3	chr14:65119552..65120052	Hmbox1	0.746	0.0942329	0.341	0	0.32	0.0939863	10.3	0.0804528	20662
Tcf3	chr14:65135301..65135801	Hmbox1	0.746	0.0942329	0.772	0	0.66	0.00346929	11.4	0.000801358	4913
Tcf3	chr14:68342517..68343017	Nefl	0.743	0.0956498	0.86	0	0.6	0.00703077	9.2	0.000221196	21204
Tcf3	chr14:73732136..73732636	Sucla2	0.776	0.0809065	0.816	0	0.53	0.0149688	11.2	0.0004274	30122
Tcf3	chr14:73759976..73760476	Sucla2	0.776	0.0809065	0.664	0	0.43	0.0388577	9.7	0.0033033	2282
Tcf3	chr14:79661072..79661572	Naa16	0.762	0.0869369	0.4	0	0.46	0.0296378	9.9	0.0502894	32853
Tcf3	chr15:30451841..30452341	Ctnnd2	0.739	0.0975633	0.303	0	0.36	0.0695264	9.3	0.106118	5477
Tcf3	chr15:30697357..30697857	Ctnnd2	0.739	0.0975633	0.363	0	0.56	0.0109251	10.7	0.067911	14051
Tcf3	chr15:30700763..30701263	Ctnnd2	0.739	0.0975633	0.239	0	0.43	0.0388577	8.5	0.161802	17457
Tcf3	chr15:38121025..38121525	Ubr5	0.828	0.061249	0.714	0	0.65	0.00391753	8.3	0.0017532	41926
Tcf3	chr15:53183694..53184194	Ext1	0.799	0.0716927	0.422	0	0.32	0.0939863	8.8	0.0416765	24860
Tcf3	chr15:54952366..54952866	Deptor	0.734	0.0999944	0.316	0	0.39	0.0546473	9.4	0.0967443	22846
Tcf3	chr15:59194374..59194874	Washc5	0.757	0.0891701	0.856	0	0.68	0.00270841	8.5	0.000235139	29503
Tcf3	chr15:72896789..72897289	Trappc9	0.796	0.0728467	0.519	0	0.36	0.0695264	10.7	0.0167447	30369
Tcf3	chr15:76925382..76925882	1700109K24Rik	0.758	0.0887201	0.441	0	0.39	0.0546473	10	0.0352373	42715
Tcf3	chr15:76925382..76925882	Rbfox2	0.807	0.0686839	0.442	0	0.39	0.0546473	10	0.0349223	44472
Tcf3	chr15:81764923..81765423	Aco2	0.767	0.0847458	0.336	0	0.33	0.0873458	8.4	0.0835333	8031
Tcf3	chr15:81808557..81809057	Aco2	0.767	0.0847458	0.353	0	0.37	0.0642544	11	0.0734108	14066
Tcf3	chr15:84762556..84763056	Nup50	0.74	0.0970823	0.698	0	0.65	0.00391753	8.2	0.00215613	44555
Tcf3	chr15:84852387..84852887	Nup50	0.74	0.0970823	0.591	0	0.48	0.0245624	9.4	0.00778004	44736
Tcf3	chr15:84853684..84854184	Nup50	0.74	0.0970823	0.444	0	0.42	0.0424066	10.9	0.0342994	46033
Tcf3	chr15:85249211..85249711	Atxn10	0.758	0.0887201	0.477	0	0.34	0.081062	9.1	0.0252737	28764
Tcf3	chr15:85266694..85267194	Atxn10	0.758	0.0887201	0.363	0	0.47	0.0270007	8.9	0.067911	46247
Tcf3	chr15:85678166..85678666	Ttc38	0.771	0.0830229	0.746	0	0.65	0.00391753	8.8	0.00114558	37840
Tcf3	chr15:85688516..85689016	Ttc38	0.771	0.0830229	0.602	0	0.53	0.0149688	9.1	0.00687319	27490
Tcf3	chr15:85699936..85700436	Ttc38	0.771	0.0830229	0.594	0	0.55	0.0121523	9.5	0.00752283	16070
Tcf3	chr15:85700520..85701020	Ttc38	0.771	0.0830229	0.436	0	0.42	0.0424066	8.2	0.0368471	15486
Tcf3	chr15:85710142..85710642	Ttc38	0.771	0.0830229	0.554	0	0.43	0.0388577	10.3	0.0116478	5864
Tcf3	chr15:85892711..85893211	Gramd4	0.742	0.0961256	0.548	0	0.55	0.0121523	9.1	0.0124116	48684
Tcf3	chr15:97248200..97248700	Pced1b	0.799	0.0716927	0.63	0	0.44	0.0355545	8.2	0.00497255	10382
Tcf3	chr15:98536704..98537204	Ddx23	0.748	0.093297	0.519	0	0.48	0.0245624	10.1	0.0167447	23534
Tcf3	chr16:10369273..10369773	Dexi	0.79	0.0751973	0.779	0	0.57	0.00980723	10.1	0.000726553	8354
Tcf3	chr16:10369273..10369773	Clec16a	0.744	0.0951758	0.797	0	0.57	0.00980723	10.1	0.000562751	5999
Tcf3	chr16:13025397..13025897	Mrtfb	0.735	0.0995047	0.519	0	0.43	0.0388577	9.5	0.0167447	48447
Tcf3	chr16:17309356..17309856	Lztr1	0.747	0.0937641	0.357	0	0.32	0.0939863	9.1	0.0711713	16695
Tcf3	chr16:17309356..17309856	Aifm3	0.795	0.0732345	0.383	0	0.32	0.0939863	9.1	0.0578716	1644
Tcf3	chr16:17491056..17491556	Med15	0.842	0.0566524	0.419	0	0.34	0.081062	8.4	0.0427754	17338
Tcf3	chr16:19907079..19907579	Klhl24	0.765	0.0856172	0.294	0	0.34	0.081062	8.4	0.112981	8712
Tcf3	chr16:24238113..24238613	Lpp	0.784	0.0776053	0.347	0	0.37	0.0642544	8.2	0.0768705	25624
Tcf3	chr16:50147916..50148416	Bbx	0.735	0.0995047	0.636	0	0.43	0.0388577	9.4	0.00463218	2939
Tcf3	chr16:8349093..8349593	Abat	0.79	0.0751973	0.237	0	0.35	0.0751255	9	0.163804	17743
Tcf3	chr17:17828327..17828827	Lnpep	0.777	0.0804881	0.573	0	0.34	0.081062	10.1	0.00949195	15923
Tcf3	chr17:25363659..25364159	Unkl	0.765	0.0856172	0.453	0	0.34	0.081062	10.5	0.0316082	43211
Tcf3	chr17:25363659..25364159	Clcn7	0.743	0.0956498	0.41	0	0.34	0.081062	10.5	0.0462131	623
Tcf3	chr17:25471455..25471955	Unkl	0.765	0.0856172	0.837	0	0.62	0.00558954	9	0.000313286	29701
Tcf3	chr17:25980736..25981236	Haghl	0.782	0.0784209	0.531	0	0.45	0.0324852	11.6	0.0148157	23042
Tcf3	chr17:25985535..25986035	Haghl	0.782	0.0784209	0.241	0	0.38	0.0592984	11.6	0.159816	18243
Tcf3	chr17:26046378..26046878	Mettl26	0.765	0.0856172	0.206	0	0.36	0.0695264	9.6	0.196877	47169
Tcf3	chr17:26051186..26051686	Mettl26	0.765	0.0856172	0.465	0	0.32	0.0939863	9.2	0.0282937	42361
Tcf3	chr17:26051186..26051686	Haghl	0.782	0.0784209	0.408	0	0.32	0.0939863	9.2	0.0470064	46538
Tcf3	chr17:26120086..26120586	Mettl26	0.765	0.0856172	0.616	0	0.47	0.0270007	9.3	0.00585478	25581
Tcf3	chr17:26939353..26939853	Atp6v0e	0.854	0.0529327	0.389	0	0.41	0.0462131	10.6	0.055099	43966
Tcf3	chr17:28005926..28006426	Ilrun	0.749	0.0928316	0.487	0	0.42	0.0424066	8.3	0.0229678	32999
Tcf3	chr17:28007935..28008435	Ilrun	0.749	0.0928316	0.464	0	0.41	0.0462131	9.7	0.0285584	30990
Tcf3	chr17:28038815..28039315	Ilrun	0.749	0.0928316	0.42	0	0.35	0.0751255	9	0.0424066	110
Tcf3	chr17:28059362..28059862	Ilrun	0.749	0.0928316	0.529	0	0.36	0.0695264	9.9	0.0151232	19739
Tcf3	chr17:28084892..28085392	Ilrun	0.749	0.0928316	0.43	0	0.46	0.0296378	8.3	0.0388577	45269
Tcf3	chr17:29255596..29256096	Stk38	0.751	0.091906	0.56	0	0.44	0.0355545	9.6	0.0109251	28626
Tcf3	chr17:29459440..29459940	BC004004	0.759	0.0882718	0.574	0	0.41	0.0462131	9.8	0.00938885	27821
Tcf3	chr17:33089274..33089774	Zfp799	0.76	0.0878251	0.441	0	0.4	0.0502894	9.1	0.0352373	40038
Tcf3	chr17:45925834..45926334	Tmem63b	0.765	0.0856172	0.687	0	0.5	0.0202374	9.3	0.00248002	49789
Tcf3	chr17:46026877..46027377	Tmem63b	0.765	0.0856172	0.677	0	0.5	0.0202374	9.4	0.00281198	29045
Tcf3	chr17:46456074..46456574	Gtpbp2	0.75	0.0923679	0.296	0	0.41	0.0462131	8.2	0.111429	15383
Tcf3	chr17:56331156..56331656	Ubxn6	0.739	0.0975633	0.46	0	0.51	0.018329	8.9	0.0296378	44777
Tcf3	chr17:7461135..7461635	Rps6ka2	0.757	0.0891701	0.69	0	0.63	0.00497255	9.5	0.00238758	23608
Tcf3	chr18:10613073..10613573	Esco1	0.742	0.0961256	0.83	0	0.64	0.00441698	8.9	0.000347726	2720
Tcf3	chr18:10655436..10655936	Esco1	0.742	0.0961256	0.728	0	0.5	0.0202374	8.6	0.00145821	45083
Tcf3	chr18:10725222..10725722	Mib1	0.816	0.0654165	0.664	0	0.54	0.0134973	9.7	0.0033033	0
Tcf3	chr18:23162387..23162887	Nol4	0.777	0.0804881	0.638	0	0.61	0.0062736	8.2	0.00452344	8825
Tcf3	chr18:34354262..34354762	Apc	0.802	0.0705528	0.471	0	0.35	0.0751255	8.8	0.0267481	0
Tcf3	chr18:36379699..36380199	Nrg2	0.771	0.0830229	0.632	0	0.42	0.0424066	8.4	0.0048567	49265
Tcf3	chr18:36665762..36666262	Ankhd1	0.823	0.0629595	0.554	0	0.4	0.0502894	10.2	0.0116478	26777
Tcf3	chr18:38296402..38296902	Pcdh1	0.74	0.0970823	0.365	0	0.47	0.0270007	8.4	0.0668502	39313
Tcf3	chr18:38767673..38768173	9630014M24Rik	0.782	0.0784209	0.841	0	0.58	0.00879056	9.2	0.000295059	7332
Tcf3	chr18:38853632..38854132	9630014M24Rik	0.782	0.0784209	0.628	0	0.49	0.0223116	11	0.00509086	43860
Tcf3	chr18:38856057..38856557	9630014M24Rik	0.782	0.0784209	0.559	0	0.4	0.0502894	9	0.0110428	46285
Tcf3	chr18:39111220..39111720	Arhgap26	0.811	0.0672165	0.434	0	0.41	0.0462131	9.1	0.0375076	14477
Tcf3	chr18:39165226..39165726	Arhgap26	0.811	0.0672165	0.501	0	0.46	0.0296378	9.1	0.0200393	38696
Tcf3	chr18:44557956..44558456	Dcp2	0.736	0.0990167	0.589	0	0.43	0.0388577	8.8	0.00795579	44361
Tcf3	chr18:45688093..45688593	Kcnn2	0.792	0.0744074	0.555	0	0.44	0.0355545	10.2	0.0115245	3942
Tcf3	chr18:60719813..60720313	Dctn4	0.798	0.0720758	0.557	0	0.49	0.0223116	8.8	0.0112814	31588
Tcf3	chr18:60723988..60724488	Dctn4	0.798	0.0720758	0.518	0	0.58	0.00879056	8.7	0.0169148	35763
Tcf3	chr18:61048351..61048851	Camk2a	0.734	0.0999944	0.662	0	0.45	0.0324852	9.2	0.00338538	9838
Tcf3	chr18:61666328..61666828	Csnk1a1	0.737	0.0985305	0.412	0	0.49	0.0223116	8.8	0.0454306	21516
Tcf3	chr18:6282284..6282784	Kif5b	0.754	0.0905304	0.535	0	0.48	0.0245624	9.1	0.0142166	40109
Tcf3	chr18:65253931..65254431	Nedd4l	0.788	0.0759936	0.62	0	0.49	0.0223116	9.3	0.00558954	22197
Tcf3	chr18:65271411..65271911	Nedd4l	0.788	0.0759936	0.474	0	0.41	0.0462131	8.7	0.0260021	4717
Tcf3	chr18:67574720..67575220	Afg3l2	0.734	0.0999944	0.543	0	0.35	0.0751255	8.8	0.0130809	5701
Tcf3	chr18:67574720..67575220	Prelid3a	0.774	0.0817481	0.529	0	0.35	0.0751255	8.8	0.0151232	22715
Tcf3	chr18:73863321..73863821	Smad4	0.77	0.0834511	0.648	0	0.44	0.0355545	8.7	0.00401317	26469
Tcf3	chr19:12765077..12765577	Zfp91	0.8	0.0713112	0.532	0	0.5	0.0202374	8.6	0.0146639	2095
Tcf3	chr19:23143583..23144083	Smc5	0.74	0.0970823	0.427	0	0.37	0.0642544	9.3	0.039896	48221
Tcf3	chr19:34877836..34878336	Pank1	0.8	0.0713112	0.636	0	0.49	0.0223116	9.1	0.00463218	20980
Tcf3	chr19:3574914..3575414	Ppp6r3	0.762	0.0869369	0.505	0	0.49	0.0223116	8.1	0.0192631	3166
Tcf3	chr19:36554475..36554975	Hectd2	0.741	0.0966031	0.65	0	0.35	0.0751255	10.5	0.00391753	7913
Tcf3	chr19:3855011..3855511	Chka	0.8	0.0713112	0.465	0	0.36	0.0695264	11.1	0.0282937	46261
Tcf3	chr19:3862703..3863203	Chka	0.8	0.0713112	0.668	0	0.42	0.0424066	10.1	0.00314447	38569
Tcf3	chr19:40371955..40372455	Sorbs1	0.754	0.0905304	0.576	0	0.49	0.0223116	9.9	0.00918558	645
Tcf3	chr19:40383872..40384372	Sorbs1	0.754	0.0905304	0.455	0	0.36	0.0695264	10.4	0.0310345	6338
Tcf3	chr19:42204321..42204821	Zfyve27	0.741	0.0966031	0.712	0	0.43	0.0388577	11.3	0.00179951	30272
Tcf3	chr19:42209646..42210146	Zfyve27	0.741	0.0966031	0.868	0	0.65	0.00391753	10.3	0.000195596	35597
Tcf3	chr19:45911172..45911672	Armh3	0.744	0.0951758	0.585	0	0.43	0.0388577	10.1	0.00831778	13195
Tcf3	chr19:4619308..4619808	Pcx	0.76	0.0878251	0.207	0	0.34	0.081062	10.7	0.195751	10469
Tcf3	chr19:46530179..46530679	Arl3	0.744	0.0951758	0.478	0	0.42	0.0424066	9.2	0.0250347	572
Tcf3	chr19:46536251..46536751	Arl3	0.744	0.0951758	0.309	0	0.41	0.0462131	9.5	0.101713	4998
Tcf3	chr19:46883453..46883953	Gm50431	0.786	0.0767962	0.272	0	0.4	0.0502894	10.6	0.131074	13518
Tcf3	chr19:46883453..46883953	Nt5c2	0.819	0.0643545	0.464	0	0.4	0.0502894	10.6	0.0285584	14060
Tcf3	chr19:46883453..46883953	Cnnm2	0.788	0.0759936	0.486	0	0.4	0.0502894	10.6	0.0231901	29353
Tcf3	chr19:4820744..4821244	Rbm4b	0.772	0.0825963	0.679	0	0.46	0.0296378	8.5	0.00274255	9319
Tcf3	chr19:4829081..4829581	Rbm4b	0.772	0.0825963	0.247	0	0.4	0.0502894	9.8	0.153953	17656
Tcf3	chr19:4829081..4829581	Ccs	0.805	0.0694268	0.266	0	0.4	0.0502894	9.8	0.136338	46455
Tcf3	chr19:4854899..4855399	Ccs	0.805	0.0694268	0.326	0	0.43	0.0388577	11.6	0.0899587	20637
Tcf3	chr19:4854899..4855399	Rbm4b	0.772	0.0825963	0.399	0	0.43	0.0388577	11.6	0.0507123	43474
Tcf3	chr19:53014908..53015408	Xpnpep1	0.744	0.0951758	0.607	0	0.48	0.0245624	8.1	0.00649279	5167
Tcf3	chr19:5463784..5464284	Fibp	0.742	0.0961256	0.388	0	0.49	0.0223116	8.1	0.0555536	46358
Tcf3	chr19:57136193..57136693	Ablim1	0.812	0.0668535	0.324	0	0.35	0.0751255	10.8	0.0912867	12035
Tcf3	chr19:57204580..57205080	Ablim1	0.812	0.0668535	0.706	0	0.6	0.00703077	8.2	0.00194521	115
Tcf3	chr19:57249705..57250205	Ablim1	0.812	0.0668535	0.463	0	0.38	0.0592984	8.8	0.0288251	21411
Tcf3	chr19:5751677..5752177	Ltbp3	0.815	0.0657735	0.534	0	0.43	0.0388577	9.1	0.0143644	38754
Tcf3	chr19:5770586..5771086	Ltbp3	0.815	0.0657735	0.481	0	0.4	0.0502894	11	0.024329	19845
Tcf3	chr19:5799980..5800480	Ltbp3	0.815	0.0657735	0.304	0	0.34	0.081062	10.8	0.105374	198
Tcf3	chr19:5799980..5800480	Malat1	0.781	0.0788311	0.274	0	0.34	0.081062	10.8	0.129351	46499
Tcf3	chr19:5838264..5838764	Ltbp3	0.815	0.0657735	0.307	0	0.41	0.0462131	8.8	0.103166	30703
Tcf3	chr19:5839238..5839738	Ltbp3	0.815	0.0657735	0.398	0	0.41	0.0462131	8.7	0.0511381	31677
Tcf3	chr19:5839238..5839738	Malat1	0.781	0.0788311	0.236	0	0.41	0.0462131	8.7	0.164811	7241
Tcf3	chr19:5841319..5841819	Malat1	0.781	0.0788311	0.372	0	0.37	0.0642544	10.2	0.0632382	5160
Tcf3	chr19:5841319..5841819	Ltbp3	0.815	0.0657735	0.381	0	0.37	0.0642544	10.2	0.0588198	33758
Tcf3	chr19:5845169..5845669	Ltbp3	0.815	0.0657735	0.311	0	0.4	0.0502894	9.1	0.100275	37608
Tcf3	chr19:5845169..5845669	Malat1	0.781	0.0788311	0.307	0	0.4	0.0502894	9.1	0.103166	1310
Tcf3	chr19:5847192..5847692	Ltbp3	0.815	0.0657735	0.523	0	0.45	0.0324852	8.7	0.0160791	39631
Tcf3	chr19:5847192..5847692	Malat1	0.781	0.0788311	0.405	0	0.45	0.0324852	8.7	0.0482168	0
Tcf3	chr19:5848902..5849402	Ltbp3	0.815	0.0657735	0.485	0	0.48	0.0245624	9.8	0.0234142	41341
Tcf3	chr19:5848902..5849402	Malat1	0.781	0.0788311	0.375	0	0.48	0.0245624	9.8	0.0617376	1409
Tcf3	chr19:5853410..5853910	Ltbp3	0.815	0.0657735	0.335	0	0.34	0.081062	9.9	0.0841599	45849
Tcf3	chr19:5853410..5853910	Malat1	0.781	0.0788311	0.313	0	0.34	0.081062	9.9	0.0988515	709
Tcf3	chr19:5900109..5900609	Malat1	0.781	0.0788311	0.458	0	0.33	0.0873458	9.3	0.0301901	47408
Tcf3	chr19:5920249..5920749	Dpf2	0.826	0.0619288	0.236	0	0.33	0.0873458	8.5	0.164811	31719
Tcf3	chr19:5920249..5920749	Gm42067	0.77	0.0834511	0.359	0	0.33	0.0873458	8.5	0.0700715	42100
Tcf3	chr19:5963983..5964483	Gm42067	0.77	0.0834511	0.208	0	0.32	0.0939863	10.1	0.194628	967
Tcf3	chr19:6375450..6375950	Men1	0.745	0.0947035	0.534	0	0.45	0.0324852	10.3	0.0143644	9058
Tcf3	chr19:6402684..6403184	Men1	0.745	0.0947035	0.614	0	0.53	0.0149688	10	0.00599155	12806
Tcf3	chr19:6921707..6922207	Esrra	0.751	0.091906	0.498	0	0.53	0.0149688	9.3	0.0206386	22498
Tcf3	chr19:6921707..6922207	Vegfb	0.811	0.0672165	0.624	0	0.53	0.0149688	9.3	0.00533502	42300
Tcf3	chr19:7135290..7135790	Otub1	0.751	0.091906	0.816	0	0.67	0.00306767	9.8	0.0004274	42038
Tcf3	chr19:7135909..7136409	Otub1	0.751	0.091906	0.808	0	0.56	0.0109251	9.7	0.000480219	41419
Tcf3	chr19:7268007..7268507	Mark2	0.818	0.064707	0.363	0	0.33	0.0873458	10.2	0.067911	3278
Tcf3	chr19:7268007..7268507	Gm17227	0.758	0.0887201	0.298	0	0.33	0.0873458	10.2	0.109892	6515
Tcf3	chr19:7268007..7268507	Naa40	0.796	0.0728467	0.255	0	0.33	0.0873458	10.2	0.146361	49458
Tcf3	chr2:10098554..10099054	Atp5c1	0.738	0.098046	0.328	0	0.35	0.0751255	9.7	0.0886451	13232
Tcf3	chr2:10101146..10101646	Atp5c1	0.738	0.098046	0.346	0	0.38	0.0592984	8.6	0.077459	15824
Tcf3	chr2:10372218..10372718	Sfmbt2	0.765	0.0856172	0.337	0	0.32	0.0939863	9.8	0.0829102	2602
Tcf3	chr2:11767050..11767550	Ankrd16	0.794	0.0736239	0.573	0	0.44	0.0355545	8.4	0.00949195	15136
Tcf3	chr2:11767050..11767550	Fbh1	0.765	0.0856172	0.565	0	0.44	0.0355545	8.4	0.010353	3765
Tcf3	chr2:119873021..119873521	Mapkbp1	0.751	0.091906	0.452	0	0.4	0.0502894	8.2	0.0318983	20478
Tcf3	chr2:121101986..121102486	Trp53bp1	0.752	0.0914457	0.389	0	0.32	0.0939863	10.9	0.055099	97
Tcf3	chr2:127462233..127462733	Mrps5	0.809	0.0679472	0.312	0	0.33	0.0873458	9	0.0995613	20279
Tcf3	chr2:130642609..130643109	4930402H24Rik	0.8	0.0713112	0.387	0	0.41	0.0462131	8.5	0.0560113	9704
Tcf3	chr2:131179840..131180340	Rnf24	0.753	0.0909872	0.213	0	0.34	0.081062	8.6	0.189076	8931
Tcf3	chr2:131233723..131234223	Rnf24	0.753	0.0909872	0.417	0	0.38	0.0592984	9.1	0.0435209	38910
Tcf3	chr2:131859002..131859502	Slc23a2	0.765	0.0856172	0.87	0	0.6	0.00703077	8.9	0.000189643	39102
Tcf3	chr2:156854330..156854830	Ndrg3	0.811	0.0672165	0.53	0	0.38	0.0592984	8.6	0.0149688	20353
Tcf3	chr2:160760697..160761197	Chd6	0.768	0.0843126	0.726	0	0.6	0.00703077	9.3	0.00149737	42243
Tcf3	chr2:160766973..160767473	Chd6	0.768	0.0843126	0.29	0	0.33	0.0873458	8.4	0.11613	35967
Tcf3	chr2:160841193..160841693	Chd6	0.768	0.0843126	0.449	0	0.42	0.0424066	9.6	0.0327819	8719
Tcf3	chr2:160871950..160872450	Chd6	0.768	0.0843126	0.441	0	0.35	0.0751255	8.4	0.0352373	481
Tcf3	chr2:160954483..160954983	Chd6	0.768	0.0843126	0.878	0	0.66	0.00346929	9.6	0.000167484	3487
Tcf3	chr2:166650394..166650894	Arfgef2	0.741	0.0966031	0.662	0	0.34	0.081062	9.9	0.00338538	2885
Tcf3	chr2:27413545..27414045	Brd3	0.737	0.0985305	0.688	0	0.54	0.0134973	8.8	0.00244885	15870
Tcf3	chr2:29216269..29216769	Med27	0.773	0.0821714	0.685	0	0.54	0.0134973	9.1	0.00254343	20061
Tcf3	chr2:29234849..29235349	Med27	0.773	0.0821714	0.867	0	0.61	0.0062736	10.7	0.000198637	1481
Tcf3	chr2:29252766..29253266	Med27	0.773	0.0821714	0.573	0	0.36	0.0695264	8.9	0.00949195	14585
Tcf3	chr2:29428621..29429121	Med27	0.773	0.0821714	0.218	0	0.37	0.0642544	10.4	0.183622	33737
Tcf3	chr2:29820337..29820837	Odf2	0.791	0.0748016	0.225	0	0.39	0.0546473	10	0.176153	4852
Tcf3	chr2:29820337..29820837	Gle1	0.846	0.0553903	0.258	0	0.39	0.0546473	10	0.14358	4600
Tcf3	chr2:29867611..29868111	Sptan1	0.759	0.0882718	0.211	0	0.36	0.0695264	9.3	0.191285	280
Tcf3	chr2:29870890..29871390	Gle1	0.846	0.0553903	0.317	0	0.36	0.0695264	10.4	0.0960493	25370
Tcf3	chr2:29870890..29871390	Sptan1	0.759	0.0882718	0.28	0	0.36	0.0695264	10.4	0.124276	800
Tcf3	chr2:29965272..29965772	Sptan1	0.759	0.0882718	0.373	0	0.4	0.0502894	10.6	0.0627349	44950
Tcf3	chr2:30250621..30251121	Miga2	0.787	0.0763941	0.562	0	0.46	0.0296378	10.7	0.0106931	3123
Tcf3	chr2:30250621..30251121	Crat	0.784	0.0776053	0.583	0	0.46	0.0296378	10.7	0.00850414	43851
Tcf3	chr2:30250621..30251121	Nup188	0.768	0.0843126	0.592	0	0.46	0.0296378	10.7	0.00769345	17668
Tcf3	chr2:30250621..30251121	Gm14471	0.735	0.0995047	0.613	0	0.46	0.0296378	10.7	0.00606099	36622
Tcf3	chr2:30250621..30251121	Sh3glb2	0.776	0.0809065	0.654	0	0.46	0.0296378	10.7	0.00373236	1271
Tcf3	chr2:30363896..30364396	Ptpa	0.735	0.0995047	0.452	0	0.39	0.0546473	9.6	0.0318983	28167
Tcf3	chr2:31070750..31071250	Gpr107	0.784	0.0776053	0.524	0	0.53	0.0149688	8.9	0.0159163	4038
Tcf3	chr2:31106918..31107418	Gpr107	0.784	0.0776053	0.652	0	0.62	0.00558954	8.6	0.00382394	6805
Tcf3	chr2:31119788..31120288	Gpr107	0.784	0.0776053	0.75	0	0.59	0.00786748	9.3	0.00108503	19675
Tcf3	chr2:31124542..31125042	Gpr107	0.784	0.0776053	0.484	0	0.5	0.0202374	9.5	0.0236402	24429
Tcf3	chr2:31125067..31125567	Gpr107	0.784	0.0776053	0.389	0	0.35	0.0751255	8.5	0.055099	24954
Tcf3	chr2:31139227..31139727	Gpr107	0.784	0.0776053	0.377	0	0.4	0.0502894	9	0.0607527	39114
Tcf3	chr2:31140130..31140630	Gpr107	0.784	0.0776053	0.247	0	0.32	0.0939863	9	0.153953	40017
Tcf3	chr2:3118093..3118593	Fam171a1	0.801	0.0709312	0.643	0	0.6	0.00703077	11.3	0.00426148	825
Tcf3	chr2:32150885..32151385	Prrc2b	0.783	0.0780123	0.412	0	0.36	0.0695264	8.2	0.0454306	41104
Tcf3	chr2:32150885..32151385	Pomt1	0.772	0.0825963	0.366	0	0.36	0.0695264	8.2	0.0663247	9599
Tcf3	chr2:32150885..32151385	Swi5	0.827	0.0615882	0.382	0	0.36	0.0695264	8.2	0.0583441	21490
Tcf3	chr2:32187629..32188129	Pomt1	0.772	0.0825963	0.565	0	0.47	0.0270007	8.7	0.010353	46343
Tcf3	chr2:32187629..32188129	Swi5	0.827	0.0615882	0.441	0	0.47	0.0270007	8.7	0.0352373	9541
Tcf3	chr2:4036667..4037167	Frmd4a	0.766	0.0851807	0.852	0	0.61	0.0062736	9.7	0.000249898	14111
Tcf3	chr2:4060751..4061251	Gm38085	0.751	0.091906	0.896	0	0.65	0.00391753	9.5	0.000126174	47436
Tcf3	chr2:4060751..4061251	Frmd4a	0.766	0.0851807	0.875	0	0.65	0.00391753	9.5	0.000175494	38195
Tcf3	chr2:4152750..4153250	1700080N15Rik	0.742	0.0961256	0.636	0	0.38	0.0592984	10	0.00463218	6797
Tcf3	chr2:4152750..4153250	Gm38085	0.751	0.091906	0.638	0	0.38	0.0592984	10	0.00452344	44061
Tcf3	chr2:4152750..4153250	Gm37107	0.775	0.0813265	0.32	0	0.38	0.0592984	10	0.0939863	29670
Tcf3	chr2:4152750..4153250	Frmd4a	0.766	0.0851807	0.642	0	0.38	0.0592984	10	0.00431276	4423
Tcf3	chr2:4153302..4153802	1700080N15Rik	0.742	0.0961256	0.814	0	0.54	0.0134973	10.1	0.000440075	7349
Tcf3	chr2:4153302..4153802	Gm37107	0.775	0.0813265	0.468	0	0.54	0.0134973	10.1	0.0275118	29118
Tcf3	chr2:4153302..4153802	Gm38085	0.751	0.091906	0.782	0	0.54	0.0134973	10.1	0.000696509	44613
Tcf3	chr2:4153302..4153802	Frmd4a	0.766	0.0851807	0.787	0	0.54	0.0134973	10.1	0.00064897	3871
Tcf3	chr2:4169085..4169585	Gm37107	0.775	0.0813265	0.402	0	0.51	0.018329	9.4	0.049452	13335
Tcf3	chr2:4169085..4169585	1700080N15Rik	0.742	0.0961256	0.746	0	0.51	0.018329	9.4	0.00114558	23132
Tcf3	chr2:4169085..4169585	Frmd4a	0.766	0.0851807	0.705	0	0.51	0.018329	9.4	0.00197051	11401
Tcf3	chr2:69896942..69897442	Ubr3	0.753	0.0909872	0.457	0	0.46	0.0296378	9.8	0.0304694	46085
Tcf3	chr2:71256385..71256885	Metap1d	0.752	0.0914457	0.504	0	0.43	0.0388577	8.9	0.0194547	26734
Tcf3	chr2:71289634..71290134	Metap1d	0.752	0.0914457	0.512	0	0.38	0.0592984	8.4	0.0179663	5926
Tcf3	chr2:72995512..72996012	Ola1	0.792	0.0744074	0.514	0	0.33	0.0873458	8.2	0.0176098	47291
Tcf3	chr2:73439057..73439557	Chn1	0.79	0.0751973	0.303	0	0.33	0.0873458	9	0.106118	16455
Tcf3	chr2:73477096..73477596	Chn1	0.79	0.0751973	0.322	0	0.38	0.0592984	10.5	0.0926292	7805
Tcf3	chr2:73486814..73487314	Chn1	0.79	0.0751973	0.625	0	0.48	0.0245624	9.4	0.00527302	1411
Tcf3	chr2:91931573..91932073	Phf21a	0.769	0.083881	0.369	0	0.42	0.0424066	9.1	0.0647672	8090
Tcf3	chr3:103852475..103852975	Phtf1	0.736	0.0990167	0.645	0	0.41	0.0462131	9.3	0.00416056	22450
Tcf3	chr3:103852475..103852975	Rsbn1	0.736	0.0990167	0.574	0	0.41	0.0462131	9.3	0.00938885	16540
Tcf3	chr3:115802247..115802747	Extl2	0.737	0.0985305	0.68	0	0.43	0.0388577	9.2	0.00270841	377
Tcf3	chr3:116253201..116253701	Rtca	0.736	0.0990167	0.818	0	0.54	0.0134973	8.7	0.000415065	35912
Tcf3	chr3:126402799..126403299	Camk2d	0.769	0.083881	0.48	0	0.32	0.0939863	10.2	0.0245624	11735
Tcf3	chr3:126695429..126695929	Ank2	0.793	0.0740149	0.643	0	0.6	0.00703077	8.9	0.00426148	21691
Tcf3	chr3:126811491..126811991	Ank2	0.793	0.0740149	0.454	0	0.46	0.0296378	10.2	0.0313202	5905
Tcf3	chr3:126885982..126886482	Ank2	0.793	0.0740149	0.432	0	0.46	0.0296378	8.2	0.0381778	32028
Tcf3	chr3:126918664..126919164	Ank2	0.793	0.0740149	0.384	0	0.41	0.0462131	10.4	0.057402	152
Tcf3	chr3:126978735..126979235	Ank2	0.793	0.0740149	0.395	0	0.47	0.0270007	10.5	0.0524324	19846
Tcf3	chr3:126994217..126994717	Ank2	0.793	0.0740149	0.652	0	0.62	0.00558954	8.8	0.00382394	24778
Tcf3	chr3:126994805..126995305	Ank2	0.793	0.0740149	0.41	0	0.34	0.081062	8.3	0.0462131	24190
Tcf3	chr3:127017667..127018167	Ank2	0.793	0.0740149	0.662	0	0.61	0.0062736	8.6	0.00338538	1328
Tcf3	chr3:127160196..127160696	Ank2	0.793	0.0740149	0.369	0	0.35	0.0751255	9.1	0.0647672	41906
Tcf3	chr3:127161286..127161786	Ank2	0.793	0.0740149	0.303	0	0.33	0.0873458	11	0.106118	40816
Tcf3	chr3:127162338..127162838	Ank2	0.793	0.0740149	0.469	0	0.5	0.0202374	10.3	0.0272553	39764
Tcf3	chr3:127363527..127364027	Larp7	0.751	0.091906	0.572	0	0.44	0.0355545	8.3	0.00959605	16528
Tcf3	chr3:127386892..127387392	Larp7	0.751	0.091906	0.448	0	0.68	0.00270841	9.2	0.0330809	39893
Tcf3	chr3:129299826..129300326	Elovl6	0.744	0.0951758	0.422	0	0.36	0.0695264	9.2	0.0416765	25677
Tcf3	chr3:129308046..129308546	Elovl6	0.744	0.0951758	0.459	0	0.43	0.0388577	10.7	0.0299129	17457
Tcf3	chr3:62455882..62456382	Dhx36	0.779	0.0796563	0.716	0	0.48	0.0245624	8.6	0.00170797	41456
Tcf3	chr3:68506687..68507187	Schip1	0.778	0.0800714	0.267	0	0.34	0.081062	9.1	0.135451	3178
Tcf3	chr3:82029158..82029658	Gucy1a1	0.801	0.0709312	0.72	0	0.67	0.00306767	9.1	0.00162069	19739
Tcf3	chr3:82074497..82074997	Gucy1a1	0.801	0.0709312	0.467	0	0.36	0.0695264	8.5	0.0277704	21400
Tcf3	chr3:86789943..86790443	Dclk2	0.78	0.0792429	0.634	0	0.47	0.0270007	8.2	0.00474325	37033
Tcf3	chr3:88002183..88002683	Mef2d	0.773	0.0821714	0.719	0	0.48	0.0245624	8.2	0.00164212	46995
Tcf3	chr3:88207993..88208493	Smg5	0.772	0.0825963	0.658	0	0.46	0.0296378	8.6	0.00355507	35073
Tcf3	chr3:88214221..88214721	Smg5	0.772	0.0825963	0.76	0	0.51	0.018329	8.6	0.00094628	28845
Tcf3	chr3:88222318..88222818	Smg5	0.772	0.0825963	0.663	0	0.43	0.0388577	8.4	0.00334411	20748
Tcf3	chr3:88223548..88224048	Smg5	0.772	0.0825963	0.821	0	0.57	0.00980723	8.4	0.00039718	19518
Tcf3	chr3:88226788..88227288	Smg5	0.772	0.0825963	0.78	0	0.57	0.00980723	8.3	0.000716408	16278
Tcf3	chr3:88231583..88232083	Smg5	0.772	0.0825963	0.781	0	0.53	0.0149688	8.3	0.000706394	11483
Tcf3	chr3:88239312..88239812	Smg5	0.772	0.0825963	0.874	0	0.62	0.00558954	8.5	0.000178242	3754
Tcf3	chr3:88635743..88636243	Khdc4	0.808	0.0683148	0.422	0	0.38	0.0592984	9.4	0.0416765	19655
Tcf3	chr3:89613761..89614261	Adar	0.751	0.091906	0.556	0	0.35	0.0751255	9.3	0.0114024	8067
Tcf3	chr4:102564753..102565253	Sgip1	0.784	0.0776053	0.47	0	0.42	0.0424066	8.9	0.0270007	33240
Tcf3	chr4:108019613..108020113	Scp2	0.762	0.0869369	0.406	0	0.33	0.0873458	8.9	0.0478106	17417
Tcf3	chr4:109081625..109082125	Osbpl9	0.78	0.0792429	0.514	0	0.43	0.0388577	8.3	0.0176098	22155
Tcf3	chr4:118172365..118172865	Szt2	0.796	0.0728467	0.336	0	0.47	0.0270007	9.4	0.0835333	49397
Tcf3	chr4:119667354..119667854	Hivep3	0.764	0.0860554	0.353	0	0.45	0.0324852	11	0.0734108	3673
Tcf3	chr4:119854193..119854693	Hivep3	0.764	0.0860554	0.262	0	0.4	0.0502894	10.6	0.139927	35269
Tcf3	chr4:120225409..120225909	Scmh1	0.797	0.0724605	0.496	0	0.41	0.0462131	8.6	0.0210466	36568
Tcf3	chr4:120283105..120283605	Scmh1	0.797	0.0724605	0.355	0	0.38	0.0592984	9.1	0.0722844	20479
Tcf3	chr4:123210202..123210702	Pabpc4	0.776	0.0809065	0.557	0	0.39	0.0546473	8.6	0.0112814	19228
Tcf3	chr4:123233283..123233783	Pabpc4	0.776	0.0809065	0.812	0	0.61	0.0062736	9.9	0.000453097	42309
Tcf3	chr4:124657327..124657827	Sf3a3	0.777	0.0804881	0.252	0	0.33	0.0873458	8.3	0.149178	41800
Tcf3	chr4:126266799..126267299	Ago3	0.759	0.0882718	0.618	0	0.39	0.0546473	8.4	0.0057208	22103
Tcf3	chr4:126296709..126297209	Ago3	0.759	0.0882718	0.69	0	0.45	0.0324852	8.3	0.00238758	877
Tcf3	chr4:126436300..126436800	Ago4	0.735	0.0995047	0.61	0	0.59	0.00786748	9.3	0.0062736	9034
Tcf3	chr4:129145122..129145622	Yars	0.778	0.0800714	0.777	0	0.46	0.0296378	9.3	0.000747241	37566
Tcf3	chr4:129961197..129961697	Adgrb2	0.768	0.0843126	0.411	0	0.46	0.0296378	8.9	0.0458206	46288
Tcf3	chr4:133069190..133069690	Wdtc1	0.753	0.0909872	0.481	0	0.35	0.0751255	8.7	0.024329	2554
Tcf3	chr4:137851429..137851929	Eif4g3	0.774	0.0817481	0.541	0	0.64	0.00441698	8.4	0.0133572	27068
Tcf3	chr4:13785603..13786103	Runx1t1	0.75	0.0923679	0.715	0	0.37	0.0642544	10.3	0.00173045	820
Tcf3	chr4:137891187..137891687	Eif4g3	0.774	0.0817481	0.566	0	0.52	0.0165762	8.5	0.0102418	12188
Tcf3	chr4:139102393..139102893	Ubr4	0.79	0.0751973	0.672	0	0.5	0.0202374	9.2	0.00299256	5076
Tcf3	chr4:147939958..147940458	Mfn2	0.749	0.0928316	0.373	0	0.42	0.0424066	11	0.0627349	31521
Tcf3	chr4:148504481..148504981	Mtor	0.85	0.0541505	0.537	0	0.41	0.0462131	9.6	0.013925	28086
Tcf3	chr4:148587921..148588421	Mtor	0.85	0.0541505	0.304	0	0.39	0.0546473	8	0.105374	40448
Tcf3	chr4:148590630..148591130	Mtor	0.85	0.0541505	0.566	0	0.47	0.0270007	8.7	0.0102418	37739
Tcf3	chr4:149846993..149847493	Slc25a33	0.82	0.0640036	0.385	0	0.34	0.081062	8.3	0.0569354	11240
Tcf3	chr4:149889837..149890337	Slc25a33	0.82	0.0640036	0.842	0	0.73	0.00141998	9.7	0.00029066	31102
Tcf3	chr4:151139421..151139921	Camta1	0.746	0.0942329	0.538	0	0.39	0.0546473	9.1	0.0137811	24328
Tcf3	chr4:151155527..151156027	Camta1	0.746	0.0942329	0.88	0	0.61	0.0062736	10.2	0.000162336	8222
Tcf3	chr4:151239253..151239753	Camta1	0.746	0.0942329	0.639	0	0.51	0.018329	9	0.00446992	15211
Tcf3	chr4:151902483..151902983	Camta1	0.746	0.0942329	0.815	0	0.57	0.00980723	9.1	0.000433695	43123
Tcf3	chr4:154020729..154021229	Dffb	0.739	0.0975633	0.277	0	0.39	0.0546473	10.5	0.126796	35636
Tcf3	chr4:154022199..154022699	Dffb	0.739	0.0975633	0.899	0	0.67	0.00306767	8.1	0.000120297	34166
Tcf3	chr4:155123990..155124490	Morn1	0.767	0.0847458	0.547	0	0.48	0.0245624	8.5	0.012543	46543
Tcf3	chr4:155192235..155192735	Morn1	0.767	0.0847458	0.634	0	0.43	0.0388577	10	0.00474325	2411
Tcf3	chr4:155783938..155784438	Atad3a	0.748	0.093297	0.723	0	0.66	0.00346929	9.5	0.00155792	46363
Tcf3	chr4:24897825..24898325	Klhl32	0.778	0.0800714	0.546	0	0.42	0.0424066	9.4	0.0126757	46700
Tcf3	chr4:24897825..24898325	Ndufaf4	0.776	0.0809065	0.588	0	0.42	0.0424066	9.4	0.00804496	0
Tcf3	chr4:32196100..32196600	Bach2	0.772	0.0825963	0.432	0	0.35	0.0751255	10.6	0.0381778	42203
Tcf3	chr4:41124135..41124635	Ube2r2	0.786	0.0767962	0.366	0	0.36	0.0695264	9	0.0663247	11107
Tcf3	chr4:41658536..41659036	Il11ra1	0.777	0.0804881	0.439	0	0.37	0.0642544	9.3	0.0358741	40952
Tcf3	chr4:41665540..41666040	Il11ra1	0.777	0.0804881	0.714	0	0.5	0.0202374	8	0.0017532	33948
Tcf3	chr4:41682631..41683131	Il11ra1	0.777	0.0804881	0.409	0	0.34	0.081062	8.6	0.0466084	16857
Tcf3	chr4:41698579..41699079	Il11ra1	0.777	0.0804881	0.814	0	0.6	0.00703077	9.5	0.000440075	909
Tcf3	chr4:43039120..43039620	Pigo	0.792	0.0744074	0.383	0	0.32	0.0939863	8.2	0.0578716	13300
Tcf3	chr4:43039120..43039620	Vcp	0.756	0.0896218	0.36	0	0.32	0.0939863	8.2	0.0695264	38612
Tcf3	chr4:43039120..43039620	Fam214b	0.786	0.0767962	0.371	0	0.32	0.0939863	8.2	0.0637447	0
Tcf3	chr4:43043929..43044429	Fam214b	0.786	0.0767962	0.616	0	0.37	0.0642544	8	0.00585478	1329
Tcf3	chr4:43043929..43044429	Vcp	0.756	0.0896218	0.625	0	0.37	0.0642544	8	0.00527302	43421
Tcf3	chr4:43043929..43044429	Pigo	0.792	0.0744074	0.384	0	0.37	0.0642544	8	0.057402	18109
Tcf3	chr4:43045642..43046142	Vcp	0.756	0.0896218	0.712	0	0.49	0.0223116	8.1	0.00179951	45134
Tcf3	chr4:43045642..43046142	Pigo	0.792	0.0744074	0.424	0	0.49	0.0223116	8.1	0.0409567	19822
Tcf3	chr4:43045642..43046142	Fam214b	0.786	0.0767962	0.675	0	0.49	0.0223116	8.1	0.002883	0
Tcf3	chr4:43656248..43656748	Gm12473	0.762	0.0869369	0.504	0	0.57	0.00980723	8.6	0.0194547	14714
Tcf3	chr4:85250222..85250722	Sh3gl2	0.757	0.0891701	0.867	0	0.61	0.0062736	9.8	0.000198637	43855
Tcf3	chr4:87749431..87749931	Mllt3	0.821	0.0636541	0.624	0	0.5	0.0202374	10.7	0.00533502	24870
Tcf3	chr4:87901073..87901573	Mllt3	0.821	0.0636541	0.49	0	0.33	0.0873458	9.1	0.0223116	49476
Tcf3	chr5:108004377..108004877	Rpl5	0.766	0.0851807	0.698	0	0.53	0.0149688	8.8	0.00215613	43490
Tcf3	chr5:108004377..108004877	Evi5	0.787	0.0763941	0.729	0	0.53	0.0149688	8.8	0.00143898	11376
Tcf3	chr5:114179463..114179963	Ssh1	0.813	0.066492	0.695	0	0.6	0.00703077	8.7	0.00224043	47507
Tcf3	chr5:115125115..115125615	2210016L21Rik	0.743	0.0956498	0.436	0	0.4	0.0502894	8.8	0.0368471	41250
Tcf3	chr5:115543682..115544182	Gm13832	0.797	0.0724605	0.522	0	0.54	0.0134973	8.6	0.0162434	46525
Tcf3	chr5:118244913..118245413	Fbxw8	0.83	0.0605751	0.254	0	0.32	0.0939863	8.5	0.147296	48077
Tcf3	chr5:120680927..120681427	Plbd2	0.771	0.0830229	0.383	0	0.33	0.0873458	8.2	0.0578716	39236
Tcf3	chr5:120708811..120709311	Rita1	0.815	0.0657735	0.597	0	0.36	0.0695264	10.1	0.00727313	34470
Tcf3	chr5:122447843..122448343	Pptc7	0.872	0.0477194	0.519	0	0.48	0.0245624	10.2	0.0167447	14007
Tcf3	chr5:124185721..124186221	Abcb9	0.762	0.0869369	0.603	0	0.36	0.0695264	9.2	0.00679557	30972
Tcf3	chr5:124185721..124186221	Gm34086	0.759	0.0882718	0.505	0	0.36	0.0695264	9.2	0.0192631	15296
Tcf3	chr5:125011234..125011734	Zfp664	0.746	0.0942329	0.376	0	0.49	0.0223116	8.2	0.0612436	49600
Tcf3	chr5:125058164..125058664	Ncor2	0.811	0.0672165	0.628	0	0.41	0.0462131	9	0.00509086	41619
Tcf3	chr5:125061295..125061795	Ncor2	0.811	0.0672165	0.319	0	0.32	0.0939863	10	0.0946703	38488
Tcf3	chr5:125067025..125067525	Ncor2	0.811	0.0672165	0.473	0	0.39	0.0546473	11.1	0.0262488	32758
Tcf3	chr5:125081063..125081563	Ncor2	0.811	0.0672165	0.675	0	0.65	0.00391753	8.2	0.002883	18720
Tcf3	chr5:125098705..125099205	Ncor2	0.811	0.0672165	0.468	0	0.41	0.0462131	9.9	0.0275118	1078
Tcf3	chr5:125112519..125113019	Ncor2	0.811	0.0672165	0.561	0	0.47	0.0270007	8.6	0.0108086	6856
Tcf3	chr5:125132069..125132569	Ncor2	0.811	0.0672165	0.729	0	0.62	0.00558954	9.4	0.00143898	482
Tcf3	chr5:125133113..125133613	Ncor2	0.811	0.0672165	0.301	0	0.33	0.0873458	9.1	0.107616	60
Tcf3	chr5:125134717..125135217	Ncor2	0.811	0.0672165	0.781	0	0.58	0.00879056	10.3	0.000706394	246
Tcf3	chr5:125141127..125141627	Ncor2	0.811	0.0672165	0.561	0	0.41	0.0462131	8.3	0.0108086	5651
Tcf3	chr5:125156586..125157086	Ncor2	0.811	0.0672165	0.403	0	0.33	0.0873458	9.9	0.0490375	21110
Tcf3	chr5:125175902..125176402	Ncor2	0.811	0.0672165	0.374	0	0.34	0.081062	8.9	0.0622347	25561
Tcf3	chr5:128918714..128919214	Rimbp2	0.736	0.0990167	0.9	0	0.6	0.00703077	8.2	0.000118396	3520
Tcf3	chr5:129878916..129879416	Nipsnap2	0.803	0.0701759	0.737	0	0.55	0.0121523	9	0.00129328	48621
Tcf3	chr5:137349663..137350163	Srrt	0.772	0.0825963	0.863	0	0.63	0.00497255	8.3	0.00021125	43726
Tcf3	chr5:137481184..137481684	Gigyf1	0.758	0.0887201	0.481	0	0.44	0.0355545	9.7	0.024329	35125
Tcf3	chr5:137514254..137514754	Gigyf1	0.758	0.0887201	0.347	0	0.36	0.0695264	8.5	0.0768705	2055
Tcf3	chr5:139263169..139263669	Sun1	0.808	0.0683148	0.24	0	0.36	0.0695264	9.3	0.160807	36059
Tcf3	chr5:139331644..139332144	Cox19	0.827	0.0615882	0.428	0	0.41	0.0462131	10.7	0.0395474	655
Tcf3	chr5:140608184..140608684	Iqce	0.741	0.0966031	0.518	0	0.33	0.0873458	9.8	0.0169148	43311
Tcf3	chr5:140609449..140609949	Iqce	0.741	0.0966031	0.541	0	0.38	0.0592984	8.6	0.0133572	42046
Tcf3	chr5:140614574..140615074	Iqce	0.741	0.0966031	0.593	0	0.38	0.0592984	8.2	0.00760772	36921
Tcf3	chr5:140615847..140616347	Iqce	0.741	0.0966031	0.696	0	0.45	0.0324852	9.9	0.002212	35648
Tcf3	chr5:140648889..140649389	Iqce	0.741	0.0966031	0.447	0	0.35	0.0751255	9.1	0.0333821	2606
Tcf3	chr5:143902124..143902624	Ccz1	0.742	0.0961256	0.563	0	0.33	0.0873458	9.3	0.0105787	26777
Tcf3	chr5:144881941..144882441	Smurf1	0.766	0.0851807	0.602	0	0.34	0.081062	8.3	0.00687319	20207
Tcf3	chr5:144946077..144946577	Smurf1	0.766	0.0851807	0.537	0	0.51	0.018329	10.6	0.013925	43419
Tcf3	chr5:150601741..150602241	N4bp2l2	0.758	0.0887201	0.474	0	0.48	0.0245624	9.4	0.0260021	12092
Tcf3	chr5:21265005..21265505	Ptpn12	0.754	0.0905304	0.691	0	0.49	0.0223116	9	0.00235747	4095
Tcf3	chr5:21645525..21646025	Fam185a	0.798	0.0720758	0.503	0	0.36	0.0695264	8.7	0.0196479	5797
Tcf3	chr5:23675585..23676085	Kmt2e	0.825	0.0622709	0.396	0	0.32	0.0939863	10.8	0.0519981	7467
Tcf3	chr5:23675585..23676085	5031425E22Rik	0.797	0.0724605	0.232	0	0.32	0.0939863	10.8	0.16888	36317
Tcf3	chr5:24602906..24603406	Kcnh2	0.742	0.0961256	0.554	0	0.38	0.0592984	8.4	0.0116478	46303
Tcf3	chr5:24602906..24603406	Fastk	0.751	0.091906	0.525	0	0.38	0.0592984	8.4	0.0157549	43115
Tcf3	chr5:24602906..24603406	Abcb8	0.808	0.0683148	0.456	0	0.38	0.0592984	8.4	0.0307508	2189
Tcf3	chr5:24674191..24674691	Fastk	0.751	0.091906	0.405	0	0.43	0.0388577	8.3	0.0482168	23905
Tcf3	chr5:24674191..24674691	Agap3	0.753	0.0909872	0.453	0	0.43	0.0388577	8.3	0.0316082	4520
Tcf3	chr5:33997204..33997704	Nsd2	0.738	0.098046	0.769	0	0.42	0.0424066	9.8	0.000835536	2751
Tcf3	chr5:34177693..34178193	Gm1673	0.738	0.098046	0.283	0	0.34	0.081062	8.7	0.121791	36814
Tcf3	chr5:34177693..34178193	Poln	0.779	0.0796563	0.284	0	0.34	0.081062	8.7	0.120971	6786
Tcf3	chr5:34178498..34178998	Gm1673	0.738	0.098046	0.531	0	0.48	0.0245624	9.6	0.0148157	37619
Tcf3	chr5:34178498..34178998	Poln	0.779	0.0796563	0.532	0	0.48	0.0245624	9.6	0.0146639	7591
Tcf3	chr5:34191848..34192348	Poln	0.779	0.0796563	0.322	0	0.4	0.0502894	10.7	0.0926292	16112
Tcf3	chr5:35040959..35041459	Htt	0.821	0.0636541	0.534	0	0.44	0.0355545	9	0.0143644	2335
Tcf3	chr5:35055015..35055515	Htt	0.821	0.0636541	0.482	0	0.52	0.0165762	8.6	0.0240976	11219
Tcf3	chr5:35058547..35059047	Htt	0.821	0.0636541	0.374	0	0.37	0.0642544	10.6	0.0622347	14751
Tcf3	chr5:74197565..74198065	Usp46os1	0.791	0.0748016	0.624	0	0.56	0.0109251	8.6	0.00533502	22688
Tcf3	chr5:74197565..74198065	Usp46	0.817	0.065061	0.561	0	0.56	0.0109251	8.6	0.0108086	1262
Tcf3	chr6:115251418..115251918	Syn2	0.768	0.0843126	0.429	0	0.45	0.0324852	8.8	0.0392013	21461
Tcf3	chr6:120792945..120793445	Bcl2l13	0.767	0.0847458	0.607	0	0.49	0.0223116	8.5	0.00649279	19727
Tcf3	chr6:124757834..124758334	Atn1	0.742	0.0961256	0.68	0	0.7	0.00210154	8.3	0.00270841	24346
Tcf3	chr6:124757834..124758334	Usp5	0.79	0.0751973	0.736	0	0.7	0.00210154	8.3	0.00131073	36521
Tcf3	chr6:124757834..124758334	Tpi1	0.769	0.083881	0.65	0	0.7	0.00210154	8.3	0.00391753	30514
Tcf3	chr6:29396310..29396810	Ccdc136	0.754	0.0905304	0.308	0	0.37	0.0642544	8.5	0.102438	0
Tcf3	chr6:29717769..29718269	Tspan33	0.752	0.0914457	0.656	0	0.48	0.0245624	8.5	0.00364275	9741
Tcf3	chr6:29717769..29718269	Ahcyl2	0.817	0.065061	0.645	0	0.48	0.0245624	8.5	0.00416056	49740
Tcf3	chr6:29718808..29719308	Ahcyl2	0.817	0.065061	0.786	0	0.57	0.00980723	9.5	0.000658232	48701
Tcf3	chr6:29718808..29719308	Tspan33	0.752	0.0914457	0.81	0	0.57	0.00980723	9.5	0.000466476	10780
Tcf3	chr6:29758388..29758888	Ahcyl2	0.817	0.065061	0.556	0	0.36	0.0695264	8.5	0.0114024	9121
Tcf3	chr6:29814571..29815071	Ahcyl2	0.817	0.065061	0.556	0	0.39	0.0546473	9.9	0.0114024	12712
Tcf3	chr6:30049002..30049502	Nrf1	0.761	0.0873802	0.351	0	0.35	0.0751255	8.6	0.0745506	851
Tcf3	chr6:31096340..31096840	Lncpint	0.778	0.0800714	0.778	0	0.49	0.0223116	9.1	0.00073683	30933
Tcf3	chr6:31204427..31204927	2210408F21Rik	0.814	0.0661319	0.637	0	0.53	0.0149688	8.5	0.00457752	7044
Tcf3	chr6:31204427..31204927	Lncpint	0.778	0.0800714	0.709	0	0.53	0.0149688	8.5	0.00187107	7003
Tcf3	chr6:31218749..31219249	Lncpint	0.778	0.0800714	0.418	0	0.32	0.0939863	8.4	0.0431469	21325
Tcf3	chr6:31218749..31219249	2210408F21Rik	0.814	0.0661319	0.417	0	0.32	0.0939863	8.4	0.0435209	21366
Tcf3	chr6:31253437..31253937	2210408F21Rik	0.814	0.0661319	0.547	0	0.45	0.0324852	11.1	0.012543	845
Tcf3	chr6:31398552..31399052	Mkln1	0.752	0.0914457	0.329	0	0.35	0.0751255	8.7	0.0879936	8564
Tcf3	chr6:31455251..31455751	Mkln1	0.752	0.0914457	0.666	0	0.57	0.00980723	9	0.00322301	1452
Tcf3	chr6:33060045..33060545	Gm14540	0.755	0.0900753	0.482	0	0.61	0.0062736	9.1	0.0240976	44641
Tcf3	chr6:33060045..33060545	Chchd3	0.79	0.0751973	0.596	0	0.61	0.0062736	9.1	0.00735554	22849
Tcf3	chr6:42645205..42645705	Tcaf1	0.739	0.0975633	0.427	0	0.36	0.0695264	9.9	0.039896	24231
Tcf3	chr6:52168669..52169169	Hoxa7	0.792	0.0744074	0.395	0	0.38	0.0592984	8.8	0.0524324	25262
Tcf3	chr6:52168669..52169169	Hoxa3	0.776	0.0809065	0.365	0	0.38	0.0592984	8.8	0.0668502	6814
Tcf3	chr6:52168669..52169169	Hoxa5	0.775	0.0813265	0.349	0	0.38	0.0592984	8.8	0.0757038	12397
Tcf3	chr6:52168669..52169169	Hoxaas3	0.82	0.0640036	0.401	0	0.38	0.0592984	8.8	0.0498693	8934
Tcf3	chr6:52172468..52172968	Hoxa5	0.775	0.0813265	0.555	0	0.44	0.0355545	8.2	0.0115245	8598
Tcf3	chr6:52172468..52172968	Hoxaas3	0.82	0.0640036	0.441	0	0.44	0.0355545	8.2	0.0352373	5135
Tcf3	chr6:52172468..52172968	Hoxa3	0.776	0.0809065	0.528	0	0.44	0.0355545	8.2	0.0152791	10613
Tcf3	chr6:52172468..52172968	Hoxa7	0.792	0.0744074	0.45	0	0.44	0.0355545	8.2	0.0324852	21463
Tcf3	chr6:52199225..52199725	Hoxaas3	0.82	0.0640036	0.434	0	0.33	0.0873458	9.2	0.0375076	21120
Tcf3	chr6:52199225..52199725	Hoxa7	0.792	0.0744074	0.386	0	0.33	0.0873458	9.2	0.0564719	390
Tcf3	chr6:52199225..52199725	Hoxa3	0.776	0.0809065	0.409	0	0.33	0.0873458	9.2	0.0466084	8908
Tcf3	chr6:52199225..52199725	Hoxa5	0.775	0.0813265	0.282	0	0.33	0.0873458	9.2	0.122616	17657
Tcf3	chr6:52199964..52200464	Hoxa3	0.776	0.0809065	0.571	0	0.5	0.0202374	9.5	0.00970114	9647
Tcf3	chr6:52199964..52200464	Hoxa5	0.775	0.0813265	0.524	0	0.5	0.0202374	9.5	0.0159163	18396
Tcf3	chr6:52199964..52200464	Hoxaas3	0.82	0.0640036	0.694	0	0.5	0.0202374	9.5	0.00226918	21859
Tcf3	chr6:52199964..52200464	Hoxa7	0.792	0.0744074	0.645	0	0.5	0.0202374	9.5	0.00416056	1129
Tcf3	chr6:52205809..52206309	Hoxa5	0.775	0.0813265	0.53	0	0.5	0.0202374	9.1	0.0149688	24241
Tcf3	chr6:52205809..52206309	Hoxa3	0.776	0.0809065	0.539	0	0.5	0.0202374	9.1	0.0136386	15492
Tcf3	chr6:52205809..52206309	Hoxa7	0.792	0.0744074	0.565	0	0.5	0.0202374	9.1	0.010353	6974
Tcf3	chr6:52205809..52206309	Hoxaas3	0.82	0.0640036	0.613	0	0.5	0.0202374	9.1	0.00606099	27704
Tcf3	chr6:52209065..52209565	Hoxa3	0.776	0.0809065	0.421	0	0.38	0.0592984	9	0.0420403	18748
Tcf3	chr6:52209065..52209565	Hoxaas3	0.82	0.0640036	0.426	0	0.38	0.0592984	9	0.0402471	30960
Tcf3	chr6:52209065..52209565	Hoxa5	0.775	0.0813265	0.44	0	0.38	0.0592984	9	0.0355545	27497
Tcf3	chr6:52209065..52209565	Hoxa7	0.792	0.0744074	0.42	0	0.38	0.0592984	9	0.0424066	10230
Tcf3	chr6:52212567..52213067	Hoxaas3	0.82	0.0640036	0.487	0	0.35	0.0751255	10.5	0.0229678	34462
Tcf3	chr6:52212567..52213067	Hoxa5	0.775	0.0813265	0.409	0	0.35	0.0751255	10.5	0.0466084	30999
Tcf3	chr6:52212567..52213067	Hoxa3	0.776	0.0809065	0.409	0	0.35	0.0751255	10.5	0.0466084	22250
Tcf3	chr6:52212567..52213067	Hoxa7	0.792	0.0744074	0.456	0	0.35	0.0751255	10.5	0.0307508	13732
Tcf3	chr6:52213070..52213570	Hoxa5	0.775	0.0813265	0.532	0	0.51	0.018329	8.8	0.0146639	31502
Tcf3	chr6:52213070..52213570	Hoxa7	0.792	0.0744074	0.65	0	0.51	0.018329	8.8	0.00391753	14235
Tcf3	chr6:52213070..52213570	Hoxaas3	0.82	0.0640036	0.654	0	0.51	0.018329	8.8	0.00373236	34965
Tcf3	chr6:52213070..52213570	Hoxa3	0.776	0.0809065	0.572	0	0.51	0.018329	8.8	0.00959605	22753
Tcf3	chr6:52215111..52215611	Hoxaas3	0.82	0.0640036	0.358	0	0.33	0.0873458	8.9	0.0706198	37006
Tcf3	chr6:52215111..52215611	Hoxa3	0.776	0.0809065	0.318	0	0.33	0.0873458	8.9	0.095358	24794
Tcf3	chr6:52215111..52215611	Hoxa5	0.775	0.0813265	0.325	0	0.33	0.0873458	8.9	0.0906209	33543
Tcf3	chr6:52215111..52215611	Hoxa7	0.792	0.0744074	0.353	0	0.33	0.0873458	8.9	0.0734108	16276
Tcf3	chr6:52221068..52221568	Hoxaas3	0.82	0.0640036	0.492	0	0.41	0.0462131	9.1	0.021883	42963
Tcf3	chr6:52221068..52221568	Hoxa3	0.776	0.0809065	0.411	0	0.41	0.0462131	9.1	0.0458206	30751
Tcf3	chr6:52221068..52221568	Hoxa7	0.792	0.0744074	0.462	0	0.41	0.0462131	9.1	0.0290939	22233
Tcf3	chr6:52221068..52221568	Hoxa5	0.775	0.0813265	0.439	0	0.41	0.0462131	9.1	0.0358741	39500
Tcf3	chr6:52221573..52222073	Hoxaas3	0.82	0.0640036	0.714	0	0.55	0.0121523	8.7	0.0017532	43468
Tcf3	chr6:52221573..52222073	Hoxa3	0.776	0.0809065	0.625	0	0.55	0.0121523	8.7	0.00527302	31256
Tcf3	chr6:52221573..52222073	Hoxa5	0.775	0.0813265	0.605	0	0.55	0.0121523	8.7	0.00664265	40005
Tcf3	chr6:52221573..52222073	Hoxa7	0.792	0.0744074	0.679	0	0.55	0.0121523	8.7	0.00274255	22738
Tcf3	chr6:52230366..52230866	Hoxa7	0.792	0.0744074	0.527	0	0.48	0.0245624	9.3	0.0154363	31531
Tcf3	chr6:52230366..52230866	Hoxa5	0.775	0.0813265	0.418	0	0.48	0.0245624	9.3	0.0431469	48798
Tcf3	chr6:52230366..52230866	Hoxa3	0.776	0.0809065	0.473	0	0.48	0.0245624	9.3	0.0262488	40049
Tcf3	chr6:52232198..52232698	Hoxa3	0.776	0.0809065	0.507	0	0.38	0.0592984	8.6	0.0188847	41881
Tcf3	chr6:52232198..52232698	Hoxa7	0.792	0.0744074	0.548	0	0.38	0.0592984	8.6	0.0124116	33363
Tcf3	chr6:54463671..54464171	Scrn1	0.756	0.0896218	0.267	0	0.35	0.0751255	8.5	0.135451	22174
Tcf3	chr6:72873380..72873880	Kcmf1	0.802	0.0705528	0.71	0	0.56	0.0109251	8.7	0.00184694	2185
Tcf3	chr6:85209062..85209562	Sfxn5	0.737	0.0985305	0.205	0	0.4	0.0502894	9.9	0.198007	32352
Tcf3	chr6:85239103..85239603	Sfxn5	0.737	0.0985305	0.223	0	0.36	0.0695264	8.3	0.178267	2311
Tcf3	chr6:85250627..85251127	Sfxn5	0.737	0.0985305	0.285	0	0.47	0.0270007	9.8	0.120155	8711
Tcf3	chr6:86849236..86849736	Aak1	0.764	0.0860554	0.534	0	0.54	0.0134973	8.9	0.0143644	21068
Tcf3	chr7:100283236..100283736	Rab6a	0.802	0.0705528	0.622	0	0.45	0.0324852	9.1	0.00546096	0
Tcf3	chr7:100488451..100488951	Arhgef17	0.751	0.091906	0.738	0	0.52	0.0165762	8.5	0.00127605	39963
Tcf3	chr7:100554945..100555445	Arhgef17	0.751	0.091906	0.534	0	0.44	0.0355545	9.1	0.0143644	11047
Tcf3	chr7:101349772..101350272	Clpb	0.803	0.0701759	0.366	0	0.43	0.0388577	10	0.0663247	17367
Tcf3	chr7:101679508..101680008	Rnf121	0.79	0.0751973	0.424	0	0.48	0.0245624	8.6	0.0409567	5831
Tcf3	chr7:101821752..101822252	Nup98	0.829	0.0609113	0.501	0	0.33	0.0873458	9.7	0.0200393	10519
Tcf3	chr7:101910156..101910656	Stim1	0.738	0.098046	0.775	0	0.58	0.00879056	9.4	0.00076847	6356
Tcf3	chr7:112762782..112763282	Arntl	0.782	0.0784209	0.284	0	0.41	0.0462131	8.8	0.120971	43389
Tcf3	chr7:119525985..119526485	Dcun1d3	0.807	0.0686839	0.658	0	0.5	0.0202374	9.3	0.00355507	30463
Tcf3	chr7:127226193..127226693	Gm44759	0.756	0.0896218	0.338	0	0.4	0.0502894	8.5	0.0822906	31120
Tcf3	chr7:129982356..129982856	Ate1	0.753	0.0909872	0.747	0	0.54	0.0134973	8.3	0.00113016	37663
Tcf3	chr7:130934924..130935424	Pstk	0.808	0.0683148	0.726	0	0.56	0.0109251	8.7	0.00149737	37445
Tcf3	chr7:130939978..130940478	Pstk	0.808	0.0683148	0.751	0	0.5	0.0202374	9.9	0.00107036	32391
Tcf3	chr7:130949367..130949867	Pstk	0.808	0.0683148	0.811	0	0.53	0.0149688	9.8	0.000459741	23002
Tcf3	chr7:130950796..130951296	Pstk	0.808	0.0683148	0.835	0	0.59	0.00786748	9.7	0.000322788	21573
Tcf3	chr7:130959762..130960262	Pstk	0.808	0.0683148	0.673	0	0.44	0.0355545	10.4	0.00295563	12607
Tcf3	chr7:130969147..130969647	Pstk	0.808	0.0683148	0.479	0	0.32	0.0939863	8.5	0.0247976	3222
Tcf3	chr7:130988003..130988503	Pstk	0.808	0.0683148	0.623	0	0.4	0.0502894	10.9	0.00539766	2016
Tcf3	chr7:143064972..143065472	Nap1l4	0.76	0.0878251	0.479	0	0.35	0.0751255	8.5	0.0247976	12924
Tcf3	chr7:24972420..24972920	Megf8	0.791	0.0748016	0.576	0	0.53	0.0149688	8.3	0.00918558	43668
Tcf3	chr7:24972420..24972920	Gsk3a	0.744	0.0951758	0.653	0	0.53	0.0149688	8.3	0.0037779	35143
Tcf3	chr7:27285046..27285546	Akt2	0.816	0.0654165	0.353	0	0.35	0.0751255	9.1	0.0734108	5430
Tcf3	chr7:29442899..29443399	Zfp30	0.771	0.0830229	0.471	0	0.33	0.0873458	8.8	0.0267481	40023
Tcf3	chr7:29452375..29452875	Zfp30	0.771	0.0830229	0.342	0	0.32	0.0939863	8.2	0.0798472	30547
Tcf3	chr7:29490971..29491471	Zfp30	0.771	0.0830229	0.425	0	0.38	0.0592984	8.9	0.0406006	7461
Tcf3	chr7:30440634..30441134	Tmem147	0.738	0.098046	0.477	0	0.47	0.0270007	11	0.0252737	11668
Tcf3	chr7:3391736..3392236	Cacng8	0.779	0.0796563	0.52	0	0.58	0.00879056	9.5	0.0165762	46962
Tcf3	chr7:3448718..3449218	Cacng8	0.779	0.0796563	0.309	0	0.32	0.0939863	8.2	0.101713	5783
Tcf3	chr7:3448718..3449218	Gm44151	0.771	0.0830229	0.298	0	0.32	0.0939863	8.2	0.109892	223
Tcf3	chr7:35036374..35036874	Gpatch1	0.773	0.0821714	0.636	0	0.65	0.00391753	10	0.00463218	18508
Tcf3	chr7:35042724..35043224	Gpatch1	0.773	0.0821714	0.775	0	0.58	0.00879056	9.4	0.00076847	24858
Tcf3	chr7:4119827..4120327	Leng8	0.862	0.0505624	0.632	0	0.53	0.0149688	9	0.0048567	19710
Tcf3	chr7:4119827..4120327	Leng9	0.825	0.0622709	0.716	0	0.53	0.0149688	9	0.00170797	33045
Tcf3	chr7:4121197..4121697	Leng8	0.862	0.0505624	0.457	0	0.44	0.0355545	8.5	0.0304694	18340
Tcf3	chr7:4121197..4121697	Leng9	0.825	0.0622709	0.459	0	0.44	0.0355545	8.5	0.0299129	31675
Tcf3	chr7:4124192..4124692	Leng9	0.825	0.0622709	0.765	0	0.61	0.0062736	8.7	0.000883195	28680
Tcf3	chr7:4124192..4124692	Leng8	0.862	0.0505624	0.647	0	0.61	0.0062736	8.7	0.00406177	15345
Tcf3	chr7:4137069..4137569	Leng9	0.825	0.0622709	0.464	0	0.46	0.0296378	9.4	0.0285584	15803
Tcf3	chr7:4137069..4137569	Leng8	0.862	0.0505624	0.492	0	0.46	0.0296378	9.4	0.021883	2468
Tcf3	chr7:44521647..44522147	Pnkp	0.758	0.0887201	0.364	0	0.33	0.0873458	9.5	0.067379	10525
Tcf3	chr7:44986334..44986834	Snrnp70	0.834	0.0592446	0.276	0	0.33	0.0873458	9.1	0.127644	43906
Tcf3	chr7:45078483..45078983	Snrnp70	0.834	0.0592446	0.272	0	0.32	0.0939863	10	0.131074	33316
Tcf3	chr7:45721954..45722454	Nomo1	0.753	0.0909872	0.657	0	0.46	0.0296378	10.2	0.00359867	9614
Tcf3	chr7:4739631..4740131	Brsk1	0.735	0.0995047	0.369	0	0.43	0.0388577	9.9	0.0647672	27653
Tcf3	chr7:6143979..6144479	Gm36371	0.766	0.0851807	0.513	0	0.49	0.0223116	8.6	0.0177873	15035
Tcf3	chr7:64179257..64179757	Apba2	0.831	0.0602403	0.459	0	0.43	0.0388577	8.7	0.0299129	27370
Tcf3	chr7:64326918..64327418	Apba2	0.831	0.0602403	0.471	0	0.33	0.0873458	9.5	0.0267481	42138
Tcf3	chr7:64339746..64340246	Apba2	0.831	0.0602403	0.43	0	0.34	0.081062	8.5	0.0388577	38903
Tcf3	chr7:64344148..64344648	Apba2	0.831	0.0602403	0.416	0	0.33	0.0873458	8.8	0.0438976	34501
Tcf3	chr7:73191879..73192379	Chd2	0.783	0.0780123	0.459	0	0.44	0.0355545	9.8	0.0299129	300
Tcf3	chr7:78190956..78191456	Ntrk3	0.801	0.0709312	0.414	0	0.38	0.0592984	10.5	0.0446588	30182
Tcf3	chr7:79531563..79532063	Ap3s2	0.785	0.0772	0.705	0	0.44	0.0355545	9.3	0.00197051	38280
Tcf3	chr7:80589000..80589500	Gm44899	0.826	0.0619288	0.519	0	0.37	0.0642544	9.1	0.0167447	47504
Tcf3	chr7:80589000..80589500	Wdr73	0.749	0.0928316	0.325	0	0.37	0.0642544	9.1	0.0906209	37982
Tcf3	chr7:81242593..81243093	Whamm	0.797	0.0724605	0.446	0	0.56	0.0109251	9.3	0.0336856	20900
Tcf3	chr7:96643786..96644286	C230038L03Rik	0.791	0.0748016	0.505	0	0.46	0.0296378	8.7	0.0192631	42692
Tcf3	chr7:96643786..96644286	Nars2	0.756	0.0896218	0.64	0	0.46	0.0296378	8.7	0.00441698	28589
Tcf3	chr8:107993617..107994117	Nfat5	0.78	0.0792429	0.432	0	0.43	0.0388577	9.9	0.0381778	25984
Tcf3	chr8:11417727..11418227	Col4a2	0.734	0.0999944	0.752	0	0.49	0.0223116	10.2	0.00105587	36680
Tcf3	chr8:123786126..123786626	Spg7	0.738	0.098046	0.307	0	0.52	0.0165762	8.1	0.103166	3054
Tcf3	chr8:127698277..127698777	Tomm20	0.739	0.0975633	0.781	0	0.48	0.0245624	8.2	0.000706394	25682
Tcf3	chr8:13104650..13105150	Pcid2	0.786	0.0767962	0.417	0	0.46	0.0296378	8.6	0.0435209	31532
Tcf3	chr8:22544442..22544942	Atp7b	0.779	0.0796563	0.28	0	0.39	0.0546473	8.6	0.124276	5092
Tcf3	chr8:22566042..22566542	Atp7b	0.779	0.0796563	0.638	0	0.45	0.0324852	8.6	0.00452344	15720
Tcf3	chr8:23109194..23109694	Polb	0.749	0.0928316	0.354	0	0.35	0.0751255	9	0.072846	33739
Tcf3	chr8:3394484..3394984	Arhgef18	0.743	0.0956498	0.343	0	0.44	0.0355545	9.1	0.079245	8430
Tcf3	chr8:61479775..61480275	Nek1	0.764	0.0860554	0.523	0	0.39	0.0546473	8.7	0.0160791	22593
Tcf3	chr8:70228723..70229223	Zfp866	0.831	0.0602403	0.33	0	0.41	0.0462131	9.2	0.0873458	1161
Tcf3	chr8:70282659..70283159	Zfp866	0.831	0.0602403	0.346	0	0.35	0.0751255	8.2	0.077459	38830
Tcf3	chr8:70439442..70439942	Mau2	0.76	0.0878251	0.266	0	0.34	0.081062	8.5	0.136338	47221
Tcf3	chr8:84634950..84635450	Adgrl1	0.735	0.0995047	0.386	0	0.43	0.0388577	8.3	0.0564719	7585
Tcf3	chr8:85432671..85433171	Trmt1	0.779	0.0796563	0.437	0	0.38	0.0592984	9	0.0365204	6860
Tcf3	chr8:86475764..86476264	Itfg1	0.754	0.0905304	0.511	0	0.45	0.0324852	10	0.0181469	6616
Tcf3	chr8:86475764..86476264	Gm39214	0.742	0.0961256	0.492	0	0.45	0.0324852	10	0.021883	18318
Tcf3	chr8:94914659..94915159	Nup93	0.748	0.093297	0.404	0	0.32	0.0939863	8.5	0.0486258	26032
Tcf3	chr8:95135928..95136428	Herpud1	0.756	0.0896218	0.435	0	0.44	0.0355545	8.3	0.0371761	15768
Tcf3	chr8:95143692..95144192	Herpud1	0.756	0.0896218	0.811	0	0.69	0.00238758	10.1	0.000459741	23532
Tcf3	chr9:100685701..100686201	Stag1	0.74	0.0970823	0.617	0	0.32	0.0939863	9.1	0.00578745	6943
Tcf3	chr9:108478626..108479126	Wdr6	0.753	0.0909872	0.611	0	0.47	0.0270007	8.6	0.00620201	22687
Tcf3	chr9:108478626..108479126	Dalrd3	0.775	0.0813265	0.645	0	0.47	0.0270007	8.6	0.00416056	29034
Tcf3	chr9:108478626..108479126	Arih2	0.765	0.0856172	0.615	0	0.47	0.0270007	8.6	0.00592282	4682
Tcf3	chr9:108854322..108854822	Atrip	0.763	0.0864953	0.703	0	0.41	0.0462131	8.8	0.002022	34583
Tcf3	chr9:110070250..110070750	Smarcc1	0.763	0.0864953	0.524	0	0.5	0.0202374	11	0.0159163	4787
Tcf3	chr9:110249707..110250207	Ptpn23	0.735	0.0995047	0.562	0	0.32	0.0939863	8.7	0.0106931	12425
Tcf3	chr9:113828631..113829131	Ubp1	0.74	0.0970823	0.372	0	0.34	0.081062	8.5	0.0632382	30337
Tcf3	chr9:118322839..118323339	Golga4	0.743	0.0956498	0.248	0	0.33	0.0873458	8.8	0.15299	11995
Tcf3	chr9:120134302..120134802	Myrip	0.817	0.065061	0.46	0	0.45	0.0324852	8.9	0.0296378	1299
Tcf3	chr9:120207432..120207932	Myrip	0.817	0.065061	0.313	0	0.38	0.0592984	8.4	0.0988515	7442
Tcf3	chr9:121823959..121824459	Pomgnt2	0.784	0.0776053	0.215	0	0.45	0.0324852	10.5	0.186883	611
Tcf3	chr9:122950764..122951264	Zdhhc3	0.758	0.0887201	0.381	0	0.39	0.0546473	9.4	0.0588198	8493
Tcf3	chr9:122950764..122951264	Exosc7	0.766	0.0851807	0.409	0	0.39	0.0546473	9.4	0.0466084	4185
Tcf3	chr9:16389197..16389697	Fat3	0.77	0.0834511	0.445	0	0.55	0.0121523	11	0.0339914	22883
Tcf3	chr9:22027511..22028011	Ecsit	0.759	0.0882718	0.418	0	0.35	0.0751255	9.1	0.0431469	30776
Tcf3	chr9:32016234..32016734	Arhgap32	0.76	0.0878251	0.698	0	0.57	0.00980723	10.5	0.00215613	10697
Tcf3	chr9:37431979..37432479	Siae	0.776	0.0809065	0.28	0	0.47	0.0270007	10.7	0.124276	34514
Tcf3	chr9:37456375..37456875	Siae	0.776	0.0809065	0.646	0	0.66	0.00346929	8.5	0.0041109	10118
Tcf3	chr9:37576297..37576797	Siae	0.776	0.0809065	0.322	0	0.32	0.0939863	11.2	0.0926292	22320
Tcf3	chr9:40308868..40309368	Gramd1b	0.778	0.0800714	0.306	0	0.35	0.0751255	9.8	0.103899	3796
Tcf3	chr9:41945380..41945880	Sorl1	0.763	0.0864953	0.366	0	0.42	0.0424066	10.1	0.0663247	48249
Tcf3	chr9:41945380..41945880	Gm16214	0.743	0.0956498	0.23	0	0.42	0.0424066	10.1	0.170938	11468
Tcf3	chr9:41985851..41986351	Sorl1	0.763	0.0864953	0.323	0	0.4	0.0502894	9.1	0.0919562	49241
Tcf3	chr9:42329726..42330226	Tbcel	0.746	0.0942329	0.42	0	0.48	0.0245624	10.1	0.0424066	9307
Tcf3	chr9:42458683..42459183	Tbcel	0.746	0.0942329	0.466	0	0.44	0.0355545	10	0.028031	39577
Tcf3	chr9:44412755..44413255	C030014I23Rik	0.759	0.0882718	0.552	0	0.5	0.0202374	10.6	0.0118977	22679
Tcf3	chr9:44877770..44878270	Atp5l	0.757	0.0891701	0.397	0	0.36	0.0695264	8.5	0.0515667	45729
Tcf3	chr9:65561966..65562466	Oaz2	0.76	0.0878251	0.661	0	0.72	0.00162069	8.9	0.00342711	12816
Tcf3	chr9:65561966..65562466	Zfp609	0.837	0.0582618	0.741	0	0.72	0.00162069	8.9	0.00122561	45959
Tcf3	chr9:65562560..65563060	Oaz2	0.76	0.0878251	0.46	0	0.42	0.0424066	8.6	0.0296378	12222
Tcf3	chr9:65562560..65563060	Zfp609	0.837	0.0582618	0.449	0	0.42	0.0424066	8.6	0.0327819	45365
Tcf3	chr9:65576831..65577331	Zfp609	0.837	0.0582618	0.836	0	0.63	0.00497255	9.3	0.000318004	31094
Tcf3	chr9:65576831..65577331	Oaz2	0.76	0.0878251	0.825	0	0.63	0.00497255	9.3	0.000374445	0
Tcf3	chr9:65580017..65580517	Zfp609	0.837	0.0582618	0.346	0	0.34	0.081062	8.2	0.077459	27908
Tcf3	chr9:65580017..65580517	Oaz2	0.76	0.0878251	0.27	0	0.34	0.081062	8.2	0.132813	3022
Tcf3	chr9:65744247..65744747	Zfp609	0.837	0.0582618	0.774	0	0.55	0.0121523	10.3	0.000779292	9400
Tcf3	chr9:65744247..65744747	Trip4	0.748	0.093297	0.634	0	0.55	0.0121523	10.3	0.00474325	15747
Tcf3	chr9:65827534..65828034	Trip4	0.748	0.093297	0.395	0	0.41	0.0462131	9	0.0524324	11457
Tcf3	chr9:70392449..70392949	Rnf111	0.738	0.098046	0.691	0	0.43	0.0388577	8.7	0.00235747	17686
Tcf3	chr9:72654811..72655311	Nedd4	0.771	0.0830229	0.444	0	0.55	0.0121523	8.2	0.0342994	1689
Tcf3	chr9:72661593..72662093	Nedd4	0.771	0.0830229	0.403	0	0.36	0.0695264	8.2	0.0490375	8471
Tcf3	chr9:72702125..72702625	Nedd4	0.771	0.0830229	0.516	0	0.35	0.0751255	8.4	0.0172593	49003
Tcf3	chr9:72806681..72807181	Pygo1	0.758	0.0887201	0.39	0	0.34	0.081062	8.7	0.0546473	25745
Tcf3	chr9:75588526..75589026	Scg3	0.776	0.0809065	0.379	0	0.38	0.0592984	9.4	0.0597801	1842
Tcf3	chr9:99401259..99401759	Armc8	0.746	0.0942329	0.879	0	0.6	0.00703077	11.2	0.000164892	48942
Tcf3	chr9:99436402..99436902	Armc8	0.746	0.0942329	0.701	0	0.46	0.0296378	8.8	0.00207472	13799
Tcf3	chrX:100738873..100739373	Ogt	0.801	0.0709312	0.364	0	0.38	0.0592984	8.3	0.067379	39921
Tcf4	chr1:91380389..91380889	Per2	0.764	0.0860554	0.511	0	0.4	0.0502894	8.3	0.0181469	2801
Tcf4	chr10:121889984..121890484	Srgap1	0.916	0.0366957	0.473	0	0.46	0.0296378	6.9	0.0262488	6763
Tcf4	chr10:20277424..20277924	Pde7b	0.887	0.0436963	0.418	0	0.42	0.0424066	6.8	0.0431469	44712
Tcf4	chr10:20283735..20284235	Pde7b	0.887	0.0436963	0.43	0	0.41	0.0462131	8.7	0.0388577	38401
Tcf4	chr10:70443083..70443583	Phyhipl	0.734	0.0999944	0.563	0	0.4	0.0502894	7.9	0.0105787	0
Tcf4	chr10:82858887..82859387	Chst11	0.761	0.0873802	0.518	0	0.43	0.0388577	7.9	0.0169148	37554
Tcf4	chr11:101668035..101668535	Etv4	0.782	0.0784209	0.786	0	0.66	0.00346929	7.8	0.000658232	5027
Tcf4	chr11:101701176..101701676	Etv4	0.782	0.0784209	0.699	0	0.43	0.0388577	7	0.00212868	24978
Tcf4	chr11:108208071..108208571	Prkca	0.786	0.0767962	0.361	0	0.52	0.0165762	10.3	0.0689847	25902
Tcf4	chr11:54955866..54956366	Gm2a	0.87	0.0482775	0.274	0	0.34	0.081062	8.1	0.129351	32574
Tcf4	chr11:87974621..87975121	Vezf1	0.765	0.0856172	0.302	0	0.41	0.0462131	8.5	0.106865	10206
Tcf4	chr11:87974621..87975121	Cuedc1	0.819	0.0643545	0.231	0	0.41	0.0462131	8.5	0.169907	13762
Tcf4	chr12:44431038..44431538	Nrcam	0.855	0.0526317	0.274	0	0.32	0.0939863	8.4	0.129351	1612
Tcf4	chr14:55121904..55122404	Efs	0.839	0.0576138	0.619	0	0.68	0.00270841	8.9	0.00565483	40707
Tcf4	chr14:55125681..55126181	Efs	0.839	0.0576138	0.341	0	0.38	0.0592984	8.7	0.0804528	36930
Tcf4	chr15:42577439..42577939	Angpt1	0.901	0.0401927	0.21	0	0.34	0.081062	11.6	0.192396	37065
Tcf4	chr15:85612886..85613386	Lncppara	0.785	0.0772	0.58	0	0.37	0.0642544	8.1	0.00879056	24911
Tcf4	chr15:85627671..85628171	Lncppara	0.785	0.0772	0.497	0	0.48	0.0245624	7	0.0208418	39696
Tcf4	chr18:54993046..54993546	Zfp608	0.927	0.0342927	0.497	0	0.4	0.0502894	11.9	0.0208418	35087
Tcf4	chr18:55067990..55068490	Zfp608	0.927	0.0342927	0.57	0	0.52	0.0165762	11.6	0.00980723	21338
Tcf4	chr18:69493312..69493812	Tcf4	1	0.0214223	0.453	0	0.45	0.0324852	8.5	0.0316082	11296
Tcf4	chr18:69644332..69644832	Tcf4	1	0.0214223	0.344	0	0.34	0.081062	8.5	0.0786462	7717
Tcf4	chr2:135119156..135119656	Plcb1	0.736	0.0990167	0.699	0	0.35	0.0751255	8.7	0.00212868	28062
Tcf4	chr2:136980990..136981490	Jag1	0.802	0.0705528	0.385	0	0.37	0.0642544	12.9	0.0569354	22425
Tcf4	chr2:145515808..145516308	Rin2	0.749	0.0928316	0.244	0	0.37	0.0642544	8.1	0.156867	826
Tcf4	chr2:26316416..26316916	Notch1	0.737	0.0985305	0.715	0	0.52	0.0165762	8.7	0.00173045	35842
Tcf4	chr2:26399764..26400264	Notch1	0.737	0.0985305	0.229	0	0.46	0.0296378	8.7	0.171973	5927
Tcf4	chr2:26425916..26426416	Notch1	0.737	0.0985305	0.421	0	0.57	0.00980723	6.8	0.0420403	19240
Tcf4	chr3:102112217..102112717	Vangl1	0.745	0.0947035	0.499	0	0.34	0.081062	8.3	0.0204372	207
Tcf4	chr3:145402566..145403066	Gm17501	0.734	0.0999944	0.405	0	0.5	0.0202374	8.2	0.0482168	44716
Tcf4	chr4:116749746..116750246	Zswim5	0.854	0.0529327	0.44	0	0.53	0.0149688	8.2	0.0355545	15172
Tcf4	chr4:130529471..130529971	Sdc3	0.913	0.0373745	0.293	0	0.37	0.0642544	6.7	0.113762	9277
Tcf4	chr4:130533985..130534485	Sdc3	0.913	0.0373745	0.389	0	0.5	0.0202374	7.9	0.055099	4763
Tcf4	chr4:130561823..130562323	Sdc3	0.913	0.0373745	0.269	0	0.34	0.081062	8.2	0.133688	17666
Tcf4	chr4:130569162..130569662	Sdc3	0.913	0.0373745	0.353	0	0.45	0.0324852	8.2	0.0734108	25005
Tcf4	chr4:130573253..130573753	Sdc3	0.913	0.0373745	0.39	0	0.49	0.0223116	7.7	0.0546473	29096
Tcf4	chr4:134126288..134126788	Extl1	0.785	0.0772	0.305	0	0.32	0.0939863	9.3	0.104635	15126
Tcf4	chr4:97564709..97565209	E130114P18Rik	0.907	0.0387627	0.372	0	0.35	0.0751255	9.5	0.0632382	13763
Tcf4	chr5:124093943..124094443	Hip1r	0.796	0.0728467	0.594	0	0.49	0.0223116	8.5	0.00752283	17247
Tcf4	chr5:124095632..124096132	Hip1r	0.796	0.0728467	0.542	0	0.49	0.0223116	8.6	0.0132184	15558
Tcf4	chr5:124112996..124113496	Hip1r	0.796	0.0728467	0.556	0	0.35	0.0751255	8.3	0.0114024	1304
Tcf4	chr5:124128693..124129193	Hip1r	0.796	0.0728467	0.7	0	0.45	0.0324852	8.7	0.00210154	3674
Tcf4	chr6:146111937..146112437	Itpr2	0.815	0.0657735	0.288	0	0.44	0.0355545	6.8	0.117728	13478
Tcf4	chr6:21258831..21259331	Kcnd2	0.833	0.059575	0.261	0	0.53	0.0149688	9.1	0.140834	43328
Tcf4	chr6:39419644..39420144	Dennd2a	0.815	0.0657735	0.303	0	0.38	0.0592984	7.7	0.106118	27113
Tcf4	chr6:39447758..39448258	Dennd2a	0.815	0.0657735	0.381	0	0.52	0.0165762	8.6	0.0588198	499
Tcf4	chr6:51434433..51434933	Hnrnpa2b1	0.77	0.0834511	0.502	0	0.52	0.0165762	8.1	0.0198428	5230
Tcf4	chr6:51434964..51435464	Hnrnpa2b1	0.77	0.0834511	0.35	0	0.52	0.0165762	6.8	0.0751255	4699
Tcf4	chr6:87335140..87335640	Antxr1	0.756	0.0896218	0.343	0	0.32	0.0939863	8.9	0.079245	22336
Tcf4	chr7:134499050..134499550	Insyn2a	0.784	0.0776053	0.519	0	0.48	0.0245624	7.1	0.0167447	40456
Tcf4	chr7:134500038..134500538	Insyn2a	0.784	0.0776053	0.415	0	0.4	0.0502894	10	0.0442769	39468
Tcf4	chr8:111483185..111483685	Mtss2	0.924	0.0349349	0.661	0	0.51	0.018329	9.1	0.00342711	19435
Tcf4	chr8:111508367..111508867	Mtss2	0.924	0.0349349	0.341	0	0.33	0.0873458	8.5	0.0804528	44617
Tcf4	chr8:70585869..70586369	Ncan	0.822	0.063306	0.484	0	0.64	0.00441698	8.8	0.0236402	12345
Max	chr1:156615617..156616117	Ralgps2	0.79	0.0751973	0.622	0	0.55	0.0121523	8.6	0.00546096	25020
Max	chr1:25829884..25830384	Adgrb3	0.83	0.0605751	0.309	0	0.32	0.0939863	9.9	0.101713	34835
Max	chr1:42877285..42877785	Mrps9	0.9	0.0404352	0.524	0	0.54	0.0134973	10.2	0.0159163	12607
Max	chr1:43467647..43468147	Nck2	0.736	0.0990167	0.399	0	0.56	0.0109251	9.9	0.0507123	15591
Max	chr1:52816848..52817348	Inpp1	0.892	0.0424177	0.419	0	0.32	0.0939863	8.6	0.0427754	16858
Max	chr1:66777866..66778366	Rpe	0.802	0.0705528	0.592	0	0.64	0.00441698	8.6	0.00769345	37799
Max	chr1:72256300..72256800	Mreg	0.85	0.0541505	0.454	0	0.32	0.0939863	8.6	0.0313202	4833
Max	chr1:91209773..91210273	Ube2f	0.867	0.0491245	0.856	0	0.78	0.000716408	8.9	0.000235139	1100
Max	chr1:92049468..92049968	Hdac4	0.875	0.0468919	0.292	0	0.33	0.0873458	9	0.114548	8414
Max	chr1:92111292..92111792	Hdac4	0.875	0.0468919	0.481	0	0.55	0.0121523	9	0.024329	3228
Max	chr10:127199045..127199545	Inhbc	0.769	0.083881	0.641	0	0.63	0.00497255	9	0.00436459	6754
Max	chr10:127199045..127199545	R3hdm2	0.87	0.0482775	0.761	0	0.63	0.00497255	9	0.000933341	16650
Max	chr10:127266033..127266533	R3hdm2	0.87	0.0482775	0.316	0	0.44	0.0355545	9.3	0.0967443	8931
Max	chr10:128343361..128343861	Smarcc2	0.867	0.0491245	0.602	0	0.68	0.00270841	9	0.00687319	33290
Max	chr10:128343361..128343861	Esyt1	0.819	0.0643545	0.7	0	0.68	0.00270841	9	0.00210154	10561
Max	chr10:128343361..128343861	Myl6	0.786	0.0767962	0.729	0	0.68	0.00270841	9	0.00143898	13346
Max	chr10:128385090..128385590	Esyt1	0.819	0.0643545	0.659	0	0.55	0.0121523	8.6	0.00351195	23349
Max	chr10:20195026..20195526	Bclaf1	0.871	0.0479978	0.352	0	0.46	0.0296378	10.7	0.073979	3325
Max	chr10:59493973..59494473	Micu1	0.745	0.0947035	0.288	0	0.33	0.0873458	9.1	0.117728	43825
Max	chr10:59493973..59494473	Mcu	0.832	0.0599069	0.396	0	0.33	0.0873458	9.1	0.0519981	41458
Max	chr10:62866307..62866807	Rufy2	0.849	0.0544584	0.566	0	0.46	0.0296378	9.1	0.0102418	28270
Max	chr10:62866307..62866807	Hnrnph3	0.831	0.0602403	0.592	0	0.46	0.0296378	9.1	0.00769345	6310
Max	chr10:75559968..75560468	Cabin1	0.887	0.0436963	0.65	0	0.53	0.0149688	8.8	0.00391753	599
Max	chr10:80868637..80869137	Sgta	0.836	0.058588	0.27	0	0.43	0.0388577	10.6	0.132813	16570
Max	chr10:80868637..80869137	Gm16099	0.767	0.0847458	0.279	0	0.43	0.0388577	10.6	0.125112	7719
Max	chr10:86296099..86296599	Syn3	0.862	0.0505624	0.272	0	0.4	0.0502894	10.7	0.131074	31161
Max	chr11:101479184..101479684	Nbr1	0.884	0.0444782	0.451	0	0.57	0.00980723	9	0.0321906	10533
Max	chr11:115169288..115169788	Fdxr	0.836	0.058588	0.454	0	0.41	0.0462131	8.8	0.0313202	1411
Max	chr11:116032647..116033147	Fbf1	0.766	0.0851807	0.222	0	0.36	0.0695264	8.7	0.17933	4817
Max	chr11:116032647..116033147	Mrpl38	0.804	0.0698006	0.24	0	0.36	0.0695264	8.7	0.160807	2952
Max	chr11:116470073..116470573	Ube2o	0.882	0.0450057	0.599	0	0.56	0.0109251	9	0.00711075	1699
Max	chr11:116470073..116470573	Aanat	0.845	0.0557037	0.595	0	0.56	0.0109251	9	0.00743877	6684
Max	chr11:116581297..116581797	Prcd	0.865	0.0496957	0.383	0	0.5	0.0202374	8.5	0.0578716	33314
Max	chr11:116581297..116581797	Cygb	0.826	0.0619288	0.331	0	0.5	0.0202374	8.5	0.0867015	36157
Max	chr11:117062304..117062804	Sec14l1	0.742	0.0961256	0.281	0	0.52	0.0165762	9	0.123444	16408
Max	chr11:117552521..117553021	Tnrc6c	0.848	0.0547676	0.7	0	0.55	0.0121523	8.7	0.00210154	6881
Max	chr11:119389777..119390277	Gm11762	0.746	0.0942329	0.331	0	0.35	0.0751255	9.2	0.0867015	49178
Max	chr11:119389777..119390277	Endov	0.803	0.0701759	0.416	0	0.35	0.0751255	9.2	0.0438976	59
Max	chr11:119389777..119390277	Nptx1	0.825	0.0622709	0.49	0	0.35	0.0751255	9.2	0.0223116	48301
Max	chr11:120369585..120370085	Slc25a10	0.801	0.0709312	0.241	0	0.34	0.081062	10.2	0.159816	12580
Max	chr11:120369585..120370085	Nploc4	0.894	0.0419149	0.324	0	0.34	0.081062	10.2	0.0912867	41050
Max	chr11:22956860..22957360	Zrsr1	0.735	0.0995047	0.351	0	0.32	0.0939863	9	0.0745506	33631
Max	chr11:30243517..30244017	Sptbn1	0.882	0.0450057	0.739	0	0.65	0.00391753	9	0.00125903	25341
Max	chr11:30243517..30244017	Gm8098	0.87	0.0482775	0.788	0	0.65	0.00391753	9	0.00063983	26052
Max	chr11:35639230..35639730	Pank3	0.798	0.0720758	0.633	0	0.43	0.0388577	8.9	0.00479968	20580
Max	chr11:5629043..5629543	Mrps24	0.746	0.0942329	0.302	0	0.36	0.0695264	8.7	0.106865	28098
Max	chr11:60878619..60879119	Kcnj12	0.805	0.0694268	0.531	0	0.48	0.0245624	8.9	0.0148157	34270
Max	chr11:60878619..60879119	Map2k3	0.827	0.0615882	0.536	0	0.48	0.0245624	8.9	0.0140702	37130
Max	chr11:62304753..62305253	Ncor1	0.894	0.0419149	0.524	0	0.32	0.0939863	10.8	0.0159163	12376
Max	chr11:6415468..6415968	Purb	0.868	0.0488408	0.21	0	0.42	0.0424066	10.5	0.192396	9948
Max	chr11:6415468..6415968	Gm11973	0.758	0.0887201	0.237	0	0.42	0.0424066	10.5	0.163804	9456
Max	chr11:69681791..69682291	Chrnb1	0.767	0.0847458	0.315	0	0.44	0.0355545	9.7	0.097443	2354
Max	chr11:69681791..69682291	Zbtb4	0.832	0.0599069	0.395	0	0.44	0.0355545	9.7	0.0524324	15558
Max	chr11:69681791..69682291	Polr2a	0.884	0.0444782	0.367	0	0.44	0.0355545	9.7	0.0658023	32327
Max	chr11:74409597..74410097	Rap1gap2	0.86	0.0511469	0.787	0	0.54	0.0134973	8.8	0.00064897	3479
Max	chr11:75278476..75278976	Serpinf1	0.795	0.0732345	0.439	0	0.4	0.0502894	8.9	0.0358741	27044
Max	chr11:75278476..75278976	Smyd4	0.8	0.0713112	0.421	0	0.4	0.0502894	8.9	0.0420403	178
Max	chr11:77809596..77810096	Sez6	0.838	0.0579371	0.326	0	0.32	0.0939863	8.8	0.0899587	11529
Max	chr11:77890812..77891312	Dhrs13	0.8	0.0713112	0.616	0	0.57	0.00980723	8.6	0.00585478	31793
Max	chr11:77890812..77891312	Flot2	0.842	0.0566524	0.617	0	0.57	0.00980723	8.6	0.00578745	37444
Max	chr11:77890812..77891312	Sez6	0.838	0.0579371	0.682	0	0.57	0.00980723	8.6	0.00264129	26812
Max	chr11:77890812..77891312	Phf12	0.838	0.0579371	0.689	0	0.57	0.00980723	8.6	0.00241804	17183
Max	chr11:78170432..78170932	2610507B11Rik	0.863	0.0502722	0.461	0	0.57	0.00980723	9	0.0293648	5304
Max	chr11:78170432..78170932	Sdf2	0.82	0.0640036	0.495	0	0.57	0.00980723	9	0.0212531	28711
Max	chr11:78170432..78170932	Supt6	0.743	0.0956498	0.498	0	0.57	0.00980723	9	0.0206386	33618
Max	chr11:78170432..78170932	Rskr	0.749	0.0928316	0.46	0	0.57	0.00980723	9	0.0296378	10734
Max	chr11:78224481..78224981	2610507B11Rik	0.863	0.0502722	0.41	0	0.42	0.0424066	10.9	0.0462131	45714
Max	chr11:78224481..78224981	Rskr	0.749	0.0928316	0.432	0	0.42	0.0424066	10.9	0.0381778	39847
Max	chr11:79339335..79339835	Nf1	0.853	0.0532351	0.443	0	0.53	0.0149688	10.9	0.0346097	355
Max	chr11:93829240..93829740	Nme1	0.813	0.066492	0.58	0	0.51	0.018329	10	0.00879056	27128
Max	chr11:93829240..93829740	Nme2	0.768	0.0843126	0.544	0	0.51	0.018329	10	0.0129446	16868
Max	chr11:93829240..93829740	Mbtd1	0.899	0.0406788	0.637	0	0.51	0.018329	10	0.00457752	12873
Max	chr11:94226249..94226749	Luc7l3	0.847	0.0550783	0.465	0	0.44	0.0355545	10.2	0.0282937	13434
Max	chr11:98345181..98345681	Mien1	0.8	0.0713112	0.508	0	0.6	0.00703077	9	0.0186979	15363
Max	chr12:103142403..103142903	Unc79	0.82	0.0640036	0.355	0	0.33	0.0873458	9	0.0722844	41602
Max	chr12:108266744..108267244	Ccdc85c	0.888	0.0434381	0.421	0	0.34	0.081062	11.2	0.0420403	25059
Max	chr12:108266744..108267244	Hhipl1	0.815	0.0657735	0.465	0	0.34	0.081062	11.2	0.0282937	5284
Max	chr12:108266744..108267244	4930478K11Rik	0.823	0.0629595	0.391	0	0.34	0.081062	11.2	0.0541985	27044
Max	chr12:108266744..108267244	Cyp46a1	0.867	0.0491245	0.453	0	0.34	0.081062	11.2	0.0316082	33395
Max	chr12:108842025..108842525	Wdr25	0.79	0.0751973	0.702	0	0.62	0.00558954	9	0.00204821	17031
Max	chr12:108842025..108842525	Wars	0.861	0.050854	0.657	0	0.62	0.00558954	9	0.00359867	817
Max	chr12:111500133..111500633	2810029C07Rik	0.785	0.0772	0.484	0	0.63	0.00497255	10.4	0.0236402	40140
Max	chr12:111500133..111500633	Eif5	0.901	0.0401927	0.605	0	0.63	0.00497255	10.4	0.00664265	3816
Max	chr12:111500133..111500633	Mark3	0.836	0.058588	0.574	0	0.63	0.00497255	10.4	0.00938885	40323
Max	chr12:111653373..111653873	Mark3	0.836	0.058588	0.439	0	0.38	0.0592984	8.6	0.0358741	32279
Max	chr12:111656089..111656589	Mark3	0.836	0.058588	0.471	0	0.41	0.0462131	9	0.0267481	34995
Max	chr12:111665484..111665984	Mark3	0.836	0.058588	0.363	0	0.39	0.0546473	8.6	0.067911	44390
Max	chr12:111789814..111790314	Ppp1r13b	0.819	0.0643545	0.492	0	0.33	0.0873458	9	0.021883	21097
Max	chr12:111789814..111790314	Klc1	0.866	0.0494094	0.498	0	0.33	0.0873458	9	0.0206386	17875
Max	chr12:3238310..3238810	Rab10os	0.895	0.0416652	0.352	0	0.35	0.0751255	8.6	0.073979	46693
Max	chr12:51690971..51691471	Ap4s1	0.754	0.0905304	0.446	0	0.41	0.0462131	9	0.0336856	46344
Max	chr12:51690971..51691471	Strn3	0.906	0.0389981	0.488	0	0.41	0.0462131	9	0.0227473	389
Max	chr12:51691799..51692299	Ap4s1	0.754	0.0905304	0.585	0	0.65	0.00391753	9	0.00831778	45516
Max	chr12:51691799..51692299	Strn3	0.906	0.0389981	0.63	0	0.65	0.00391753	9	0.00497255	1217
Max	chr12:73408470..73408970	Slc38a6	0.914	0.0371471	0.799	0	0.69	0.00238758	8.6	0.000546832	17328
Max	chr12:80821598..80822098	Ccdc177	0.781	0.0788311	0.813	0	0.61	0.0062736	10.8	0.000446542	14136
Max	chr12:80982264..80982764	Srsf5	0.89	0.0429255	0.546	0	0.53	0.0149688	9	0.0126757	9513
Max	chr12:91589954..91590454	Gtf2a1	0.779	0.0796563	0.42	0	0.49	0.0223116	9	0.0424066	32692
Max	chr13:109609766..109610266	Pde4d	0.899	0.0406788	0.476	0	0.4	0.0502894	9.7	0.0255146	31048
Max	chr13:21721720..21722220	Zkscan8	0.794	0.0736239	0.36	0	0.38	0.0592984	8.3	0.0695264	6429
Max	chr13:23516714..23517214	Zfp322a	0.884	0.0444782	0.693	0	0.53	0.0149688	9	0.00229827	30165
Max	chr13:23516714..23517214	4930586N03Rik	0.82	0.0640036	0.661	0	0.53	0.0149688	9	0.00342711	19018
Max	chr13:49211453..49211953	Wnk2	0.878	0.0460759	0.403	0	0.42	0.0424066	10.8	0.0490375	2405
Max	chr13:59584952..59585452	Agtpbp1	0.83	0.0605751	0.384	0	0.46	0.0296378	9	0.057402	12589
Max	chr13:63548743..63549243	Fancc	0.828	0.061249	0.772	0	0.71	0.00184694	8.3	0.000801358	2634
Max	chr13:99444902..99445402	Mrps27	0.861	0.050854	0.239	0	0.32	0.0939863	9.5	0.161802	35891
Max	chr13:99444902..99445402	Ptcd2	0.808	0.0683148	0.31	0	0.32	0.0939863	9.5	0.100992	35810
Max	chr14:100459060..100459560	4930517O19Rik	0.839	0.0576138	0.602	0	0.53	0.0149688	9	0.00687319	8434
Max	chr14:20607344..20607844	Ppp3cb	0.772	0.0825963	0.525	0	0.46	0.0296378	8.4	0.0157549	10702
Max	chr14:45601968..45602468	Psmc6	0.867	0.0491245	0.289	0	0.41	0.0462131	9.8	0.116927	24056
Max	chr14:45601968..45602468	Styx	0.818	0.064707	0.351	0	0.41	0.0462131	9.8	0.0745506	3353
Max	chr14:52012882..52013382	AY358078	0.78	0.0792429	0.324	0	0.37	0.0642544	10.2	0.0912867	24120
Max	chr14:55104262..55104762	Slc22a17	0.756	0.0896218	0.545	0	0.42	0.0424066	8.6	0.0128095	41688
Max	chr14:55104262..55104762	Homez	0.776	0.0809065	0.429	0	0.42	0.0424066	8.6	0.0392013	2646
Max	chr14:55104262..55104762	Pabpn1	0.896	0.0414168	0.525	0	0.42	0.0424066	8.6	0.0157549	25194
Max	chr14:67932515..67933015	Kctd9	0.857	0.0520337	0.386	0	0.5	0.0202374	8.6	0.0564719	20370
Max	chr14:70473516..70474016	Gm49417	0.831	0.0602403	0.626	0	0.57	0.00980723	9.7	0.00521167	28315
Max	chr14:70554681..70555181	Slc39a14	0.805	0.0694268	0.443	0	0.34	0.081062	8.5	0.0346097	3306
Max	chr15:100468766..100469266	Tfcp2	0.899	0.0406788	0.401	0	0.47	0.0270007	11.2	0.0498693	18876
Max	chr15:100468766..100469266	Pou6f1	0.737	0.0985305	0.551	0	0.47	0.0270007	11.2	0.0120244	8845
Max	chr15:27575367..27575867	Otulin	0.822	0.063306	0.656	0	0.75	0.00108503	8.8	0.00364275	33079
Max	chr15:38710186..38710686	Atp6v1c1	0.791	0.0748016	0.61	0	0.44	0.0355545	11.1	0.0062736	34252
Max	chr15:57765930..57766430	Derl1	0.868	0.0488408	0.38	0	0.41	0.0462131	8.7	0.0592984	10085
Max	chr15:57765930..57766430	Tbc1d31	0.852	0.0535389	0.513	0	0.41	0.0462131	8.7	0.0177873	9164
Max	chr15:76084171..76084671	Grina	0.884	0.0444782	0.382	0	0.35	0.0751255	9	0.0583441	46292
Max	chr15:76416998..76417498	Dgat1	0.924	0.0349349	0.538	0	0.52	0.0165762	10.6	0.0137811	20844
Max	chr15:76416998..76417498	Adck5	0.78	0.0792429	0.577	0	0.52	0.0165762	10.6	0.00908539	43059
Max	chr15:76416998..76417498	Hsf1	0.827	0.0615882	0.49	0	0.52	0.0165762	10.6	0.0223116	32831
Max	chr15:76416998..76417498	Scrt1	0.868	0.0488408	0.644	0	0.52	0.0165762	10.6	0.00421075	10298
Max	chr15:78403190..78403690	Sstr3	0.803	0.0701759	0.892	0	0.82	0.000403061	8.6	0.00013443	23550
Max	chr15:78973907..78974407	1700088E04Rik	0.757	0.0891701	0.466	0	0.66	0.00346929	9.6	0.028031	44708
Max	chr15:84853684..84854184	Nup50	0.807	0.0686839	0.444	0	0.56	0.0109251	8.6	0.0342994	46033
Max	chr15:84853684..84854184	5031439G07Rik	0.777	0.0804881	0.328	0	0.56	0.0109251	8.6	0.0886451	8499
Max	chr15:84853684..84854184	Gm29666	0.766	0.0851807	0.44	0	0.56	0.0109251	8.6	0.0355545	49444
Max	chr15:85671517..85672017	Ttc38	0.819	0.0643545	0.571	0	0.45	0.0324852	9	0.00970114	44489
Max	chr15:85677462..85677962	Ttc38	0.819	0.0643545	0.738	0	0.73	0.00141998	8.6	0.00127605	38544
Max	chr15:85684784..85685284	Ttc38	0.819	0.0643545	0.398	0	0.45	0.0324852	11.2	0.0511381	31222
Max	chr15:99710747..99711247	Cers5	0.765	0.0856172	0.449	0	0.55	0.0121523	9.2	0.0327819	39980
Max	chr15:99710747..99711247	Gm17058	0.811	0.0672165	0.394	0	0.55	0.0121523	9.2	0.0528696	46874
Max	chr16:13666811..13667311	Pdxdc1	0.861	0.050854	0.314	0	0.35	0.0751255	10.7	0.0981454	3516
Max	chr16:13666811..13667311	Ntan1	0.836	0.058588	0.366	0	0.35	0.0751255	10.7	0.0663247	14864
Max	chr16:18235485..18235985	Gm15764	0.769	0.083881	0.494	0	0.33	0.0873458	9.6	0.0214613	0
Max	chr16:18235485..18235985	Comt	0.777	0.0804881	0.387	0	0.33	0.0873458	9.6	0.0560113	3240
Max	chr16:31199556..31200056	Bdh1	0.865	0.0496957	0.384	0	0.48	0.0245624	10.9	0.057402	41041
Max	chr16:32168085..32168585	Ubxn7	0.905	0.0392347	0.836	0	0.74	0.00124222	9	0.000318004	16998
Max	chr16:50147916..50148416	Bbx	0.849	0.0544584	0.636	0	0.55	0.0121523	9.4	0.00463218	2939
Max	chr16:56920219..56920719	Tomm70a	0.86	0.0511469	0.47	0	0.36	0.0695264	9.9	0.0270007	21346
Max	chr16:8540800..8541300	Usp7	0.838	0.0579371	0.547	0	0.34	0.081062	10.7	0.012543	1279
Max	chr16:89608138..89608638	Tiam1	0.832	0.0599069	0.959	0	0.8	0.00053903	9.3	4.49854e-05	6601
Max	chr17:17838059..17838559	Lnpep	0.936	0.0324242	0.301	0	0.33	0.0873458	8.9	0.107616	6191
Max	chr17:25565116..25565616	Cacna1h	0.764	0.0860554	0.786	0	0.86	0.000221196	10.4	0.000658232	32300
Max	chr17:28746324..28746824	Lhfpl5	0.779	0.0796563	0.5	0	0.33	0.0873458	9	0.0202374	47790
Max	chr17:29492679..29493179	BC004004	0.825	0.0622709	0.376	0	0.36	0.0695264	9	0.0612436	0
Max	chr17:29492679..29493179	Cpne5	0.785	0.0772	0.439	0	0.36	0.0695264	9	0.0358741	35537
Max	chr17:29887757..29888257	Cmtr1	0.83	0.0605751	0.451	0	0.35	0.0751255	10.4	0.0321906	6945
Max	chr17:29887757..29888257	Gm20161	0.764	0.0860554	0.448	0	0.35	0.0751255	10.4	0.0330809	10446
Max	chr17:29887757..29888257	Ccdc167	0.77	0.0834511	0.349	0	0.35	0.0751255	10.4	0.0757038	47679
Max	chr17:29887757..29888257	Rnf8	0.846	0.0553903	0.443	0	0.35	0.0751255	10.4	0.0346097	34296
Max	chr17:31856469..31856969	U2af1	0.839	0.0576138	0.61	0	0.57	0.00980723	11.3	0.0062736	11316
Max	chr17:32788056..32788556	Cyp4f16	0.814	0.0661319	0.319	0	0.34	0.081062	10.9	0.0946703	22709
Max	chr17:46029472..46029972	Tmem63b	0.822	0.063306	0.48	0	0.39	0.0546473	10.9	0.0245624	31640
Max	chr17:46029472..46029972	Mrpl14	0.738	0.098046	0.422	0	0.39	0.0546473	10.9	0.0416765	23129
Max	chr17:56467515..56468015	Mydgf	0.751	0.091906	0.38	0	0.35	0.0751255	10.7	0.0592984	22648
Max	chr17:56467515..56468015	Sema6b	0.801	0.0709312	0.434	0	0.35	0.0751255	10.7	0.0375076	20171
Max	chr17:56467515..56468015	Dpp9	0.813	0.066492	0.383	0	0.35	0.0751255	10.7	0.0578716	48192
Max	chr17:57013400..57013900	Vmac	0.777	0.0804881	0.454	0	0.41	0.0462131	9.5	0.0313202	10076
Max	chr17:57013400..57013900	Ranbp3	0.79	0.0751973	0.415	0	0.41	0.0462131	9.5	0.0442769	9664
Max	chr17:57013400..57013900	Ndufa11	0.75	0.0923679	0.432	0	0.41	0.0462131	9.5	0.0381778	10866
Max	chr17:6162673..6163173	Gtf2h5	0.864	0.0499833	0.283	0	0.36	0.0695264	9	0.121791	32467
Max	chr17:66076853..66077353	Ppp4r1	0.806	0.0690546	0.336	0	0.49	0.0223116	8.9	0.0835333	12214
Max	chr17:7265695..7266195	Gm1604b	0.897	0.0411696	0.527	0	0.44	0.0355545	9.7	0.0154363	26771
Max	chr17:7265695..7266195	Tagap1	0.768	0.0843126	0.562	0	0.44	0.0355545	9.7	0.0106931	37139
Max	chr17:7461135..7461635	Rps6ka2	0.903	0.0397114	0.69	0	0.69	0.00238758	11.3	0.00238758	23608
Max	chr17:80661846..80662346	Arhgef33	0.85	0.0541505	0.764	0	0.66	0.00346929	10.6	0.000895494	437
Max	chr17:80683819..80684319	Arhgef33	0.85	0.0541505	0.26	0	0.33	0.0873458	9.8	0.141745	2674
Max	chr17:8508258..8508758	4930506C21Rik	0.887	0.0436963	0.545	0	0.48	0.0245624	9.5	0.0128095	8489
Max	chr17:8508258..8508758	Mpc1	0.923	0.0351511	0.557	0	0.48	0.0245624	9.5	0.0112814	4971
Max	chr18:10706498..10706998	Mib1	0.896	0.0414168	0.66	0	0.53	0.0149688	8.4	0.00346929	18549
Max	chr18:10706498..10706998	Abhd3	0.751	0.091906	0.233	0	0.53	0.0149688	8.4	0.167857	0
Max	chr18:24039373..24039873	Zfp397	0.866	0.0494094	0.379	0	0.43	0.0388577	8.9	0.0597801	47875
Max	chr18:31759647..31760147	Sap130	0.854	0.0529327	0.611	0	0.63	0.00497255	8.8	0.00620201	7276
Max	chr18:31759647..31760147	Slc25a46	0.913	0.0373745	0.654	0	0.63	0.00497255	8.8	0.00373236	16682
Max	chr18:34371542..34372042	Apc	0.935	0.0326276	0.415	0	0.44	0.0355545	8.6	0.0442769	8704
Max	chr18:35816136..35816636	Dnajc18	0.81	0.0675811	0.633	0	0.41	0.0462131	8.3	0.00479968	3159
Max	chr18:36665762..36666262	Ankhd1	0.87	0.0482775	0.554	0	0.45	0.0324852	9.7	0.0116478	26777
Max	chr18:36665762..36666262	Slc4a9	0.865	0.0496957	0.531	0	0.45	0.0324852	9.7	0.0148157	1673
Max	chr18:38943319..38943819	Fgf1	0.861	0.050854	0.514	0	0.66	0.00346929	9	0.0176098	47981
Max	chr18:60735556..60736056	Dctn4	0.909	0.0382954	0.482	0	0.47	0.0270007	9.1	0.0240976	47331
Max	chr18:62863377..62863877	Spink13	0.85	0.0541505	0.874	0	0.74	0.00124222	9.6	0.000178242	10580
Max	chr18:6506091..6506591	Epc1	0.747	0.0937641	0.544	0	0.6	0.00703077	10.4	0.0129446	9516
Max	chr18:67312034..67312534	Gnal	0.836	0.058588	0.763	0	0.52	0.0165762	9.3	0.00090795	45212
Max	chr18:73863321..73863821	Smad4	0.8	0.0713112	0.648	0	0.58	0.00879056	9.7	0.00401317	26469
Max	chr18:75819409..75819909	Ctif	0.884	0.0444782	0.66	0	0.48	0.0245624	8.7	0.00346929	10715
Max	chr18:75819922..75820422	Ctif	0.884	0.0444782	0.537	0	0.46	0.0296378	10.5	0.013925	10202
Max	chr19:12491842..12492342	Fam111a	0.748	0.093297	0.408	0	0.43	0.0388577	9.6	0.0470064	30761
Max	chr19:12491842..12492342	Gm47243	0.801	0.0709312	0.456	0	0.43	0.0388577	9.6	0.0307508	4821
Max	chr19:3984043..3984543	Chka	0.914	0.0371471	0.328	0	0.32	0.0939863	9.6	0.0886451	42311
Max	chr19:3984043..3984543	Ndufs8	0.76	0.0878251	0.298	0	0.32	0.0939863	9.6	0.109892	21268
Max	chr19:4558579..4559079	Pcx	0.822	0.063306	0.491	0	0.58	0.00879056	9.3	0.0220964	1420
Max	chr19:4558579..4559079	Syt12	0.828	0.061249	0.469	0	0.58	0.00879056	9.3	0.0272553	31103
Max	chr19:46470169..46470669	Sufu	0.782	0.0784209	0.623	0	0.56	0.0109251	9.7	0.00539766	866
Max	chr19:4829081..4829581	Rbm4	0.79	0.0751973	0.397	0	0.43	0.0388577	9.8	0.0515667	14297
Max	chr19:4829081..4829581	Ccs	0.857	0.0520337	0.266	0	0.43	0.0388577	9.8	0.136338	46455
Max	chr19:4829081..4829581	Rbm4b	0.872	0.0477194	0.247	0	0.43	0.0388577	9.8	0.153953	17656
Max	chr19:5512606..5513106	Fibp	0.766	0.0851807	0.316	0	0.42	0.0424066	11.1	0.0967443	28
Max	chr19:5512606..5513106	Drap1	0.781	0.0788311	0.302	0	0.42	0.0424066	11.1	0.106865	37598
Max	chr19:5512606..5513106	Ccdc85b	0.759	0.0882718	0.337	0	0.42	0.0424066	11.1	0.0829102	4683
Max	chr19:5512606..5513106	Cfl1	0.746	0.0942329	0.246	0	0.42	0.0424066	11.1	0.15492	27376
Max	chr19:5512606..5513106	Snx32	0.844	0.0560186	0.338	0	0.42	0.0424066	11.1	0.0822906	34286
Max	chr19:5839238..5839738	Scyl1	0.815	0.0657735	0.28	0	0.38	0.0592984	9.4	0.124276	17790
Max	chr19:5839238..5839738	Ltbp3	0.91	0.0380634	0.398	0	0.38	0.0592984	9.4	0.0511381	31677
Max	chr19:5839238..5839738	Malat1	0.899	0.0406788	0.236	0	0.38	0.0592984	9.4	0.164811	7241
Max	chr19:6060940..6061440	Capn1	0.831	0.0602403	0.279	0	0.34	0.081062	9.3	0.125112	3792
Max	chr19:6060940..6061440	Gm10814	0.838	0.0579371	0.373	0	0.34	0.081062	9.3	0.0627349	1209
Max	chr19:7140294..7140794	Otub1	0.826	0.0619288	0.784	0	0.69	0.00238758	9.4	0.000677121	37034
Max	chr2:10101146..10101646	Taf3	0.793	0.0740149	0.484	0	0.32	0.0939863	8.8	0.0236402	47738
Max	chr2:10101146..10101646	Atp5c1	0.882	0.0450057	0.346	0	0.32	0.0939863	8.8	0.077459	15824
Max	chr2:114057474..114057974	Zfp770	0.789	0.0755946	0.472	0	0.45	0.0324852	9.7	0.0264975	25523
Max	chr2:114057474..114057974	Aqr	0.835	0.0589155	0.512	0	0.45	0.0324852	9.7	0.0179663	39968
Max	chr2:11495205..11495705	Gm10851	0.826	0.0619288	0.816	0	0.75	0.00108503	10.5	0.0004274	30811
Max	chr2:119816989..119817489	Mapkbp1	0.891	0.042671	0.546	0	0.64	0.00441698	9.8	0.0126757	13604
Max	chr2:119816989..119817489	Mga	0.864	0.0499833	0.57	0	0.64	0.00441698	9.8	0.00980723	26102
Max	chr2:121866594..121867094	Eif3j1	0.794	0.0736239	0.52	0	0.51	0.018329	10	0.0165762	7460
Max	chr2:124960041..124960541	Myef2	0.773	0.0821714	0.549	0	0.44	0.0355545	9	0.0122814	1247
Max	chr2:124960041..124960541	Ctxn2	0.76	0.0878251	0.532	0	0.44	0.0355545	9	0.0146639	18011
Max	chr2:124960041..124960541	Slc24a5	0.81	0.0675811	0.531	0	0.44	0.0355545	9	0.0148157	37765
Max	chr2:124960041..124960541	Slc12a1	0.855	0.0526317	0.506	0	0.44	0.0355545	9	0.0190731	33883
Max	chr2:127453677..127454177	Mrps5	0.921	0.0355869	0.376	0	0.38	0.0592984	9	0.0612436	11723
Max	chr2:130166275..130166775	Idh3b	0.906	0.0389981	0.42	0	0.39	0.0546473	8.6	0.0424066	39807
Max	chr2:130166275..130166775	Nop56	0.852	0.0535389	0.239	0	0.39	0.0546473	8.6	0.161802	46643
Max	chr2:130512479..130512979	Ubox5	0.861	0.050854	0.491	0	0.49	0.0223116	8.5	0.0220964	40520
Max	chr2:130512479..130512979	4930402H24Rik	0.863	0.0502722	0.329	0	0.49	0.0223116	8.5	0.0879936	48869
Max	chr2:130512479..130512979	Lzts3	0.846	0.0553903	0.429	0	0.49	0.0223116	8.5	0.0392013	27755
Max	chr2:130512479..130512979	Itpa	0.799	0.0716927	0.375	0	0.49	0.0223116	8.5	0.0617376	2693
Max	chr2:130642609..130643109	4930402H24Rik	0.863	0.0502722	0.387	0	0.39	0.0546473	8.8	0.0560113	9704
Max	chr2:131937258..131937758	Gm14051	0.811	0.0672165	0.534	0	0.56	0.0109251	9	0.0143644	48694
Max	chr2:131937258..131937758	Slc23a2	0.872	0.0477194	0.621	0	0.56	0.0109251	9	0.00552492	708
Max	chr2:158688783..158689283	Dhx35	0.858	0.0517368	0.364	0	0.37	0.0642544	8.3	0.067379	3265
Max	chr2:163122336..163122836	Tox2	0.902	0.0399514	0.297	0	0.32	0.0939863	9	0.110659	39461
Max	chr2:166650394..166650894	Arfgef2	0.888	0.0434381	0.662	0	0.48	0.0245624	8.9	0.00338538	2885
Max	chr2:19414402..19414902	Msrb2	0.841	0.0569715	0.547	0	0.43	0.0388577	10.2	0.012543	37749
Max	chr2:26478660..26479160	Egfl7	0.76	0.0878251	0.424	0	0.37	0.0642544	9.1	0.0409567	104
Max	chr2:26478660..26479160	Dipk1b	0.857	0.0520337	0.451	0	0.37	0.0642544	9.1	0.0321906	39308
Max	chr2:26535534..26536034	Dipk1b	0.857	0.0520337	0.479	0	0.65	0.00391753	8.3	0.0247976	11318
Max	chr2:27414253..27414753	Wdr5	0.764	0.0860554	0.438	0	0.37	0.0642544	9.6	0.0361961	3030
Max	chr2:27414253..27414753	Brd3	0.823	0.0629595	0.526	0	0.37	0.0642544	9.6	0.0155949	16578
Max	chr2:29252766..29253266	Gm13402	0.865	0.0496957	0.554	0	0.4	0.0502894	9	0.0116478	33204
Max	chr2:29252766..29253266	Med27	0.874	0.0471664	0.573	0	0.4	0.0502894	9	0.00949195	14585
Max	chr2:29820337..29820837	Gle1	0.847	0.0550783	0.258	0	0.4	0.0502894	9.2	0.14358	4600
Max	chr2:29820337..29820837	Odf2	0.899	0.0406788	0.225	0	0.4	0.0502894	9.2	0.176153	4852
Max	chr2:30247526..30248026	Nup188	0.892	0.0424177	0.37	0	0.37	0.0642544	9.6	0.0642544	14573
Max	chr2:30247526..30248026	Miga2	0.893	0.0421657	0.319	0	0.37	0.0642544	9.6	0.0946703	6218
Max	chr2:30247526..30248026	Sh3glb2	0.933	0.0330375	0.44	0	0.37	0.0642544	9.6	0.0355545	1225
Max	chr2:30247526..30248026	Gm14471	0.82	0.0640036	0.465	0	0.37	0.0642544	9.6	0.0282937	33527
Max	chr2:30247526..30248026	Crat	0.916	0.0366957	0.319	0	0.37	0.0642544	9.6	0.0946703	46946
Max	chr2:30266445..30266945	Sh3glb2	0.933	0.0330375	0.551	0	0.49	0.0223116	10.2	0.0120244	17095
Max	chr2:30266445..30266945	Crat	0.916	0.0366957	0.435	0	0.49	0.0223116	10.2	0.0371761	28027
Max	chr2:30266445..30266945	Ptpa	0.843	0.0563348	0.519	0	0.49	0.0223116	10.2	0.0167447	39105
Max	chr2:30266445..30266945	Miga2	0.893	0.0421657	0.378	0	0.49	0.0223116	10.2	0.0602648	1301
Max	chr2:30266445..30266945	Nup188	0.892	0.0424177	0.535	0	0.49	0.0223116	10.2	0.0142166	33492
Max	chr2:30270034..30270534	Miga2	0.893	0.0421657	0.257	0	0.34	0.081062	8.4	0.144503	1190
Max	chr2:30270034..30270534	Sh3glb2	0.933	0.0330375	0.385	0	0.34	0.081062	8.4	0.0569354	20684
Max	chr2:30270034..30270534	Crat	0.916	0.0366957	0.256	0	0.34	0.081062	8.4	0.14543	24438
Max	chr2:30270034..30270534	Nup188	0.892	0.0424177	0.416	0	0.34	0.081062	8.4	0.0438976	37081
Max	chr2:30270034..30270534	Ptpa	0.843	0.0563348	0.322	0	0.34	0.081062	8.4	0.0926292	35516
Max	chr2:31068811..31069311	Gpr107	0.872	0.0477194	0.521	0	0.64	0.00441698	9.4	0.016409	5977
Max	chr2:31068811..31069311	D330023K18Rik	0.797	0.0724605	0.514	0	0.64	0.00441698	9.4	0.0176098	26507
Max	chr2:31133712..31134212	Ncs1	0.854	0.0529327	0.271	0	0.39	0.0546473	8.4	0.131942	1622
Max	chr2:31133712..31134212	Gpr107	0.872	0.0477194	0.383	0	0.39	0.0546473	8.4	0.0578716	33599
Max	chr2:31134585..31135085	Gpr107	0.872	0.0477194	0.243	0	0.38	0.0592984	9.5	0.157846	34472
Max	chr2:3118913..3119413	Fam171a1	0.879	0.0458065	0.429	0	0.41	0.0462131	9	0.0392013	5
Max	chr2:31312880..31313380	Ass1	0.799	0.0716927	0.582	0	0.52	0.0165762	10	0.00859869	46838
Max	chr2:31312880..31313380	Hmcn2	0.802	0.0705528	0.444	0	0.52	0.0165762	10	0.0342994	14693
Max	chr2:32776380..32776880	Stxbp1	0.868	0.0488408	0.424	0	0.34	0.081062	9	0.0409567	39122
Max	chr2:32776380..32776880	Gm13524	0.761	0.0873802	0.535	0	0.34	0.081062	9	0.0142166	40181
Max	chr2:5675824..5676324	Camk1d	0.873	0.0474422	0.612	0	0.43	0.0388577	8.8	0.00613114	4532
Max	chr2:7089137..7089637	Celf2	0.876	0.0466186	0.743	0	0.81	0.000466476	10.4	0.001193	3012
Max	chr2:73491869..73492369	Chn1	0.898	0.0409236	0.697	0	0.67	0.00306767	9.7	0.0021839	1118
Max	chr2:74725989..74726489	Mtx2	0.851	0.053844	0.532	0	0.41	0.0462131	10.2	0.0146639	26663
Max	chr2:76070299..76070799	Pde11a	0.823	0.0629595	0.62	0	0.55	0.0121523	8.6	0.00558954	24560
Max	chr2:91779118..91779618	Dgkz	0.812	0.0668535	0.412	0	0.38	0.0592984	10	0.0454306	1037
Max	chr3:103852475..103852975	Phtf1	0.876	0.0466186	0.645	0	0.47	0.0270007	9.6	0.00416056	22450
Max	chr3:103852475..103852975	Ptpn22	0.801	0.0709312	0.54	0	0.47	0.0270007	9.6	0.0134973	43119
Max	chr3:103852475..103852975	Rsbn1	0.924	0.0349349	0.574	0	0.47	0.0270007	9.6	0.00938885	16540
Max	chr3:104541988..104542488	Slc16a1	0.75	0.0923679	0.222	0	0.41	0.0462131	9	0.17933	3495
Max	chr3:107176508..107177008	Slc16a4	0.836	0.058588	0.598	0	0.61	0.0062736	8.6	0.00719154	21537
Max	chr3:107964657..107965157	Ampd2	0.875	0.0468919	0.205	0	0.35	0.0751255	8.9	0.198007	17628
Max	chr3:126811491..126811991	Ank2	0.905	0.0392347	0.454	0	0.55	0.0121523	10.2	0.0313202	5905
Max	chr3:129299826..129300326	Elovl6	0.827	0.0615882	0.422	0	0.35	0.0751255	11.3	0.0416765	25677
Max	chr3:68777367..68777867	1110032F04Rik	0.744	0.0951758	0.608	0	0.36	0.0695264	9.6	0.00641898	447
Max	chr3:68777367..68777867	Ift80	0.829	0.0609113	0.47	0	0.36	0.0695264	9.6	0.0270007	44580
Max	chr3:89222869..89223369	Efna3	0.846	0.0553903	0.282	0	0.46	0.0296378	9	0.122616	5568
Max	chr3:89222869..89223369	Adam15	0.837	0.0582618	0.248	0	0.46	0.0296378	9	0.15299	24289
Max	chr4:106799625..106800125	Ssbp3	0.872	0.0477194	0.892	0	0.85	0.000257597	9	0.00013443	729
Max	chr4:106989828..106990328	Tmem59	0.867	0.0491245	0.544	0	0.45	0.0324852	9.1	0.0129446	45267
Max	chr4:117829420..117829920	St3gal3	0.859	0.0514412	0.519	0	0.66	0.00346929	9.7	0.0167447	3774
Max	chr4:119931883..119932383	Hivep3	0.876	0.0466186	0.588	0	0.77	0.000823997	9.6	0.00804496	19302
Max	chr4:119939196..119939696	Hivep3	0.876	0.0466186	0.542	0	0.51	0.018329	8.5	0.0132184	11989
Max	chr4:120706198..120706698	Rims3	0.797	0.0724605	0.895	0	0.76	0.00094628	8.8	0.000128192	5314
Max	chr4:120706198..120706698	Nfyc	0.789	0.0755946	0.426	0	0.76	0.00094628	8.8	0.0402471	17428
Max	chr4:124737998..124738498	Inpp5b	0.8	0.0713112	0.325	0	0.34	0.081062	8.8	0.0906209	44656
Max	chr4:124737998..124738498	Epha10	0.859	0.0514412	0.294	0	0.34	0.081062	8.8	0.112981	36193
Max	chr4:124737998..124738498	Yrdc	0.742	0.0961256	0.278	0	0.34	0.081062	8.8	0.125952	5973
Max	chr4:126309837..126310337	Ago1	0.914	0.0371471	0.388	0	0.36	0.0695264	9.1	0.0555536	26816
Max	chr4:126309837..126310337	Ago3	0.872	0.0477194	0.416	0	0.36	0.0695264	9.1	0.0438976	11708
Max	chr4:133042567..133043067	Wdtc1	0.848	0.0547676	0.408	0	0.35	0.0751255	8.8	0.0470064	6473
Max	chr4:133073863..133074363	Wdtc1	0.848	0.0547676	0.736	0	0.63	0.00497255	9	0.00131073	5825
Max	chr4:133073863..133074363	Slc9a1	0.806	0.0690546	0.763	0	0.63	0.00497255	9	0.00090795	22653
Max	chr4:136094795..136095295	Hnrnpr	0.814	0.0661319	0.829	0	0.77	0.000823997	8.7	0.000352924	11709
Max	chr4:137861988..137862488	Eif4g3	0.866	0.0494094	0.569	0	0.57	0.00980723	8.8	0.00991433	16509
Max	chr4:140910639..140911139	Szrd1	0.803	0.0701759	0.622	0	0.75	0.00108503	9.4	0.00546096	43552
Max	chr4:140910639..140911139	Fbxo42	0.803	0.0701759	0.742	0	0.75	0.00108503	9.4	0.00120921	35405
Max	chr4:141131774..141132274	Zbtb17	0.765	0.0856172	0.632	0	0.68	0.00270841	11.1	0.0048567	39690
Max	chr4:141131774..141132274	Fam131c	0.775	0.0813265	0.795	0	0.68	0.00270841	11.1	0.000579098	36242
Max	chr4:149009929..149010429	Gm17029	0.812	0.0668535	0.303	0	0.42	0.0424066	8.5	0.106118	34324
Max	chr4:149009929..149010429	Gm13205	0.784	0.0776053	0.326	0	0.42	0.0424066	8.5	0.0899587	22941
Max	chr4:149009929..149010429	Casz1	0.828	0.061249	0.393	0	0.42	0.0424066	8.5	0.0533096	7141
Max	chr4:149286694..149287194	Kif1b	0.814	0.0661319	0.307	0	0.34	0.081062	8.5	0.103166	3742
Max	chr4:149307553..149308053	Kif1b	0.814	0.0661319	0.551	0	0.58	0.00879056	9	0.0120244	0
Max	chr4:151043297..151043797	Park7	0.798	0.0720758	0.604	0	0.6	0.00703077	8.5	0.00671873	44402
Max	chr4:154246402..154246902	Wrap73	0.818	0.064707	0.403	0	0.32	0.0939863	8.9	0.0490375	6729
Max	chr4:154246402..154246902	Trp73	0.822	0.063306	0.466	0	0.32	0.0939863	8.9	0.028031	21736
Max	chr4:155144816..155145316	Morn1	0.917	0.0364717	0.43	0	0.44	0.0355545	9	0.0388577	25717
Max	chr4:155144816..155145316	Plch2	0.853	0.0532351	0.469	0	0.44	0.0355545	9	0.0272553	3574
Max	chr4:155909388..155909888	Dvl1	0.814	0.0661319	0.317	0	0.38	0.0592984	8.6	0.0960493	21970
Max	chr4:155909388..155909888	Ints11	0.863	0.0502722	0.421	0	0.38	0.0592984	8.6	0.0420403	44114
Max	chr4:155909388..155909888	Ccnl2	0.799	0.0716927	0.306	0	0.38	0.0592984	8.6	0.103899	11433
Max	chr4:24720796..24721296	Klhl32	0.901	0.0401927	0.464	0	0.33	0.0873458	8.8	0.0285584	22668
Max	chr4:41604662..41605162	Fam219a	0.805	0.0694268	0.496	0	0.35	0.0751255	9	0.0210466	35123
Max	chr4:44704241..44704741	Pax5	0.795	0.0732345	0.5	0	0.71	0.00184694	11.2	0.0202374	234
Max	chr4:45107894..45108394	Fbxo10	0.879	0.0458065	0.512	0	0.46	0.0296378	9.1	0.0179663	23289
Max	chr4:85261187..85261687	Sh3gl2	0.896	0.0414168	0.604	0	0.48	0.0245624	8.4	0.00671873	32890
Max	chr5:108695041..108695541	Gak	0.864	0.0499833	0.51	0	0.41	0.0462131	8.3	0.018329	24193
Max	chr5:108695041..108695541	Cplx1	0.844	0.0560186	0.517	0	0.41	0.0462131	8.3	0.0170863	2324
Max	chr5:112549226..112549726	Hps4	0.757	0.0891701	0.599	0	0.57	0.00980723	8.8	0.00711075	26024
Max	chr5:112549226..112549726	Asphd2	0.827	0.0615882	0.695	0	0.57	0.00980723	8.8	0.00224043	6493
Max	chr5:118082966..118083466	Fbxo21	0.784	0.0776053	0.462	0	0.47	0.0270007	8.8	0.0290939	31328
Max	chr5:118082966..118083466	Nos1	0.824	0.0626145	0.572	0	0.47	0.0270007	8.8	0.00959605	25725
Max	chr5:123136001..123136501	A930024E05Rik	0.735	0.0995047	0.543	0	0.5	0.0202374	8.6	0.0130809	8583
Max	chr5:123136001..123136501	Kdm2b	0.804	0.0698006	0.6	0	0.5	0.0202374	8.6	0.00703077	8114
Max	chr5:123139409..123139909	Kdm2b	0.804	0.0698006	0.356	0	0.41	0.0462131	9	0.0717262	11522
Max	chr5:123139409..123139909	A930024E05Rik	0.735	0.0995047	0.269	0	0.41	0.0462131	9	0.133688	11991
Max	chr5:124526395..124526895	Sbno1	0.883	0.0447414	0.371	0	0.33	0.0873458	8.4	0.0637447	1375
Max	chr5:125081602..125082102	Ncor2	0.914	0.0371471	0.799	0	0.72	0.00162069	8.6	0.000546832	18181
Max	chr5:137628697..137629197	Tfr2	0.782	0.0784209	0.253	0	0.35	0.0751255	8.4	0.148235	47149
Max	chr5:137758717..137759217	Nyap1	0.838	0.0579371	0.341	0	0.47	0.0270007	9	0.0804528	18847
Max	chr5:139745757..139746257	Ints1	0.78	0.0792429	0.504	0	0.4	0.0502894	9.7	0.0194547	1992
Max	chr5:140615847..140616347	Iqce	0.869	0.0485585	0.696	0	0.6	0.00703077	8.7	0.002212	35648
Max	chr5:140621393..140621893	Iqce	0.869	0.0485585	0.664	0	0.6	0.00703077	8.7	0.0033033	30102
Max	chr5:142589364..142589864	Wipi2	0.845	0.0557037	0.797	0	0.83	0.000347726	11.1	0.000562751	23588
Max	chr5:144946077..144946577	Smurf1	0.886	0.0439557	0.537	0	0.6	0.00703077	8.2	0.013925	43419
Max	chr5:33932555..33933055	Letm1	0.735	0.0995047	0.339	0	0.5	0.0202374	9	0.0816746	2932
Max	chr5:33932555..33933055	Nsd2	0.815	0.0657735	0.644	0	0.5	0.0202374	9	0.00421075	45013
Max	chr5:34191848..34192348	Nat8l	0.858	0.0517368	0.303	0	0.38	0.0592984	9.1	0.106118	34740
Max	chr5:34191848..34192348	Poln	0.898	0.0409236	0.322	0	0.38	0.0592984	9.1	0.0926292	16112
Max	chr5:35088814..35089314	Msantd1	0.763	0.0864953	0.356	0	0.46	0.0296378	8.4	0.0717262	13930
Max	chr5:35088814..35089314	Htt	0.927	0.0342927	0.489	0	0.46	0.0296378	8.4	0.0225286	45018
Max	chr5:35870596..35871096	Ablim2	0.87	0.0482775	0.441	0	0.38	0.0592984	8.6	0.0352373	44127
Max	chr5:36738647..36739147	D5Ertd579e	0.858	0.0517368	0.482	0	0.63	0.00497255	9.5	0.0240976	31926
Max	chr5:43151952..43152452	Gm43700	0.737	0.0985305	0.437	0	0.46	0.0296378	9	0.0365204	43126
Max	chr5:73490179..73490679	Ociad1	0.897	0.0411696	0.335	0	0.41	0.0462131	8.4	0.0841599	28708
Max	chr5:73490179..73490679	Ociad2	0.85	0.0541505	0.253	0	0.41	0.0462131	8.4	0.148235	5221
Max	chr5:74196267..74196767	Usp46os1	0.796	0.0728467	0.353	0	0.38	0.0592984	8.5	0.0734108	21390
Max	chr5:74196267..74196767	Usp46	0.802	0.0705528	0.389	0	0.38	0.0592984	8.5	0.055099	0
Max	chr5:74283483..74283983	Dancr	0.814	0.0661319	0.478	0	0.47	0.0270007	8.9	0.0250347	29738
Max	chr5:88887972..88888472	Mob1b	0.881	0.0452714	0.549	0	0.43	0.0388577	9	0.0122814	19135
Max	chr5:88887972..88888472	Dck	0.752	0.0914457	0.504	0	0.43	0.0388577	9	0.0194547	24382
Max	chr6:108660219..108660719	0610040F04Rik	0.858	0.0517368	0.669	0	0.68	0.00270841	9	0.00310586	22323
Max	chr6:112809847..112810347	Srgap3	0.921	0.0355869	0.729	0	0.7	0.00210154	8.4	0.00143898	3426
Max	chr6:113810555..113811055	Gm44167	0.781	0.0788311	0.555	0	0.64	0.00441698	8.7	0.0115245	33909
Max	chr6:114067901..114068401	Atp2b2	0.924	0.0349349	0.374	0	0.34	0.081062	11.1	0.0622347	48326
Max	chr6:120785437..120785937	Atp6v1e1	0.884	0.0444782	0.612	0	0.57	0.00980723	8.7	0.00613114	6053
Max	chr6:120785437..120785937	Bcl2l13	0.873	0.0474422	0.651	0	0.57	0.00980723	8.7	0.00387048	27235
Max	chr6:142920821..142921321	C2cd5	0.861	0.050854	0.588	0	0.38	0.0592984	8.7	0.00804496	38116
Max	chr6:142920821..142921321	St8sia1	0.832	0.0599069	0.6	0	0.38	0.0592984	8.7	0.00703077	10642
Max	chr6:31206452..31206952	2210408F21Rik	0.922	0.0353685	0.464	0	0.5	0.0202374	10.9	0.0285584	9069
Max	chr6:31206452..31206952	Lncpint	0.928	0.0340809	0.588	0	0.5	0.0202374	10.9	0.00804496	9028
Max	chr6:31216291..31216791	2210408F21Rik	0.922	0.0353685	0.538	0	0.58	0.00879056	8.5	0.0137811	18908
Max	chr6:31216291..31216791	Lncpint	0.928	0.0340809	0.477	0	0.58	0.00879056	8.5	0.0252737	18867
Max	chr6:31390650..31391150	Mkln1	0.896	0.0414168	0.697	0	0.57	0.00980723	10	0.0021839	14855
Max	chr6:31390650..31391150	Gm13844	0.865	0.0496957	0.769	0	0.57	0.00980723	10	0.000835536	40819
Max	chr6:31390650..31391150	Mkln1os	0.907	0.0387627	0.728	0	0.57	0.00980723	10	0.00145821	14941
Max	chr6:33060045..33060545	Chchd3	0.893	0.0421657	0.596	0	0.62	0.00558954	11.4	0.00735554	22849
Max	chr6:33060045..33060545	Gm14540	0.84	0.0572919	0.482	0	0.62	0.00558954	11.4	0.0240976	44641
Max	chr6:40049430..40049930	Tmem178b	0.741	0.0966031	0.211	0	0.39	0.0546473	9.6	0.191285	37254
Max	chr6:49021201..49021701	Malsu1	0.78	0.0792429	0.504	0	0.53	0.0149688	8.7	0.0194547	29027
Max	chr6:49021201..49021701	Igf2bp3	0.889	0.0431812	0.647	0	0.53	0.0149688	8.7	0.00406177	49443
Max	chr6:52197216..52197716	Hoxa10	0.783	0.0780123	0.431	0	0.51	0.018329	10.8	0.0385165	12587
Max	chr6:52197216..52197716	Hoxa7	0.887	0.0436963	0.581	0	0.51	0.018329	10.8	0.00869416	0
Max	chr6:52197216..52197716	Hoxaas3	0.869	0.0485585	0.593	0	0.51	0.018329	10.8	0.00760772	19111
Max	chr6:52197216..52197716	Hoxa5	0.818	0.064707	0.587	0	0.51	0.018329	10.8	0.00813502	15648
Max	chr6:52197216..52197716	Hoxa3	0.83	0.0605751	0.575	0	0.51	0.018329	10.8	0.00928673	6899
Max	chr6:52197216..52197716	Hoxa9	0.797	0.0724605	0.774	0	0.51	0.018329	10.8	0.000779292	5452
Max	chr6:52230366..52230866	Hoxa3	0.83	0.0605751	0.473	0	0.52	0.0165762	8.8	0.0262488	40049
Max	chr6:52230366..52230866	Hoxa10	0.783	0.0780123	0.533	0	0.52	0.0165762	8.8	0.0145135	12531
Max	chr6:52230366..52230866	Hoxa7	0.887	0.0436963	0.527	0	0.52	0.0165762	8.8	0.0154363	31531
Max	chr6:52230366..52230866	Hoxa5	0.818	0.064707	0.418	0	0.52	0.0165762	8.8	0.0431469	48798
Max	chr6:54463671..54464171	Wipf3	0.867	0.0491245	0.265	0	0.41	0.0462131	8.7	0.13723	719
Max	chr6:54463671..54464171	Scrn1	0.823	0.0629595	0.267	0	0.41	0.0462131	8.7	0.135451	22174
Max	chr6:72873380..72873880	Kcmf1	0.916	0.0366957	0.71	0	0.7	0.00210154	8.8	0.00184694	2185
Max	chr6:85209062..85209562	Sfxn5	0.793	0.0740149	0.205	0	0.44	0.0355545	8.3	0.198007	32352
Max	chr6:85936981..85937481	Gm19265	0.824	0.0626145	0.537	0	0.43	0.0388577	9	0.013925	1123
Max	chr6:85936981..85937481	Dusp11	0.814	0.0661319	0.484	0	0.43	0.0388577	9	0.0236402	713
Max	chr6:88486879..88487379	Ruvbl1	0.794	0.0736239	0.555	0	0.51	0.018329	9.5	0.0115245	44169
Max	chr6:99523160..99523660	Foxp1	0.872	0.0477194	0.639	0	0.57	0.00980723	8.6	0.00446992	23477
Max	chr7:100607161..100607661	Arhgef17	0.899	0.0406788	0.42	0	0.48	0.0245624	9.6	0.0424066	25846
Max	chr7:101679508..101680008	Numa1	0.87	0.0482775	0.528	0	0.45	0.0324852	8.7	0.0152791	28885
Max	chr7:101679508..101680008	Xndc1	0.734	0.0999944	0.421	0	0.45	0.0324852	8.7	0.0420403	34709
Max	chr7:101679508..101680008	Rnf121	0.892	0.0424177	0.424	0	0.45	0.0324852	8.7	0.0409567	5831
Max	chr7:126480530..126481030	Taok2	0.756	0.0896218	0.356	0	0.36	0.0695264	9.3	0.0717262	1100
Max	chr7:126480530..126481030	Hirip3	0.834	0.0592446	0.366	0	0.36	0.0695264	9.3	0.0663247	16941
Max	chr7:126480530..126481030	Ino80e	0.765	0.0856172	0.285	0	0.36	0.0695264	9.3	0.120155	18980
Max	chr7:130073325..130073825	Ate1	0.767	0.0847458	0.348	0	0.45	0.0324852	10.3	0.0762855	35401
Max	chr7:132730603..132731103	Ctbp2	0.851	0.053844	0.281	0	0.36	0.0695264	9	0.123444	4519
Max	chr7:132730603..132731103	Fgfr2	0.785	0.0772	0.421	0	0.36	0.0695264	9	0.0420403	5523
Max	chr7:138547891..138548391	Bnip3	0.751	0.091906	0.852	0	0.72	0.00162069	9.7	0.000249898	36642
Max	chr7:139585185..139585685	Tubgcp2	0.862	0.0505624	0.23	0	0.32	0.0939863	8.7	0.170938	28004
Max	chr7:140903208..140903708	Tmem80	0.834	0.0592446	0.443	0	0.43	0.0388577	10.5	0.0346097	3943
Max	chr7:140903208..140903708	Deaf1	0.847	0.0550783	0.443	0	0.43	0.0388577	10.5	0.0346097	336
Max	chr7:143056062..143056562	Nap1l4	0.885	0.0442163	0.49	0	0.43	0.0388577	8.4	0.0223116	21834
Max	chr7:15981573..15982073	Inafm1	0.745	0.0947035	0.653	0	0.67	0.00306767	8.5	0.0037779	25468
Max	chr7:27650875..27651375	Zfp780b	0.768	0.0843126	0.247	0	0.32	0.0939863	9.3	0.153953	23417
Max	chr7:27650875..27651375	Zfp974	0.758	0.0887201	0.333	0	0.32	0.0939863	9.3	0.0854236	21989
Max	chr7:29483750..29484250	Zfp30	0.914	0.0371471	0.587	0	0.5	0.0202374	8.4	0.00813502	240
Max	chr7:30215799..30216299	Psenen	0.742	0.0961256	0.584	0	0.64	0.00441698	8.5	0.00841051	45884
Max	chr7:30215799..30216299	Lin37	0.76	0.0878251	0.632	0	0.64	0.00441698	8.5	0.0048567	39146
Max	chr7:4131093..4131593	Leng8	0.856	0.0523321	0.554	0	0.44	0.0355545	8.5	0.0116478	8444
Max	chr7:4131093..4131593	Leng9	0.868	0.0488408	0.536	0	0.44	0.0355545	8.5	0.0140702	21779
Max	chr7:44676552..44677052	Irf3	0.765	0.0856172	0.768	0	0.9	0.000118396	8.5	0.000847224	25740
Max	chr7:44676552..44677052	Scaf1	0.858	0.0517368	0.842	0	0.9	0.000118396	8.5	0.00029066	10764
Max	chr7:46096042..46096542	Kcnc1	0.871	0.0479978	0.527	0	0.32	0.0939863	8.6	0.0154363	23937
Max	chr7:6435270..6435770	Smim17	0.877	0.0463466	0.57	0	0.4	0.0502894	11	0.00980723	17095
Max	chr7:6435270..6435770	Zfp28	0.769	0.083881	0.356	0	0.4	0.0502894	11	0.0717262	41813
Max	chr7:65370373..65370873	Tm2d3	0.842	0.0566524	0.259	0	0.33	0.0873458	8.7	0.142661	27100
Max	chr7:65370373..65370873	Tarsl2	0.767	0.0847458	0.256	0	0.33	0.0873458	8.7	0.14543	42560
Max	chr7:80674673..80675173	Zfp592	0.838	0.0579371	0.395	0	0.32	0.0939863	9.5	0.0524324	1504
Max	chr7:80674673..80675173	Gm44899	0.889	0.0431812	0.322	0	0.32	0.0939863	9.5	0.0926292	31509
Max	chr8:106929480..106929980	Slc7a6os	0.837	0.0582618	0.71	0	0.52	0.0165762	10.2	0.00184694	7576
Max	chr8:106929480..106929980	Prmt7	0.84	0.0572919	0.756	0	0.52	0.0165762	10.2	0.0009997	7587
Max	chr8:106929480..106929980	Slc7a6	0.828	0.061249	0.764	0	0.52	0.0165762	10.2	0.000895494	24496
Max	chr8:120621176..120621676	Usp10	0.86	0.0511469	0.262	0	0.38	0.0592984	8.8	0.139927	15422
Max	chr8:124677451..124677951	Abcb10	0.778	0.0800714	0.447	0	0.5	0.0202374	11.1	0.0333821	31909
Max	chr8:124677451..124677951	Nup133	0.807	0.0686839	0.449	0	0.5	0.0202374	11.1	0.0327819	1446
Max	chr8:126525523..126526023	Pcnx2	0.846	0.0553903	0.546	0	0.56	0.0109251	9.4	0.0126757	24655
Max	chr8:33833129..33833629	Wrn	0.865	0.0496957	0.585	0	0.67	0.00306767	10.7	0.00831778	12550
Max	chr8:33833129..33833629	Purg	0.845	0.0557037	0.615	0	0.67	0.00306767	10.7	0.00592282	42723
Max	chr8:46925131..46925631	Acsl1	0.75	0.0923679	0.898	0	0.77	0.000823997	8.6	0.000122227	910
Max	chr8:70216339..70216839	Zfp869	0.745	0.0947035	0.267	0	0.7	0.00210154	9.9	0.135451	46705
Max	chr8:70216339..70216839	Zfp963	0.764	0.0860554	0.567	0	0.7	0.00210154	9.9	0.0101316	13718
Max	chr8:70216339..70216839	Zfp866	0.736	0.0990167	0.584	0	0.7	0.00210154	9.9	0.00841051	10721
Max	chr8:70504138..70504638	Hapln4	0.851	0.053844	0.478	0	0.64	0.00441698	9.7	0.0250347	31468
Max	chr8:70504138..70504638	Mau2	0.781	0.0788311	0.606	0	0.64	0.00441698	9.7	0.00656734	8753
Max	chr8:70504138..70504638	Sugp1	0.912	0.037603	0.581	0	0.64	0.00441698	9.7	0.00869416	8438
Max	chr8:71385490..71385990	Map1s	0.764	0.0860554	0.501	0	0.46	0.0296378	8.4	0.0200393	21027
Max	chr8:71385490..71385990	Rpl18a	0.773	0.0821714	0.403	0	0.46	0.0296378	8.4	0.0490375	35433
Max	chr8:82601489..82601989	Inpp4b	0.791	0.0748016	0.859	0	0.72	0.00162069	9.4	0.000224608	14958
Max	chr8:83899388..83899888	Tbc1d9	0.775	0.0813265	0.855	0	0.64	0.00441698	8.6	0.000238751	6898
Max	chr8:84696733..84697233	Prkaca	0.863	0.0502722	0.493	0	0.38	0.0592984	9	0.0216713	2388
Max	chr8:84696733..84697233	Adgrl1	0.788	0.0759936	0.304	0	0.38	0.0592984	9	0.105374	32448
Max	chr8:84778155..84778655	Rfx1	0.859	0.0514412	0.255	0	0.35	0.0751255	11.1	0.146361	14807
Max	chr8:84832899..84833399	Cc2d1a	0.759	0.0882718	0.332	0	0.34	0.081062	8.8	0.0860608	30017
Max	chr8:84832899..84833399	Rfx1	0.859	0.0514412	0.425	0	0.34	0.081062	8.8	0.0406006	39433
Max	chr9:107768757..107769257	Camkv	0.833	0.059575	0.599	0	0.52	0.0165762	8.4	0.00711075	43615
Max	chr9:107768757..107769257	Rbm6	0.88	0.0455383	0.645	0	0.52	0.0165762	8.4	0.00416056	18320
Max	chr9:108854322..108854822	Atrip	0.845	0.0557037	0.703	0	0.53	0.0149688	9.1	0.002022	34583
Max	chr9:108914510..108915010	Ccdc51	0.741	0.0966031	0.449	0	0.79	0.000621904	9	0.0327819	2948
Max	chr9:108914510..108915010	Atrip	0.845	0.0557037	0.87	0	0.79	0.000621904	9	0.000189643	11317
Max	chr9:109875201..109875701	Map4	0.824	0.0626145	0.229	0	0.37	0.0642544	8.5	0.171973	5414
Max	chr9:109875201..109875701	Dhx30	0.857	0.0520337	0.353	0	0.37	0.0642544	8.5	0.0734108	38357
Max	chr9:110249707..110250207	Klhl18	0.764	0.0860554	0.549	0	0.44	0.0355545	9	0.0122814	11405
Max	chr9:110249707..110250207	Ptpn23	0.858	0.0517368	0.562	0	0.44	0.0355545	9	0.0106931	12425
Max	chr9:121857425..121857925	Pomgnt2	0.895	0.0416652	0.325	0	0.49	0.0223116	10.5	0.0906209	31248
Max	chr9:20810159..20810659	Shfl	0.843	0.0563348	0.831	0	0.7	0.00210154	8.6	0.000342599	28090
Max	chr9:20810159..20810659	Dnmt1	0.779	0.0796563	0.838	0	0.7	0.00210154	8.6	0.000308634	9615
Max	chr9:21989633..21990133	Cnn1	0.755	0.0900753	0.212	0	0.49	0.0223116	9.2	0.190179	20378
Max	chr9:21989633..21990133	Ecsit	0.921	0.0355869	0.435	0	0.49	0.0223116	9.2	0.0371761	6564
Max	chr9:21989633..21990133	Gm16845	0.819	0.0643545	0.352	0	0.49	0.0223116	9.2	0.073979	7304
Max	chr9:35108198..35108698	Fam118b	0.838	0.0579371	0.466	0	0.45	0.0324852	9.7	0.028031	38042
Max	chr9:35108198..35108698	Foxred1	0.839	0.0576138	0.371	0	0.45	0.0324852	9.7	0.0637447	8519
Max	chr9:35108198..35108698	Srpr	0.868	0.0488408	0.49	0	0.45	0.0324852	9.7	0.0223116	2772
Max	chr9:37367985..37368485	Msantd2	0.862	0.0505624	0.522	0	0.73	0.00141998	10.3	0.0162434	31831
Max	chr9:40806299..40806799	Jhy	0.787	0.0763941	0.705	0	0.61	0.0062736	8.9	0.00197051	2114
Max	chr9:41860739..41861239	Sorl1	0.916	0.0366957	0.327	0	0.35	0.0751255	9	0.0893001	24643
Max	chr9:46034975..46035475	Sik3	0.773	0.0821714	0.314	0	0.36	0.0695264	9.2	0.0981454	439
Max	chr9:65680929..65681429	Zfp609	0.875	0.0468919	0.425	0	0.38	0.0592984	10	0.0406006	23764
Max	chr9:83726011..83726511	Elovl4	0.831	0.0602403	0.402	0	0.32	0.0939863	9.2	0.049452	37680
Max	chrX:103288821..103289321	Nexmif	0.757	0.0891701	0.46	0	0.34	0.081062	8.7	0.0296378	44029
Max	chrX:7569055..7569555	Gpkow	0.84	0.0572919	0.314	0	0.36	0.0695264	9.6	0.0981454	188
Lhx3	chr14:30888352..30888852	Tnnc1	0.744	0.0951758	0.496	0	0.47	0.0270007	8.4	0.0210466	41416
Lhx3	chr15:85681894..85682394	Pkdrej	0.768	0.0843126	0.33	0	0.41	0.0462131	8.3	0.0873458	23540
Lhx3	chr15:85702292..85702792	Pkdrej	0.768	0.0843126	0.333	0	0.39	0.0546473	11.4	0.0854236	3142
Lhx3	chr15:85709265..85709765	Pkdrej	0.768	0.0843126	0.333	0	0.52	0.0165762	7.7	0.0854236	3329
Lhx3	chr19:8920127..8920627	Gm10353	0.735	0.0995047	0.241	0	0.32	0.0939863	9.1	0.159816	1898
Lhx3	chr2:72044142..72044642	Rapgef4os3	0.752	0.0914457	0.651	0	0.44	0.0355545	9.4	0.00387048	34676
Gata3	chr1:152576621..152577121	Apobec4	0.881	0.0452714	0.831	0	0.73	0.00141998	8.3	0.000342599	49180
Gata3	chr1:156558492..156558992	Fam20b	0.806	0.0690546	0.503	0	0.42	0.0424066	8.9	0.0196479	11835
Gata3	chr1:160044325..160044825	Gm36975	0.858	0.0517368	0.647	0	0.62	0.00558954	8.4	0.00406177	47068
Gata3	chr1:160044325..160044825	Rabgap1l	0.832	0.0599069	0.632	0	0.62	0.00558954	8.4	0.0048567	14611
Gata3	chr1:160044325..160044825	Mrps14	0.833	0.059575	0.612	0	0.62	0.00558954	8.4	0.00613114	21451
Gata3	chr1:162611329..162611829	Prrc2c	0.842	0.0566524	0.798	0	0.66	0.00346929	9.7	0.000554739	43203
Gata3	chr1:172203263..172203763	Kcnj9	0.874	0.0471664	0.355	0	0.32	0.0939863	9.1	0.0722844	46377
Gata3	chr1:180393325..180393825	Parp1	0.784	0.0776053	0.723	0	0.72	0.00162069	9.7	0.00155792	2663
Gata3	chr1:181015452..181015952	Cnih4	0.779	0.0796563	0.617	0	0.59	0.00786748	9.3	0.00578745	32166
Gata3	chr1:181015452..181015952	Nvl	0.895	0.0416652	0.684	0	0.59	0.00786748	9.3	0.00257568	43682
Gata3	chr1:181015452..181015952	Wdr26	0.809	0.0679472	0.584	0	0.59	0.00786748	9.3	0.00841051	3490
Gata3	chr1:190735599..190736099	Spata45	0.754	0.0905304	0.263	0	0.53	0.0149688	8.9	0.139024	32736
Gata3	chr1:190735599..190736099	A230020J21Rik	0.832	0.0599069	0.283	0	0.53	0.0149688	8.9	0.121791	21447
Gata3	chr1:190735599..190736099	Vash2	0.915	0.0369208	0.354	0	0.53	0.0149688	8.9	0.072846	24105
Gata3	chr1:190735599..190736099	Tatdn3	0.835	0.0589155	0.308	0	0.53	0.0149688	8.9	0.102438	45930
Gata3	chr1:190735599..190736099	Flvcr1	0.863	0.0502722	0.324	0	0.53	0.0149688	8.9	0.0912867	4552
Gata3	chr1:42699334..42699834	Pantr1	0.863	0.0502722	0.398	0	0.35	0.0751255	9.1	0.0511381	6237
Gata3	chr1:60409396..60409896	Abi2	0.835	0.0589155	0.402	0	0.32	0.0939863	8.2	0.049452	38881
Gata3	chr1:66386674..66387174	Gm10558	0.823	0.0629595	0.82	0	0.75	0.00108503	9.3	0.000403061	18718
Gata3	chr1:66386674..66387174	Map2	0.832	0.0599069	0.797	0	0.75	0.00108503	9.3	0.000562751	14180
Gata3	chr1:75179481..75179981	Atg9a	0.82	0.0640036	0.53	0	0.62	0.00558954	8.5	0.0149688	10640
Gata3	chr1:75179481..75179981	Abcb6	0.744	0.0951758	0.511	0	0.62	0.00558954	8.5	0.0181469	22444
Gata3	chr1:75179481..75179981	A630095N17Rik	0.777	0.0804881	0.594	0	0.62	0.00558954	8.5	0.00752283	20316
Gata3	chr1:75179481..75179981	Zfand2b	0.847	0.0550783	0.529	0	0.62	0.00558954	8.5	0.0151232	33908
Gata3	chr1:75179481..75179981	Gm28294	0.915	0.0369208	0.591	0	0.62	0.00558954	8.5	0.00778004	48984
Gata3	chr1:75219091..75219591	Resp18	0.895	0.0416652	0.46	0	0.42	0.0424066	8.7	0.0296378	31315
Gata3	chr1:75219091..75219591	Ptprn	0.89	0.0429255	0.506	0	0.42	0.0424066	8.7	0.0190731	15049
Gata3	chr1:75219091..75219591	Gm28294	0.915	0.0369208	0.483	0	0.42	0.0424066	8.7	0.023868	9374
Gata3	chr1:75219091..75219591	Gm28902	0.864	0.0499833	0.455	0	0.42	0.0424066	8.7	0.0310345	29657
Gata3	chr1:75219091..75219591	A630095N17Rik	0.777	0.0804881	0.426	0	0.42	0.0424066	8.7	0.0402471	10344
Gata3	chr1:79780855..79781355	Wdfy1	0.762	0.0869369	0.364	0	0.35	0.0751255	8.2	0.067379	26994
Gata3	chr1:87938952..87939452	Usp40	0.747	0.0937641	0.417	0	0.39	0.0546473	8.4	0.0435209	2678
Gata3	chr10:119065280..119065780	Cand1	0.773	0.0821714	0.458	0	0.4	0.0502894	8.4	0.0301901	9427
Gata3	chr10:121310795..121311295	Gm35696	0.845	0.0557037	0.446	0	0.41	0.0462131	9.4	0.0336856	31232
Gata3	chr10:127536921..127537421	Nemp1	0.826	0.0619288	0.234	0	0.34	0.081062	8.9	0.166837	23985
Gata3	chr10:26772902..26773402	Arhgap18	0.895	0.0416652	0.323	0	0.38	0.0592984	8.3	0.0919562	33563
Gata3	chr10:62885844..62886344	Rufy2	0.885	0.0442163	0.364	0	0.36	0.0695264	8.7	0.067379	47807
Gata3	chr10:62885844..62886344	Hnrnph3	0.814	0.0661319	0.372	0	0.36	0.0695264	8.7	0.0632382	25847
Gata3	chr10:62885844..62886344	Gm48072	0.752	0.0914457	0.356	0	0.36	0.0695264	8.7	0.0717262	24494
Gata3	chr10:67998078..67998578	Arid5b	0.906	0.0389981	0.298	0	0.32	0.0939863	8.8	0.109892	25621
Gata3	chr10:75627530..75628030	Cabin1	0.833	0.059575	0.687	0	0.63	0.00497255	8.3	0.00248002	27354
Gata3	chr10:78236808..78237308	Pdxk	0.872	0.0477194	0.523	0	0.37	0.0642544	9.1	0.0160791	46771
Gata3	chr10:78236808..78237308	Rrp1	0.782	0.0784209	0.516	0	0.37	0.0642544	9.1	0.0172593	2141
Gata3	chr10:80048401..80048901	Pwwp3a	0.815	0.0657735	0.449	0	0.33	0.0873458	9.5	0.0327819	13366
Gata3	chr10:80048401..80048901	Dazap1	0.799	0.0716927	0.596	0	0.33	0.0873458	9.5	0.00735554	48418
Gata3	chr10:80048401..80048901	Ndufs7	0.787	0.0763941	0.582	0	0.33	0.0873458	9.5	0.00859869	36053
Gata3	chr10:80281911..80282411	Onecut3	0.836	0.058588	0.391	0	0.39	0.0546473	8.9	0.0541985	48257
Gata3	chr10:80705374..80705874	Lmnb2	0.835	0.0589155	0.468	0	0.35	0.0751255	8.2	0.0275118	36371
Gata3	chr10:80705374..80705874	Sppl2b	0.785	0.0772	0.413	0	0.35	0.0751255	8.2	0.0450434	6058
Gata3	chr10:80705374..80705874	Lsm7	0.868	0.0488408	0.527	0	0.35	0.0751255	8.2	0.0154363	14330
Gata3	chr10:80705374..80705874	Oaz1	0.795	0.0732345	0.494	0	0.35	0.0751255	8.2	0.0214613	40946
Gata3	chr10:83591301..83591801	1500009L16Rik	0.859	0.0514412	0.335	0	0.39	0.0546473	8.6	0.0841599	17527
Gata3	chr10:86302649..86303149	Syn3	0.884	0.0444782	0.803	0	0.67	0.00306767	8.3	0.000516236	24611
Gata3	chr10:86323529..86324029	Syn3	0.884	0.0444782	0.879	0	0.76	0.00094628	9.5	0.000164892	3731
Gata3	chr10:86323529..86324029	Gm6729	0.894	0.0419149	0.932	0	0.76	0.00094628	9.5	7.05252e-05	48171
Gata3	chr10:86340398..86340898	Gm6729	0.894	0.0419149	0.421	0	0.47	0.0270007	8.5	0.0420403	31302
Gata3	chr10:86340398..86340898	Syn3	0.884	0.0444782	0.432	0	0.47	0.0270007	8.5	0.0381778	5637
Gata3	chr11:100394399..100394899	Klhl11	0.766	0.0851807	0.31	0	0.32	0.0939863	8.7	0.100992	30831
Gata3	chr11:100428591..100429091	Dnajc7	0.806	0.0690546	0.434	0	0.4	0.0502894	9.1	0.0375076	47435
Gata3	chr11:100970320..100970820	Retreg3	0.786	0.0767962	0.696	0	0.62	0.00558954	8.3	0.002212	39770
Gata3	chr11:100970320..100970820	Atp6v0a1	0.896	0.0414168	0.701	0	0.62	0.00558954	8.3	0.00207472	35678
Gata3	chr11:100970320..100970820	Coasy	0.845	0.0557037	0.65	0	0.62	0.00558954	8.3	0.00391753	2570
Gata3	chr11:100970320..100970820	Tubg1	0.856	0.0523321	0.677	0	0.62	0.00558954	8.3	0.00281198	39943
Gata3	chr11:101091498..101091998	Cntnap1	0.887	0.0436963	0.446	0	0.47	0.0270007	8.6	0.0336856	24630
Gata3	chr11:101091498..101091998	Tubg2	0.786	0.0767962	0.373	0	0.47	0.0270007	8.6	0.0627349	44764
Gata3	chr11:101091498..101091998	Ezh1	0.759	0.0882718	0.426	0	0.47	0.0270007	8.6	0.0402471	0
Gata3	chr11:101253466..101253966	Psme3	0.85	0.0541505	0.472	0	0.42	0.0424066	8.8	0.0264975	42805
Gata3	chr11:101253466..101253966	Gm28156	0.752	0.0914457	0.351	0	0.42	0.0424066	8.8	0.0745506	14700
Gata3	chr11:101919618..101920118	Mpp3	0.854	0.0529327	0.424	0	0.51	0.018329	8.7	0.0409567	330
Gata3	chr11:105031021..105031521	Mettl2	0.88	0.0455383	0.684	0	0.75	0.00108503	9.1	0.00257568	2631
Gata3	chr11:106391767..106392267	Ern1	0.8	0.0713112	0.491	0	0.37	0.0642544	8.3	0.0220964	13088
Gata3	chr11:107468965..107469465	Helz	0.825	0.0622709	0.58	0	0.64	0.00441698	8.3	0.00879056	30170
Gata3	chr11:115160801..115161301	Fads6	0.844	0.0560186	0.506	0	0.43	0.0388577	9	0.0190731	27038
Gata3	chr11:115160801..115161301	Fdxr	0.837	0.0582618	0.444	0	0.43	0.0388577	9	0.0342994	960
Gata3	chr11:115160801..115161301	Otop2	0.739	0.0975633	0.34	0	0.43	0.0388577	9	0.081062	36687
Gata3	chr11:115162993..115163493	Fdxr	0.837	0.0582618	0.39	0	0.36	0.0695264	9.3	0.0546473	3152
Gata3	chr11:115162993..115163493	Otop2	0.739	0.0975633	0.242	0	0.36	0.0695264	9.3	0.158829	34495
Gata3	chr11:115162993..115163493	Fads6	0.844	0.0560186	0.405	0	0.36	0.0695264	9.3	0.0482168	24846
Gata3	chr11:115233561..115234061	Cdr2l	0.773	0.0821714	0.763	0	0.76	0.00094628	8.6	0.00090795	38680
Gata3	chr11:115233561..115234061	Otop2	0.739	0.0975633	0.352	0	0.76	0.00094628	8.6	0.073979	19809
Gata3	chr11:115233561..115234061	Fads6	0.844	0.0560186	0.805	0	0.76	0.00094628	8.6	0.000501539	45071
Gata3	chr11:115777533..115778033	Sap30bp	0.845	0.0557037	0.376	0	0.33	0.0873458	8.3	0.0612436	46074
Gata3	chr11:117552521..117553021	Tnrc6c	0.858	0.0517368	0.7	0	0.49	0.0223116	8.8	0.00210154	6881
Gata3	chr11:120260606..120261106	Nploc4	0.871	0.0479978	0.4	0	0.34	0.081062	9	0.0502894	13222
Gata3	chr11:120790222..120790722	Ccdc57	0.881	0.0452714	0.362	0	0.37	0.0642544	9.3	0.0684462	13484
Gata3	chr11:120804130..120804630	Ccdc57	0.881	0.0452714	0.467	0	0.54	0.0134973	9.2	0.0277704	19067
Gata3	chr11:121237450..121237950	Foxk2	0.755	0.0900753	0.357	0	0.43	0.0388577	9.4	0.0711713	48107
Gata3	chr11:121237450..121237950	Wdr45b	0.829	0.0609113	0.402	0	0.43	0.0388577	9.4	0.049452	5435
Gata3	chr11:121237450..121237950	Rab40b	0.791	0.0748016	0.408	0	0.43	0.0388577	9.4	0.0470064	40940
Gata3	chr11:121438307..121438807	Tbcd	0.837	0.0582618	0.382	0	0.34	0.081062	9.7	0.0583441	2129
Gata3	chr11:121438307..121438807	Zfp750	0.786	0.0767962	0.246	0	0.34	0.081062	9.7	0.15492	28147
Gata3	chr11:30243517..30244017	Gm8098	0.895	0.0416652	0.788	0	0.82	0.000403061	9.3	0.00063983	26052
Gata3	chr11:30243517..30244017	Sptbn1	0.877	0.0463466	0.739	0	0.82	0.000403061	9.3	0.00125903	25341
Gata3	chr11:31872758..31873258	4930524B15Rik	0.798	0.0720758	0.609	0	0.39	0.0546473	8.5	0.00634592	42333
Gata3	chr11:59165339..59165839	Arf1	0.76	0.0878251	0.572	0	0.62	0.00558954	8.7	0.00959605	46242
Gata3	chr11:59839128..59839628	Pemt	0.738	0.098046	0.361	0	0.46	0.0296378	9.5	0.0689847	22707
Gata3	chr11:59961561..59962061	Pemt	0.738	0.098046	0.781	0	0.8	0.00053903	9.5	0.000706394	24245
Gata3	chr11:59961561..59962061	Rai1	0.832	0.0599069	0.799	0	0.8	0.00053903	9.5	0.000546832	33777
Gata3	chr11:59961561..59962061	4930412M03Rik	0.822	0.063306	0.815	0	0.8	0.00053903	9.5	0.000433695	43994
Gata3	chr11:60104665..60105165	Rai1	0.832	0.0599069	0.375	0	0.41	0.0462131	10	0.0617376	37959
Gata3	chr11:60104665..60105165	Tom1l2	0.787	0.0763941	0.323	0	0.41	0.0462131	10	0.0919562	17007
Gata3	chr11:60148703..60149203	Tom1l2	0.787	0.0763941	0.592	0	0.6	0.00703077	9.7	0.00769345	12207
Gata3	chr11:63925195..63925695	Cox10	0.814	0.0661319	0.489	0	0.61	0.0062736	9	0.0225286	44596
Gata3	chr11:63925195..63925695	2810001G20Rik	0.813	0.066492	0.55	0	0.61	0.0062736	9	0.0121523	44614
Gata3	chr11:69682712..69683212	Slc35g3	0.873	0.0474422	0.56	0	0.64	0.00441698	9.5	0.0109251	29917
Gata3	chr11:69682712..69683212	Fgf11	0.755	0.0900753	0.518	0	0.64	0.00441698	9.5	0.0169148	9329
Gata3	chr11:69682712..69683212	Zbtb4	0.844	0.0560186	0.669	0	0.64	0.00441698	9.5	0.00310586	16479
Gata3	chr11:69682712..69683212	Chrnb1	0.851	0.053844	0.548	0	0.64	0.00441698	9.5	0.0124116	1433
Gata3	chr11:69682712..69683212	Polr2a	0.804	0.0698006	0.651	0	0.64	0.00441698	9.5	0.00387048	33248
Gata3	chr11:69779540..69780040	Neurl4	0.743	0.0956498	0.29	0	0.34	0.081062	8.5	0.11613	11857
Gata3	chr11:69779540..69780040	Eif5a	0.743	0.0956498	0.225	0	0.34	0.081062	8.5	0.176153	29089
Gata3	chr11:69779540..69780040	Gps2	0.857	0.0520337	0.248	0	0.34	0.081062	8.5	0.15299	24673
Gata3	chr11:69846321..69846821	Neurl4	0.743	0.0956498	0.476	0	0.5	0.0202374	8.3	0.0255146	44458
Gata3	chr11:69846321..69846821	Dvl2	0.768	0.0843126	0.459	0	0.5	0.0202374	8.3	0.0299129	44599
Gata3	chr11:69846321..69846821	Ybx2	0.792	0.0744074	0.638	0	0.5	0.0202374	8.3	0.00452344	14950
Gata3	chr11:69846321..69846821	Gps2	0.857	0.0520337	0.514	0	0.5	0.0202374	8.3	0.0176098	39453
Gata3	chr11:69846321..69846821	Eif5a	0.743	0.0956498	0.654	0	0.5	0.0202374	8.3	0.00373236	33536
Gata3	chr11:69846321..69846821	Elp5	0.806	0.0690546	0.405	0	0.5	0.0202374	8.3	0.0482168	13407
Gata3	chr11:77890032..77890532	Phf12	0.83	0.0605751	0.263	0	0.33	0.0873458	9.6	0.139024	16403
Gata3	chr11:77890032..77890532	Flot2	0.794	0.0736239	0.293	0	0.33	0.0873458	9.6	0.113762	38224
Gata3	chr11:77890032..77890532	Sez6	0.894	0.0419149	0.22	0	0.33	0.0873458	9.6	0.181468	26032
Gata3	chr11:87987357..87987857	Gm11508	0.886	0.0439557	0.323	0	0.41	0.0462131	9.8	0.0919562	48524
Gata3	chr11:87987357..87987857	Gm15892	0.789	0.0755946	0.393	0	0.41	0.0462131	9.8	0.0533096	30112
Gata3	chr11:93828590..93829090	Nme1	0.867	0.0491245	0.639	0	0.72	0.00162069	9.1	0.00446992	27778
Gata3	chr11:93828590..93829090	Nme2	0.802	0.0705528	0.564	0	0.72	0.00162069	9.1	0.0104653	17518
Gata3	chr11:93828590..93829090	Mbtd1	0.847	0.0550783	0.646	0	0.72	0.00162069	9.1	0.0041109	12223
Gata3	chr11:94610972..94611472	Gm11541	0.887	0.0436963	0.637	0	0.55	0.0121523	8.4	0.00457752	15646
Gata3	chr11:94610972..94611472	Gm11542	0.798	0.0720758	0.498	0	0.55	0.0121523	8.4	0.0206386	42580
Gata3	chr11:97310089..97310589	Socs7	0.776	0.0809065	0.57	0	0.36	0.0695264	9.1	0.00980723	41825
Gata3	chr11:98355655..98356155	Mien1	0.743	0.0956498	0.427	0	0.53	0.0149688	9	0.039896	25837
Gata3	chr11:98721391..98721891	Wipf2	0.773	0.0821714	0.69	0	0.62	0.00558954	9.8	0.00238758	32572
Gata3	chr11:98721391..98721891	Rapgefl1	0.889	0.0431812	0.691	0	0.62	0.00558954	9.8	0.00235747	5719
Gata3	chr11:98721391..98721891	Msl1	0.798	0.0720758	0.73	0	0.62	0.00558954	9.8	0.00141998	26293
Gata3	chr11:98721391..98721891	Casc3	0.843	0.0563348	0.67	0	0.62	0.00558954	9.8	0.00306767	20403
Gata3	chr12:10537030..10537530	Gm38407	0.764	0.0860554	0.305	0	0.41	0.0462131	8.9	0.104635	39244
Gata3	chr12:105529517..105530017	Bdkrb1	0.74	0.0970823	0.548	0	0.49	0.0223116	9.4	0.0124116	39326
Gata3	chr12:112735649..112736149	Ahnak2	0.812	0.0668535	0.265	0	0.4	0.0502894	9.4	0.13723	30127
Gata3	chr12:112735649..112736149	Cep170b	0.885	0.0442163	0.308	0	0.4	0.0502894	9.4	0.102438	25250
Gata3	chr12:16618883..16619383	Lpin1	0.806	0.0690546	0.652	0	0.6	0.00703077	9.3	0.00382394	6437
Gata3	chr12:24758265..24758765	Cys1	0.849	0.0544584	0.84	0	0.71	0.00184694	9.9	0.000299521	26452
Gata3	chr12:33111122..33111622	Cdhr3	0.842	0.0566524	0.381	0	0.43	0.0388577	8.2	0.0588198	168
Gata3	chr12:3907767..3908267	Dnmt3aos	0.787	0.0763941	0.473	0	0.59	0.00786748	9.6	0.0262488	3976
Gata3	chr12:3907767..3908267	Dnmt3a	0.874	0.0471664	0.529	0	0.59	0.00786748	9.6	0.0151232	2753
Gata3	chr12:55443058..55443558	Psma6	0.807	0.0686839	0.574	0	0.67	0.00306767	8.2	0.00938885	2001
Gata3	chr13:24977699..24978199	BC005537	0.848	0.0547676	0.42	0	0.41	0.0462131	8.4	0.0424066	7440
Gata3	chr13:24977699..24978199	Tdp2	0.855	0.0526317	0.427	0	0.41	0.0462131	8.4	0.039896	37462
Gata3	chr13:34130936..34131436	1110046J04Rik	0.852	0.0535389	0.372	0	0.32	0.0939863	8.7	0.0632382	10920
Gata3	chr13:34130936..34131436	Serpinb6a	0.844	0.0560186	0.331	0	0.32	0.0939863	8.7	0.0867015	10754
Gata3	chr13:38527216..38527716	Bmp6	0.856	0.0523321	0.316	0	0.45	0.0324852	8.4	0.0967443	1366
Gata3	chr13:51783831..51784331	Secisbp2	0.867	0.0491245	0.435	0	0.37	0.0642544	8.2	0.0371761	21401
Gata3	chr13:53067861..53068361	Auh	0.868	0.0488408	0.726	0	0.63	0.00497255	9	0.00149737	878
Gata3	chr13:54979050..54979550	Tspan17	0.885	0.0442163	0.547	0	0.66	0.00346929	8.5	0.012543	35852
Gata3	chr13:63535115..63535615	Fancc	0.8	0.0713112	0.88	0	0.83	0.000347726	9.7	0.000162336	10365
Gata3	chr13:63554555..63555055	Fancc	0.8	0.0713112	0.684	0	0.71	0.00184694	8.7	0.00257568	443
Gata3	chr13:63686616..63687116	Fancc	0.8	0.0713112	0.315	0	0.49	0.0223116	8.8	0.097443	41523
Gata3	chr14:27332291..27332791	Erc2	0.891	0.042671	0.234	0	0.33	0.0873458	9.3	0.166837	11593
Gata3	chr14:32324619..32325119	Prrxl1	0.875	0.0468919	0.54	0	0.45	0.0324852	9.7	0.0134973	2703
Gata3	chr14:54925889..54926389	4930579G18Rik	0.764	0.0860554	0.647	0	0.55	0.0121523	8.9	0.00406177	37920
Gata3	chr14:54925889..54926389	Acin1	0.817	0.065061	0.573	0	0.55	0.0121523	8.9	0.00949195	1500
Gata3	chr14:55096892..55097392	Pabpn1	0.788	0.0759936	0.51	0	0.33	0.0873458	8.8	0.018329	32564
Gata3	chr14:55096892..55097392	Slc22a17	0.833	0.059575	0.468	0	0.33	0.0873458	8.8	0.0275118	49058
Gata3	chr14:61046317..61046817	Mipep	0.817	0.065061	0.528	0	0.45	0.0324852	8.5	0.0152791	24229
Gata3	chr14:70458499..70458999	Gm49417	0.785	0.0772	0.272	0	0.33	0.0873458	9.1	0.131074	13298
Gata3	chr14:70553524..70554024	Ppp3cc	0.796	0.0728467	0.547	0	0.34	0.081062	9.3	0.012543	26603
Gata3	chr14:70572702..70573202	Ppp3cc	0.796	0.0728467	0.803	0	0.78	0.000716408	8.5	0.000516236	45781
Gata3	chr14:79047486..79047986	Vwa8	0.772	0.0825963	0.572	0	0.52	0.0165762	8.2	0.00959605	38505
Gata3	chr15:36770865..36771365	Ywhaz	0.892	0.0424177	0.63	0	0.55	0.0121523	9.4	0.00497255	21292
Gata3	chr15:58011427..58011927	Wdyhv1	0.769	0.083881	0.53	0	0.57	0.00980723	8.6	0.0149688	0
Gata3	chr15:58011427..58011927	Atad2	0.886	0.0439557	0.552	0	0.57	0.00980723	8.6	0.0118977	12948
Gata3	chr15:77803714..77804214	Foxred2	0.751	0.091906	0.482	0	0.55	0.0121523	9	0.0240976	25873
Gata3	chr15:79505848..79506348	Dmc1	0.771	0.0830229	0.337	0	0.45	0.0324852	9.1	0.0829102	16537
Gata3	chr15:79505848..79506348	Fam227a	0.848	0.0547676	0.398	0	0.45	0.0324852	9.1	0.0511381	4624
Gata3	chr15:80634541..80635041	Tnrc6b	0.754	0.0905304	0.33	0	0.37	0.0642544	8.6	0.0873458	39026
Gata3	chr15:93466989..93467489	Prickle1	0.897	0.0411696	0.227	0	0.43	0.0388577	9.4	0.174055	26282
Gata3	chr15:97719973..97720473	Hdac7	0.859	0.0514412	0.478	0	0.51	0.018329	8.4	0.0250347	7228
Gata3	chr15:98133010..98133510	Olfr286	0.783	0.0780123	0.642	0	0.53	0.0149688	8.4	0.00431276	678
Gata3	chr15:98521528..98522028	Adcy6	0.74	0.0970823	0.325	0	0.33	0.0873458	8.3	0.0906209	13570
Gata3	chr16:14183726..14184226	Abcc1	0.852	0.0535389	0.833	0	0.69	0.00238758	8.8	0.000332556	99
Gata3	chr16:18083177..18083677	Dgcr8	0.861	0.050854	0.912	0	0.9	0.000118396	8.9	9.76748e-05	43
Gata3	chr16:18083177..18083677	Tango2	0.895	0.0416652	0.964	0	0.9	0.000118396	8.9	4.13393e-05	38331
Gata3	chr16:18083177..18083677	Trmt2a	0.845	0.0557037	0.861	0	0.9	0.000118396	8.9	0.000217833	12405
Gata3	chr16:18083177..18083677	Ranbp1	0.758	0.0887201	0.815	0	0.9	0.000118396	8.9	0.000433695	16580
Gata3	chr16:18083177..18083677	Zdhhc8	0.842	0.0566524	0.933	0	0.9	0.000118396	8.9	6.93747e-05	30176
Gata3	chr16:8540800..8541300	Usp7	0.86	0.0511469	0.547	0	0.4	0.0502894	9.7	0.012543	1279
Gata3	chr17:25679817..25680317	Cacna1h	0.825	0.0622709	0.333	0	0.39	0.0546473	8.5	0.0854236	27059
Gata3	chr17:26504869..26505369	Luc7l	0.743	0.0956498	0.433	0	0.43	0.0388577	9.3	0.0378415	18619
Gata3	chr17:26504869..26505369	Gm50013	0.834	0.0592446	0.347	0	0.43	0.0388577	9.3	0.0768705	11150
Gata3	chr17:27192373..27192873	Zbtb9	0.823	0.0629595	0.361	0	0.38	0.0592984	8.3	0.0689847	181
Gata3	chr17:27192373..27192873	Gm41555	0.833	0.059575	0.325	0	0.38	0.0592984	8.3	0.0906209	38835
Gata3	chr17:27192373..27192873	Syngap1	0.756	0.0896218	0.365	0	0.38	0.0592984	8.3	0.0668502	10372
Gata3	chr17:27192373..27192873	Phf1	0.88	0.0455383	0.386	0	0.38	0.0592984	8.3	0.0564719	39938
Gata3	chr17:28037612..28038112	Uhrf1bp1	0.773	0.0821714	0.357	0	0.32	0.0939863	9.1	0.0711713	37302
Gata3	chr17:33781026..33781526	Adamts10	0.802	0.0705528	0.596	0	0.6	0.00703077	10.2	0.00735554	18525
Gata3	chr17:33826815..33827315	Hnrnpm	0.861	0.050854	0.323	0	0.37	0.0642544	8.8	0.0919562	40486
Gata3	chr17:33826815..33827315	Pram1	0.843	0.0563348	0.274	0	0.37	0.0642544	8.8	0.129351	29714
Gata3	chr17:34309654..34310154	Brd2	0.774	0.0817481	0.34	0	0.33	0.0873458	9.7	0.081062	22551
Gata3	chr17:35140226..35140726	Neu1	0.825	0.0622709	0.492	0	0.43	0.0388577	8.7	0.021883	9502
Gata3	chr17:45722630..45723130	Cdc5l	0.75	0.0923679	0.312	0	0.44	0.0355545	8.4	0.0995613	3479
Gata3	chr17:46028134..46028634	Mrpl14	0.774	0.0817481	0.504	0	0.64	0.00441698	8.9	0.0194547	21791
Gata3	chr17:46028134..46028634	Tmem63b	0.805	0.0694268	0.529	0	0.64	0.00441698	8.9	0.0151232	30302
Gata3	chr17:47003203..47003703	Klc4	0.811	0.0672165	0.339	0	0.34	0.081062	8.8	0.0816746	46254
Gata3	chr17:47003203..47003703	Cnpy3	0.738	0.098046	0.302	0	0.34	0.081062	8.8	0.106865	44849
Gata3	chr17:47003203..47003703	Klhdc3	0.749	0.0928316	0.417	0	0.34	0.081062	8.8	0.0435209	11362
Gata3	chr17:47003203..47003703	Mea1	0.749	0.0928316	0.423	0	0.34	0.081062	8.8	0.0413154	10884
Gata3	chr17:71251663..71252163	Myl12b	0.867	0.0491245	0.506	0	0.55	0.0121523	8.4	0.0190731	30797
Gata3	chr17:8506023..8506523	Mpc1	0.866	0.0494094	0.27	0	0.32	0.0939863	9.3	0.132813	2736
Gata3	chr17:9167113..9167613	Pde10a	0.888	0.0434381	0.66	0	0.44	0.0355545	8.6	0.00346929	2711
Gata3	chr18:10706498..10706998	Mib1	0.744	0.0951758	0.66	0	0.67	0.00306767	8.9	0.00346929	18549
Gata3	chr18:11902922..11903422	Rbbp8	0.832	0.0599069	0.932	0	0.87	0.000189643	10.1	7.05252e-05	31364
Gata3	chr18:24116175..24116675	Zfp397	0.769	0.083881	0.832	0	0.78	0.000716408	8.5	0.000337543	28258
Gata3	chr18:34859653..34860153	Gm3550	0.759	0.0882718	0.296	0	0.44	0.0355545	9.6	0.111429	9258
Gata3	chr18:34859653..34860153	Fam53c	0.749	0.0928316	0.328	0	0.44	0.0355545	9.6	0.0886451	31805
Gata3	chr18:36515588..36516088	Cystm1	0.756	0.0896218	0.393	0	0.42	0.0424066	8.8	0.0533096	16753
Gata3	chr18:36763133..36763633	Eif4ebp3	0.773	0.0821714	0.373	0	0.42	0.0424066	8.2	0.0627349	33479
Gata3	chr18:36763133..36763633	Apbb3	0.827	0.0615882	0.353	0	0.42	0.0424066	8.2	0.0734108	44894
Gata3	chr18:36763133..36763633	Ankhd1	0.835	0.0589155	0.436	0	0.42	0.0424066	8.2	0.0368471	7743
Gata3	chr18:38068897..38069397	Rell2	0.871	0.0479978	0.223	0	0.35	0.0751255	8.5	0.178267	18734
Gata3	chr18:38068897..38069397	Diaph1	0.841	0.0569715	0.224	0	0.35	0.0751255	8.5	0.177208	367
Gata3	chr18:42644571..42645071	Tcerg1	0.806	0.0690546	0.916	0	0.88	0.000162336	9	9.15615e-05	0
Gata3	chr18:61048351..61048851	Camk2a	0.883	0.0447414	0.662	0	0.56	0.0109251	8.2	0.00338538	9838
Gata3	chr18:61614098..61614598	Gm46637	0.741	0.0966031	0.867	0	0.79	0.000621904	8.5	0.000198637	3238
Gata3	chr18:65018202..65018702	Nedd4l	0.754	0.0905304	0.436	0	0.61	0.0062736	9.3	0.0368471	2073
Gata3	chr18:73988685..73989185	Me2	0.784	0.0776053	0.674	0	0.58	0.00879056	8.9	0.00291911	40164
Gata3	chr18:75525572..75526072	Gm20544	0.843	0.0563348	0.402	0	0.59	0.00786748	9.7	0.049452	25412
Gata3	chr19:12488918..12489418	Fam111a	0.84	0.0572919	0.768	0	0.66	0.00346929	9.6	0.000847224	33685
Gata3	chr19:12488918..12489418	Gm47243	0.937	0.0322219	0.778	0	0.66	0.00346929	9.6	0.00073683	7745
Gata3	chr19:4492753..4493253	Kdm2a	0.838	0.0579371	0.801	0	0.77	0.000823997	8.3	0.000531331	44439
Gata3	chr19:4492753..4493253	Syt12	0.884	0.0444782	0.803	0	0.77	0.000823997	8.3	0.000516236	8925
Gata3	chr19:45544917..45545417	Fbxw4	0.843	0.0563348	0.795	0	0.67	0.00306767	9.2	0.000579098	22911
Gata3	chr19:45544917..45545417	Gm17018	0.859	0.0514412	0.711	0	0.67	0.00306767	9.2	0.00182309	3636
Gata3	chr19:46074792..46075292	Nolc1	0.776	0.0809065	0.394	0	0.35	0.0751255	8.3	0.0528696	10298
Gata3	chr19:46074792..46075292	Pprc1	0.773	0.0821714	0.455	0	0.35	0.0751255	8.3	0.0310345	14598
Gata3	chr19:46879209..46879709	Nt5c2	0.795	0.0732345	0.453	0	0.49	0.0223116	8.5	0.0316082	18304
Gata3	chr19:46879209..46879709	Cnnm2	0.801	0.0709312	0.478	0	0.49	0.0223116	8.5	0.0250347	25109
Gata3	chr19:53677179..53677679	Rbm20	0.758	0.0887201	0.594	0	0.6	0.00703077	8.4	0.00752283	11441
Gata3	chr19:53677179..53677679	Smc3	0.778	0.0800714	0.656	0	0.6	0.00703077	8.4	0.00364275	45389
Gata3	chr19:5463784..5464284	Ccdc85b	0.845	0.0557037	0.663	0	0.48	0.0245624	8.5	0.00334411	43247
Gata3	chr19:5463784..5464284	Drap1	0.765	0.0856172	0.574	0	0.48	0.0245624	8.5	0.00938885	9666
Gata3	chr19:6329333..6329833	Atg2a	0.803	0.0701759	0.327	0	0.46	0.0296378	8.2	0.0893001	20961
Gata3	chr19:6329333..6329833	Ppp2r5b	0.756	0.0896218	0.465	0	0.46	0.0296378	8.2	0.0282937	43430
Gata3	chr19:6400211..6400711	Men1	0.768	0.0843126	0.337	0	0.36	0.0695264	8.7	0.0829102	10333
Gata3	chr19:6400211..6400711	Sf1	0.855	0.0526317	0.388	0	0.36	0.0695264	8.7	0.0555536	13008
Gata3	chr19:6400211..6400711	Map4k2	0.881	0.0452714	0.384	0	0.36	0.0695264	8.7	0.057402	227
Gata3	chr19:6400211..6400711	Rasgrp2	0.866	0.0494094	0.314	0	0.36	0.0695264	8.7	0.0981454	48658
Gata3	chr19:7264777..7265277	Gm17227	0.827	0.0615882	0.888	0	0.82	0.000403061	8.7	0.000143189	9745
Gata3	chr19:7264777..7265277	Naa40	0.86	0.0511469	0.851	0	0.82	0.000403061	8.7	0.000253721	46228
Gata3	chr19:7266453..7266953	Gm17227	0.827	0.0615882	0.435	0	0.41	0.0462131	8.7	0.0371761	8069
Gata3	chr19:7266453..7266953	Naa40	0.86	0.0511469	0.473	0	0.41	0.0462131	8.7	0.0262488	47904
Gata3	chr2:118896251..118896751	Rad51	0.9	0.0404352	0.572	0	0.49	0.0223116	9.1	0.00959605	46522
Gata3	chr2:126033359..126033859	Dtwd1	0.739	0.0975633	0.62	0	0.46	0.0296378	8.5	0.00558954	36897
Gata3	chr2:131859002..131859502	Slc23a2	0.868	0.0488408	0.87	0	0.8	0.00053903	8.4	0.000189643	39102
Gata3	chr2:150023854..150024354	Zfp937	0.815	0.0657735	0.628	0	0.54	0.0134973	8.3	0.00509086	35638
Gata3	chr2:152056326..152056826	Csnk2a1	0.831	0.0602403	0.806	0	0.85	0.000257597	8.7	0.000494337	11932
Gata3	chr2:154390049..154390549	1700003F12Rik	0.856	0.0523321	0.772	0	0.77	0.000823997	8.7	0.000801358	258
Gata3	chr2:154390049..154390549	Cbfa2t2	0.816	0.0654165	0.737	0	0.77	0.000823997	8.7	0.00129328	17089
Gata3	chr2:154390049..154390549	Necab3	0.872	0.0477194	0.802	0	0.77	0.000823997	8.7	0.000523733	1334
Gata3	chr2:154407829..154408329	Zfp341	0.75	0.0923679	0.594	0	0.53	0.0149688	8.9	0.00752283	46887
Gata3	chr2:154407829..154408329	Necab3	0.872	0.0477194	0.627	0	0.53	0.0149688	8.9	0.00515095	7018
Gata3	chr2:154407829..154408329	1700003F12Rik	0.856	0.0523321	0.587	0	0.53	0.0149688	8.9	0.00813502	16981
Gata3	chr2:154407829..154408329	Cbfa2t2	0.816	0.0654165	0.623	0	0.53	0.0149688	8.9	0.00539766	34869
Gata3	chr2:160766377..160766877	Chd6	0.822	0.063306	0.712	0	0.5	0.0202374	9.6	0.00179951	36563
Gata3	chr2:160767908..160768408	Chd6	0.822	0.063306	0.737	0	0.51	0.018329	8.5	0.00129328	35032
Gata3	chr2:163729204..163729704	Rims4	0.883	0.0447414	0.272	0	0.38	0.0592984	9.1	0.131074	30898
Gata3	chr2:164791396..164791896	Mmp9	0.768	0.0843126	0.455	0	0.47	0.0270007	9.9	0.0310345	719
Gata3	chr2:164791396..164791896	Zfp335os	0.788	0.0759936	0.339	0	0.47	0.0270007	9.9	0.0816746	35385
Gata3	chr2:164791396..164791896	Slc12a5	0.893	0.0421657	0.488	0	0.47	0.0270007	9.9	0.0227473	10825
Gata3	chr2:166669551..166670051	Arfgef2	0.841	0.0569715	0.789	0	0.75	0.00108503	9	0.000630808	0
Gata3	chr2:172825139..172825639	Rae1	0.814	0.0661319	0.63	0	0.54	0.0134973	9.9	0.00497255	16270
Gata3	chr2:181060096..181060596	Zgpat	0.825	0.0622709	0.296	0	0.43	0.0388577	9.8	0.111429	38663
Gata3	chr2:24502995..24503495	Cacna1b	0.909	0.0382954	0.961	0	0.88	0.000162336	9.1	4.34919e-05	4837
Gata3	chr2:25479537..25480037	Ajm1	0.734	0.0999944	0.525	0	0.6	0.00703077	8.4	0.0157549	7767
Gata3	chr2:25479537..25480037	Rabl6	0.859	0.0514412	0.626	0	0.6	0.00703077	8.4	0.00521167	346
Gata3	chr2:25503380..25503880	Rabl6	0.859	0.0514412	0.369	0	0.42	0.0424066	9.6	0.0647672	4846
Gata3	chr2:25503380..25503880	Ajm1	0.734	0.0999944	0.206	0	0.42	0.0424066	9.6	0.196877	31610
Gata3	chr2:25534144..25534644	Rabl6	0.859	0.0514412	0.591	0	0.44	0.0355545	8.5	0.00778004	35610
Gata3	chr2:26364678..26365178	0610009E02Rik	0.738	0.098046	0.432	0	0.59	0.00786748	8.5	0.0381778	28723
Gata3	chr2:26364678..26365178	Sec16a	0.845	0.0557037	0.514	0	0.59	0.00786748	8.5	0.0176098	29449
Gata3	chr2:26491124..26491624	Dipk1b	0.886	0.0439557	0.53	0	0.55	0.0121523	8.2	0.0149688	26844
Gata3	chr2:26491124..26491624	Egfl7	0.819	0.0643545	0.385	0	0.55	0.0121523	8.2	0.0569354	8964
Gata3	chr2:26495515..26496015	Dipk1b	0.886	0.0439557	0.56	0	0.45	0.0324852	8.2	0.0109251	22453
Gata3	chr2:26495515..26496015	Egfl7	0.819	0.0643545	0.509	0	0.45	0.0324852	8.2	0.0185127	13355
Gata3	chr2:29252766..29253266	Gm13402	0.832	0.0599069	0.554	0	0.59	0.00786748	8.5	0.0116478	33204
Gata3	chr2:29252766..29253266	Med27	0.874	0.0471664	0.573	0	0.59	0.00786748	8.5	0.00949195	14585
Gata3	chr2:30171898..30172398	Gm14471	0.778	0.0800714	0.509	0	0.4	0.0502894	8.2	0.0185127	41599
Gata3	chr2:30171898..30172398	Nup188	0.796	0.0728467	0.409	0	0.4	0.0502894	8.2	0.0466084	4010
Gata3	chr2:30656726..30657226	Ntmt1	0.776	0.0809065	0.414	0	0.39	0.0546473	9.5	0.0446588	40611
Gata3	chr2:30656726..30657226	1700001O22Rik	0.767	0.0847458	0.23	0	0.39	0.0546473	9.5	0.170938	29449
Gata3	chr2:58489322..58489822	Acvr1	0.825	0.0622709	0.455	0	0.63	0.00497255	9.6	0.0310345	32152
Gata3	chr2:58489322..58489822	Upp2	0.897	0.0411696	0.529	0	0.63	0.00497255	9.6	0.0151232	15633
Gata3	chr2:75657864..75658364	Agps	0.853	0.0532351	0.21	0	0.34	0.081062	8.6	0.192396	4156
Gata3	chr2:91930572..91931072	Gm13780	0.933	0.0330375	0.587	0	0.52	0.0165762	8.9	0.00813502	4184
Gata3	chr2:91971131..91971631	Gm13780	0.933	0.0330375	0.685	0	0.56	0.0109251	9.1	0.00254343	44743
Gata3	chr3:107357091..107357591	Slc6a17	0.875	0.0468919	0.606	0	0.5	0.0202374	8.9	0.00656734	18429
Gata3	chr3:107462120..107462620	Slc6a17	0.875	0.0468919	0.431	0	0.49	0.0223116	8.7	0.0385165	36785
Gata3	chr3:121737392..121737892	Arhgap29	0.757	0.0891701	0.722	0	0.58	0.00879056	9.7	0.0015786	8297
Gata3	chr3:122121957..122122457	Gm17494	0.866	0.0494094	0.689	0	0.58	0.00879056	9.1	0.00241804	34587
Gata3	chr3:129391832..129392332	Elovl6	0.818	0.064707	0.652	0	0.7	0.00210154	9.1	0.00382394	45802
Gata3	chr3:129918380..129918880	Col25a1	0.896	0.0414168	0.283	0	0.37	0.0642544	9.7	0.121791	6269
Gata3	chr3:137752819..137753319	1110002E22Rik	0.887	0.0436963	0.331	0	0.37	0.0642544	9.7	0.0867015	17493
Gata3	chr3:146499426..146499926	Prkacb	0.84	0.0572919	0.586	0	0.54	0.0134973	9.5	0.00822595	4834
Gata3	chr3:5326437..5326937	2700069I18Rik	0.892	0.0424177	0.478	0	0.41	0.0462131	8.4	0.0250347	40535
Gata3	chr3:84352558..84353058	Fhdc1	0.772	0.0825963	0.333	0	0.39	0.0546473	8.6	0.0854236	8011
Gata3	chr3:8662938..8663438	Stmn2	0.884	0.0444782	0.57	0	0.48	0.0245624	9.3	0.00980723	37611
Gata3	chr3:94366673..94367173	Tdrkh	0.858	0.0517368	0.71	0	0.63	0.00497255	9.4	0.00184694	36565
Gata3	chr3:94366673..94367173	Riiad1	0.805	0.0694268	0.607	0	0.63	0.00497255	9.4	0.00649279	13055
Gata3	chr3:94366673..94367173	Oaz3	0.78	0.0792429	0.632	0	0.63	0.00497255	9.4	0.0048567	15450
Gata3	chr3:94366673..94367173	Gm42463	0.776	0.0809065	0.683	0	0.63	0.00497255	9.4	0.0026083	45964
Gata3	chr3:94366673..94367173	Mrpl9	0.83	0.0605751	0.552	0	0.63	0.00497255	9.4	0.0118977	16028
Gata3	chr3:94366673..94367173	Celf3	0.864	0.0499833	0.776	0	0.63	0.00497255	9.4	0.000757787	18428
Gata3	chr3:96555203..96555703	Ankrd35	0.862	0.0505624	0.491	0	0.42	0.0424066	10.1	0.0220964	21743
Gata3	chr3:96555203..96555703	Itga10	0.863	0.0502722	0.52	0	0.42	0.0424066	10.1	0.0165762	2302
Gata3	chr3:97157787..97158287	Bcl9	0.778	0.0800714	0.405	0	0.54	0.0134973	8.3	0.0482168	21624
Gata3	chr4:101350719..101351219	Dnajc6	0.904	0.0394725	0.284	0	0.45	0.0324852	8.4	0.120971	2608
Gata3	chr4:102576270..102576770	Sgip1	0.781	0.0788311	0.51	0	0.39	0.0546473	9.3	0.018329	21723
Gata3	chr4:102594458..102594958	Sgip1	0.781	0.0788311	0.355	0	0.36	0.0695264	9.5	0.0722844	3535
Gata3	chr4:116878396..116878896	Eif2b3	0.775	0.0813265	0.374	0	0.4	0.0502894	9.9	0.0622347	455
Gata3	chr4:117865368..117865868	9530034E10Rik	0.788	0.0759936	0.522	0	0.48	0.0245624	8.4	0.0162434	33134
Gata3	chr4:117865368..117865868	St3gal3	0.866	0.0494094	0.538	0	0.48	0.0245624	8.4	0.0137811	23210
Gata3	chr4:118231051..118231551	Szt2	0.773	0.0821714	0.362	0	0.44	0.0355545	8.4	0.0684462	0
Gata3	chr4:118231051..118231551	Med8	0.757	0.0891701	0.249	0	0.44	0.0355545	8.4	0.152031	34982
Gata3	chr4:120045273..120045773	Edn2	0.826	0.0619288	0.215	0	0.41	0.0462131	8.8	0.186883	26869
Gata3	chr4:123219668..123220168	Pabpc4	0.801	0.0709312	0.597	0	0.5	0.0202374	8.6	0.00727313	28694
Gata3	chr4:123669905..123670405	Akirin1	0.804	0.0698006	0.305	0	0.42	0.0424066	8.6	0.104635	25766
Gata3	chr4:136104569..136105069	Htr1d	0.812	0.0668535	0.852	0	0.84	0.000299521	8.6	0.000249898	45765
Gata3	chr4:136104569..136105069	Hnrnpr	0.773	0.0821714	0.843	0	0.84	0.000299521	8.6	0.000286321	21483
Gata3	chr4:136140872..136141372	Htr1d	0.812	0.0668535	0.351	0	0.36	0.0695264	8.5	0.0745506	9462
Gata3	chr4:136716360..136716860	Zbtb40	0.805	0.0694268	0.572	0	0.73	0.00141998	9.1	0.00959605	2112
Gata3	chr4:136716360..136716860	Epha8	0.746	0.0942329	0.609	0	0.73	0.00141998	9.1	0.00634592	32232
Gata3	chr4:137724726..137725226	Eif4g3	0.825	0.0622709	0.284	0	0.35	0.0751255	8.7	0.120971	3901
Gata3	chr4:13773597..13774097	Runx1t1	0.81	0.0675811	0.565	0	0.47	0.0270007	8.8	0.010353	2219
Gata3	chr4:137765623..137766123	Eif4g3	0.825	0.0622709	0.863	0	0.78	0.000716408	9.1	0.00021125	33559
Gata3	chr4:137851429..137851929	Eif4g3	0.825	0.0622709	0.541	0	0.49	0.0223116	9.8	0.0133572	27068
Gata3	chr4:13785603..13786103	Runx1t1	0.81	0.0675811	0.715	0	0.57	0.00980723	8.3	0.00173045	820
Gata3	chr4:137866471..137866971	Eif4g3	0.825	0.0622709	0.686	0	0.6	0.00703077	8.8	0.00251154	12026
Gata3	chr4:13797011..13797511	Runx1t1	0.81	0.0675811	0.555	0	0.61	0.0062736	9.6	0.0115245	12228
Gata3	chr4:139233351..139233851	Iffo2	0.804	0.0698006	0.293	0	0.43	0.0388577	8.9	0.113762	24007
Gata3	chr4:139233351..139233851	Ubr4	0.831	0.0602403	0.361	0	0.43	0.0388577	8.9	0.0689847	25659
Gata3	chr4:139526357..139526857	Pax7	0.753	0.0909872	0.741	0	0.89	0.000138745	8.8	0.00122561	33460
Gata3	chr4:148589556..148590056	Mtor	0.801	0.0709312	0.491	0	0.49	0.0223116	8.7	0.0220964	38813
Gata3	chr4:148589556..148590056	Angptl7	0.772	0.0825963	0.398	0	0.49	0.0223116	8.7	0.0511381	4638
Gata3	chr4:149773526..149774026	Tmem201	0.773	0.0821714	0.473	0	0.51	0.018329	9.7	0.0262488	41117
Gata3	chr4:150247183..150247683	Gm13093	0.752	0.0914457	0.372	0	0.5	0.0202374	9	0.0632382	43462
Gata3	chr4:152072533..152073033	Klhl21	0.746	0.0942329	0.736	0	0.79	0.000621904	8.2	0.00131073	20226
Gata3	chr4:152072533..152073033	Zbtb48	0.751	0.091906	0.635	0	0.79	0.000621904	8.2	0.00468742	32039
Gata3	chr4:152072533..152073033	Thap3	0.786	0.0767962	0.697	0	0.79	0.000621904	8.2	0.0021839	393
Gata3	chr4:152072533..152073033	Dnajc11	0.85	0.0541505	0.77	0	0.79	0.000621904	8.2	0.000823997	8332
Gata3	chr4:152072533..152073033	Tas1r1	0.872	0.0477194	0.655	0	0.79	0.000621904	8.2	0.00368731	49991
Gata3	chr4:152263824..152264324	Acot7	0.824	0.0626145	0.341	0	0.34	0.081062	8.3	0.0804528	1232
Gata3	chr4:154394031..154394531	Arhgef16	0.791	0.0748016	0.768	0	0.85	0.000257597	9.1	0.000847224	7897
Gata3	chr4:155578247..155578747	Gnb1	0.818	0.064707	0.553	0	0.46	0.0296378	8.3	0.0117722	880
Gata3	chr4:155841067..155841567	Atad3a	0.8	0.0713112	0.328	0	0.33	0.0873458	8.7	0.0886451	542
Gata3	chr4:155841067..155841567	Tmem240	0.828	0.061249	0.384	0	0.33	0.0873458	8.7	0.057402	21735
Gata3	chr4:155841067..155841567	Mrpl20	0.769	0.083881	0.345	0	0.33	0.0873458	8.7	0.0780509	45767
Gata3	chr4:34729995..34730495	Slc35a1	0.828	0.061249	0.673	0	0.63	0.00497255	8.5	0.00295563	42556
Gata3	chr4:41604662..41605162	Fam219a	0.873	0.0474422	0.496	0	0.58	0.00879056	10.4	0.0210466	35123
Gata3	chr4:41707054..41707554	Il11ra1	0.823	0.0629595	0.308	0	0.46	0.0296378	8.4	0.102438	7064
Gata3	chr4:41707054..41707554	Dctn3	0.747	0.0937641	0.246	0	0.46	0.0296378	8.4	0.15492	15582
Gata3	chr4:72144517..72145017	Tle1	0.781	0.0788311	0.272	0	0.46	0.0296378	8.8	0.131074	25360
Gata3	chr5:108004377..108004877	Evi5	0.826	0.0619288	0.729	0	0.7	0.00210154	10.2	0.00143898	11376
Gata3	chr5:108004377..108004877	Rpl5	0.814	0.0661319	0.698	0	0.7	0.00210154	10.2	0.00215613	43490
Gata3	chr5:113654772..113655272	Wscd2	0.895	0.0416652	0.548	0	0.5	0.0202374	10	0.0124116	16153
Gata3	chr5:113930796..113931296	Iscu	0.812	0.0668535	0.618	0	0.61	0.0062736	8.5	0.0057208	18887
Gata3	chr5:113930796..113931296	Sart3	0.838	0.0579371	0.594	0	0.61	0.0062736	8.5	0.00752283	20224
Gata3	chr5:114175527..114176027	Usp30	0.821	0.0636541	0.852	0	0.88	0.000162336	9	0.000249898	27494
Gata3	chr5:114175527..114176027	Svop	0.889	0.0431812	0.981	0	0.88	0.000162336	9	3.09224e-05	4914
Gata3	chr5:115184686..115185186	Sppl3	0.836	0.058588	0.783	0	0.65	0.00391753	8.5	0.000686752	27239
Gata3	chr5:120586073..120586573	Gm15690	0.876	0.0466186	0.294	0	0.36	0.0695264	9.1	0.112981	32394
Gata3	chr5:120586073..120586573	Sdsl	0.832	0.0599069	0.284	0	0.36	0.0695264	9.1	0.120971	18851
Gata3	chr5:120586073..120586573	Gm27199	0.867	0.0491245	0.335	0	0.36	0.0695264	9.1	0.0841599	16240
Gata3	chr5:120586073..120586573	Lhx5	0.836	0.058588	0.347	0	0.36	0.0695264	9.1	0.0768705	16308
Gata3	chr5:121584160..121584660	Naa25	0.817	0.065061	0.419	0	0.55	0.0121523	9.1	0.0427754	6093
Gata3	chr5:122447843..122448343	Vps29	0.859	0.0514412	0.496	0	0.44	0.0355545	8.4	0.0210466	44088
Gata3	chr5:122447843..122448343	Pptc7	0.735	0.0995047	0.519	0	0.44	0.0355545	8.4	0.0167447	14007
Gata3	chr5:122447843..122448343	Tctn1	0.81	0.0675811	0.514	0	0.44	0.0355545	8.4	0.0176098	45319
Gata3	chr5:122454832..122455332	Vps29	0.859	0.0514412	0.493	0	0.62	0.00558954	8.7	0.0216713	37099
Gata3	chr5:122454832..122455332	Pptc7	0.735	0.0995047	0.338	0	0.62	0.00558954	8.7	0.0822906	20996
Gata3	chr5:122529249..122529749	Arpc3	0.749	0.0928316	0.707	0	0.87	0.000189643	9.1	0.0019202	191
Gata3	chr5:122529249..122529749	Anapc7	0.766	0.0851807	0.717	0	0.87	0.000189643	9.1	0.00168576	30006
Gata3	chr5:122529249..122529749	Gm42829	0.77	0.0834511	0.715	0	0.87	0.000189643	9.1	0.00173045	16803
Gata3	chr5:122529249..122529749	Gpn3	0.738	0.098046	0.729	0	0.87	0.000189643	9.1	0.00143898	9892
Gata3	chr5:122529249..122529749	Fam216a	0.833	0.059575	0.786	0	0.87	0.000189643	9.1	0.000658232	18821
Gata3	chr5:122529249..122529749	Vps29	0.859	0.0514412	0.795	0	0.87	0.000189643	9.1	0.000579098	33558
Gata3	chr5:122621417..122621917	Atp2a2	0.74	0.0970823	0.635	0	0.51	0.018329	8.7	0.00468742	17762
Gata3	chr5:122621417..122621917	Anapc7	0.766	0.0851807	0.655	0	0.51	0.018329	8.7	0.00368731	41978
Gata3	chr5:123139409..123139909	Kdm2b	0.856	0.0523321	0.356	0	0.32	0.0939863	9	0.0717262	11522
Gata3	chr5:123139409..123139909	A930024E05Rik	0.795	0.0732345	0.269	0	0.32	0.0939863	9	0.133688	11991
Gata3	chr5:123960656..123961156	Kntc1	0.795	0.0732345	0.449	0	0.37	0.0642544	8.5	0.0327819	3045
Gata3	chr5:123981202..123981702	Kntc1	0.795	0.0732345	0.33	0	0.38	0.0592984	8.9	0.0873458	23591
Gata3	chr5:124173330..124173830	Abcb9	0.866	0.0494094	0.862	0	0.82	0.000403061	8.4	0.000214518	43363
Gata3	chr5:124173330..124173830	Gm34086	0.787	0.0763941	0.792	0	0.82	0.000403061	8.4	0.000604442	2905
Gata3	chr5:125316592..125317092	Scarb1	0.865	0.0496957	0.485	0	0.41	0.0462131	8.2	0.0234142	44130
Gata3	chr5:129772154..129772654	Mrps17	0.738	0.098046	0.306	0	0.33	0.0873458	8.4	0.103899	19906
Gata3	chr5:129772154..129772654	Nipsnap2	0.746	0.0942329	0.465	0	0.33	0.0873458	8.4	0.0282937	29472
Gata3	chr5:130044106..130044606	Crcp	0.821	0.0636541	0.378	0	0.35	0.0751255	9.5	0.0602648	13524
Gata3	chr5:130044106..130044606	Vkorc1l1	0.821	0.0636541	0.403	0	0.35	0.0751255	9.5	0.0490375	38270
Gata3	chr5:135879721..135880221	Srrm3os	0.913	0.0373745	0.327	0	0.37	0.0642544	8.9	0.0893001	5920
Gata3	chr5:135879721..135880221	Srrm3	0.895	0.0416652	0.375	0	0.37	0.0642544	8.9	0.0617376	3046
Gata3	chr5:137778582..137779082	Nyap1	0.866	0.0494094	0.455	0	0.34	0.081062	8.4	0.0310345	38712
Gata3	chr5:138175150..138175650	Taf6	0.801	0.0709312	0.489	0	0.4	0.0502894	8.5	0.0225286	4079
Gata3	chr5:139764240..139764740	Tmem184a	0.8	0.0713112	0.427	0	0.48	0.0245624	9.2	0.039896	28994
Gata3	chr5:139764240..139764740	Ints1	0.748	0.093297	0.47	0	0.48	0.0245624	9.2	0.0270007	2810
Gata3	chr5:140647920..140648420	Iqce	0.862	0.0505624	0.599	0	0.67	0.00306767	9.8	0.00711075	3575
Gata3	chr5:140647920..140648420	Brat1	0.749	0.0928316	0.615	0	0.67	0.00306767	9.8	0.00592282	42345
Gata3	chr5:144733910..144734410	Tmem130	0.879	0.0458065	0.409	0	0.37	0.0642544	8.7	0.0466084	35281
Gata3	chr5:144733910..144734410	Trrap	0.872	0.0477194	0.383	0	0.37	0.0642544	8.7	0.0578716	5640
Gata3	chr5:146773968..146774468	Rpl21	0.815	0.0657735	0.317	0	0.32	0.0939863	10	0.0960493	1951
Gata3	chr5:149611341..149611841	B3glct	0.787	0.0763941	0.57	0	0.61	0.0062736	9	0.00980723	9645
Gata3	chr5:33589434..33589934	Nkx1-1	0.748	0.093297	0.222	0	0.41	0.0462131	8.3	0.17933	1385
Gata3	chr5:33983164..33983664	Nsd2	0.853	0.0532351	0.483	0	0.36	0.0695264	9.1	0.023868	4990
Gata3	chr5:35060632..35061132	Htt	0.83	0.0605751	0.439	0	0.44	0.0355545	8.3	0.0358741	16836
Gata3	chr5:35061154..35061654	Htt	0.83	0.0605751	0.397	0	0.35	0.0751255	8.3	0.0515667	17358
Gata3	chr5:35908702..35909202	Ablim2	0.885	0.0442163	0.516	0	0.44	0.0355545	9.1	0.0172593	6021
Gata3	chr5:5342664..5343164	Cdk14	0.814	0.0661319	0.521	0	0.49	0.0223116	8.8	0.016409	26360
Gata3	chr5:72759471..72759971	Nfxl1	0.859	0.0514412	0.467	0	0.36	0.0695264	8.5	0.0277704	42443
Gata3	chr5:72759471..72759971	Zar1	0.928	0.0340809	0.506	0	0.36	0.0695264	8.5	0.0190731	20873
Gata3	chr5:92503779..92504279	Sdad1	0.85	0.0541505	0.402	0	0.37	0.0642544	9.1	0.049452	45440
Gata3	chr6:104448410..104448910	Cntn6	0.854	0.0529327	0.244	0	0.36	0.0695264	9.1	0.156867	20840
Gata3	chr6:107243682..107244182	Gm34933	0.758	0.0887201	0.279	0	0.33	0.0873458	8.7	0.125112	9516
Gata3	chr6:120788901..120789401	Atp6v1e1	0.828	0.061249	0.221	0	0.34	0.081062	10.1	0.180397	5958
Gata3	chr6:128339799..128340299	Rhno1	0.793	0.0740149	0.279	0	0.47	0.0270007	8.7	0.125112	0
Gata3	chr6:128339799..128340299	Nrip2	0.875	0.0468919	0.391	0	0.47	0.0270007	8.7	0.0541985	35959
Gata3	chr6:128339799..128340299	Itfg2	0.848	0.0547676	0.395	0	0.47	0.0270007	8.7	0.0524324	47043
Gata3	chr6:28860223..28860723	Lrrc4	0.835	0.0589155	0.4	0	0.5	0.0202374	8.3	0.0502894	28476
Gata3	chr6:28860223..28860723	Snd1	0.814	0.0661319	0.414	0	0.5	0.0202374	8.3	0.0446588	11316
Gata3	chr6:33690603..33691103	Exoc4	0.803	0.0701759	0.429	0	0.39	0.0546473	9.1	0.0392013	12233
Gata3	chr6:34998939..34999439	Cnot4	0.821	0.0636541	0.769	0	0.58	0.00879056	10	0.000835536	2359
Gata3	chr6:52209065..52209565	Hoxaas3	0.734	0.0999944	0.426	0	0.5	0.0202374	8.2	0.0402471	30960
Gata3	chr6:52209065..52209565	Hoxa7	0.756	0.0896218	0.42	0	0.5	0.0202374	8.2	0.0424066	10230
Gata3	chr6:52212567..52213067	Hoxaas3	0.734	0.0999944	0.487	0	0.68	0.00270841	8.9	0.0229678	34462
Gata3	chr6:52212567..52213067	Hoxa7	0.756	0.0896218	0.456	0	0.68	0.00270841	8.9	0.0307508	13732
Gata3	chr6:54554326..54554826	Scrn1	0.858	0.0517368	0.556	0	0.61	0.0062736	8.7	0.0114024	10851
Gata3	chr6:54554326..54554826	Plekha8	0.75	0.0923679	0.434	0	0.61	0.0062736	8.7	0.0375076	17269
Gata3	chr6:83124112..83124612	1700003E16Rik	0.794	0.0736239	0.386	0	0.33	0.0873458	9.5	0.0564719	8773
Gata3	chr6:83124112..83124612	Dctn1	0.875	0.0468919	0.362	0	0.33	0.0873458	9.5	0.0684462	18289
Gata3	chr6:83124112..83124612	Mrpl53	0.793	0.0740149	0.334	0	0.33	0.0873458	9.5	0.08479	38010
Gata3	chr6:83124112..83124612	Mogs	0.779	0.0796563	0.262	0	0.33	0.0873458	9.5	0.139927	30614
Gata3	chr6:83124112..83124612	Gm15624	0.849	0.0544584	0.398	0	0.33	0.0873458	9.5	0.0511381	24923
Gata3	chr6:83171088..83171588	1700003E16Rik	0.794	0.0736239	0.292	0	0.33	0.0873458	9	0.114548	37604
Gata3	chr6:83171088..83171588	Dctn1	0.875	0.0468919	0.389	0	0.33	0.0873458	9	0.055099	0
Gata3	chr6:83171088..83171588	Gm15624	0.849	0.0544584	0.37	0	0.33	0.0873458	9	0.0642544	21350
Gata3	chr6:83750261..83750761	Nagk	0.813	0.066492	0.533	0	0.39	0.0546473	8.9	0.0145135	21202
Gata3	chr6:83750261..83750761	Paip2b	0.745	0.0947035	0.41	0	0.39	0.0546473	8.9	0.0462131	36418
Gata3	chr6:83750261..83750761	Atp6v1b1	0.784	0.0776053	0.428	0	0.39	0.0546473	8.9	0.0395474	16139
Gata3	chr6:86989535..86990035	Gfpt1	0.817	0.065061	0.611	0	0.56	0.0109251	9.1	0.00620201	29792
Gata3	chr6:86989535..86990035	Aak1	0.853	0.0532351	0.496	0	0.56	0.0109251	9.1	0.0210466	17542
Gata3	chr6:87010471..87010971	Gfpt1	0.817	0.065061	0.367	0	0.45	0.0324852	8.8	0.0658023	8856
Gata3	chr6:87010471..87010971	Aak1	0.853	0.0532351	0.311	0	0.45	0.0324852	8.8	0.100275	38478
Gata3	chr7:102267517..102268017	Olfr556	0.768	0.0843126	0.342	0	0.48	0.0245624	10.2	0.0798472	46088
Gata3	chr7:112183138..112183638	Parva	0.771	0.0830229	0.471	0	0.52	0.0165762	9.1	0.0267481	14680
Gata3	chr7:113791846..113792346	Copb1	0.797	0.0724605	0.757	0	0.81	0.000466476	9.1	0.000986091	25049
Gata3	chr7:113816863..113817363	Copb1	0.797	0.0724605	0.561	0	0.56	0.0109251	8.4	0.0108086	32
Gata3	chr7:116033662..116034162	Pik3c2a	0.776	0.0809065	0.579	0	0.71	0.00184694	8.7	0.00888789	8511
Gata3	chr7:126589038..126589538	Kif22	0.884	0.0444782	0.481	0	0.47	0.0270007	8.4	0.024329	37749
Gata3	chr7:126589038..126589538	Cdipt	0.782	0.0784209	0.442	0	0.47	0.0270007	8.4	0.0349223	11632
Gata3	chr7:130952545..130953045	Pstk	0.842	0.0566524	0.406	0	0.44	0.0355545	8.9	0.0478106	19824
Gata3	chr7:130952545..130953045	Ikzf5	0.835	0.0589155	0.38	0	0.44	0.0355545	8.9	0.0592984	42340
Gata3	chr7:130952545..130953045	Fam24a	0.857	0.0520337	0.318	0	0.44	0.0355545	8.9	0.095358	16193
Gata3	chr7:130952545..130953045	2310057M21Rik	0.772	0.0825963	0.431	0	0.44	0.0355545	8.9	0.0385165	4425
Gata3	chr7:132674654..132675154	Ctbp2	0.825	0.0622709	0.218	0	0.39	0.0546473	9.3	0.183622	38365
Gata3	chr7:132681200..132681700	4930483O08Rik	0.743	0.0956498	0.469	0	0.65	0.00391753	8.7	0.0272553	48279
Gata3	chr7:132681200..132681700	Ctbp2	0.825	0.0622709	0.65	0	0.65	0.00391753	8.7	0.00391753	31819
Gata3	chr7:132692655..132693155	Ctbp2	0.825	0.0622709	0.663	0	0.46	0.0296378	9.3	0.00334411	20364
Gata3	chr7:132692655..132693155	4930483O08Rik	0.743	0.0956498	0.571	0	0.46	0.0296378	9.3	0.00970114	36824
Gata3	chr7:132751567..132752067	4930483O08Rik	0.743	0.0956498	0.279	0	0.35	0.0751255	8.5	0.125112	21586
Gata3	chr7:132751567..132752067	Ctbp2	0.825	0.0622709	0.391	0	0.35	0.0751255	8.5	0.0541985	25483
Gata3	chr7:141439850..141440350	Muc5b	0.811	0.0672165	0.222	0	0.33	0.0873458	9.8	0.17933	47042
Gata3	chr7:28938578..28939078	Spint2	0.748	0.093297	0.553	0	0.48	0.0245624	9.3	0.0117722	25536
Gata3	chr7:28938578..28939078	Yif1b	0.783	0.0780123	0.567	0	0.48	0.0245624	9.3	0.0101316	625
Gata3	chr7:4119195..4119695	Leng9	0.806	0.0690546	0.668	0	0.68	0.00270841	8.8	0.00314447	33677
Gata3	chr7:45721231..45721731	Kcnj11	0.738	0.098046	0.304	0	0.49	0.0223116	8.3	0.105374	26118
Gata3	chr7:45721231..45721731	Nomo1	0.783	0.0780123	0.451	0	0.49	0.0223116	8.3	0.0321906	10337
Gata3	chr7:45721231..45721731	Abcc8	0.884	0.0444782	0.396	0	0.49	0.0223116	8.3	0.0519981	33525
Gata3	chr7:49525312..49525812	Slc6a5	0.885	0.0442163	0.352	0	0.36	0.0695264	8.2	0.073979	34081
Gata3	chr7:97386927..97387427	Rsf1os2	0.781	0.0788311	0.457	0	0.44	0.0355545	9.3	0.0304694	40891
Gata3	chr7:97386927..97387427	Clns1a	0.79	0.0751973	0.56	0	0.44	0.0355545	9.3	0.0109251	19924
Gata3	chr7:99546218..99546718	Xrra1	0.797	0.0724605	0.418	0	0.38	0.0592984	8.7	0.0431469	5194
Gata3	chr7:99546218..99546718	Spcs2	0.737	0.0985305	0.236	0	0.38	0.0592984	8.7	0.164811	33548
Gata3	chr8:106936017..106936517	Slc7a6os	0.793	0.0740149	0.393	0	0.37	0.0642544	8.7	0.0533096	1039
Gata3	chr8:106936017..106936517	Slc7a6	0.893	0.0421657	0.417	0	0.37	0.0642544	8.7	0.0435209	31033
Gata3	chr8:106936017..106936517	Prmt7	0.895	0.0416652	0.382	0	0.37	0.0642544	8.7	0.0583441	1050
Gata3	chr8:108101932..108102432	Nob1	0.842	0.0566524	0.792	0	0.81	0.000466476	8.5	0.000604442	42865
Gata3	chr8:110732925..110733425	Marveld3	0.819	0.0643545	0.27	0	0.47	0.0270007	8.4	0.132813	44089
Gata3	chr8:120189779..120190279	Necab2	0.8	0.0713112	0.788	0	0.8	0.00053903	9.3	0.00063983	10607
Gata3	chr8:122269394..122269894	Fbxo31	0.865	0.0496957	0.252	0	0.34	0.081062	8.2	0.149178	15943
Gata3	chr8:124693248..124693748	Abcb10	0.866	0.0494094	0.477	0	0.49	0.0223116	9.3	0.0252737	16112
Gata3	chr8:124693248..124693748	Nup133	0.781	0.0788311	0.506	0	0.49	0.0223116	9.3	0.0190731	17243
Gata3	chr8:13572146..13572646	Gas6	0.861	0.050854	0.738	0	0.67	0.00306767	9.2	0.00127605	27655
Gata3	chr8:19161532..19162032	Defb39	0.828	0.061249	0.417	0	0.35	0.0751255	8.8	0.0435209	46705
Gata3	chr8:26441156..26441656	Hgsnat	0.804	0.0698006	0.81	0	0.84	0.000299521	9.4	0.000466476	514
Gata3	chr8:26441156..26441656	Fnta	0.782	0.0784209	0.772	0	0.84	0.000299521	9.4	0.000801358	48801
Gata3	chr8:4260852..4261352	Timm44	0.832	0.0599069	0.36	0	0.53	0.0149688	8.9	0.0695264	49382
Gata3	chr8:46925131..46925631	Acsl1	0.866	0.0494094	0.898	0	0.88	0.000162336	9.1	0.000122227	910
Gata3	chr8:61539790..61540290	Nek1	0.867	0.0491245	0.294	0	0.43	0.0388577	9.1	0.112981	36920
Gata3	chr8:70655970..70656470	Armc6	0.767	0.0847458	0.394	0	0.44	0.0355545	8.8	0.0528696	18469
Gata3	chr8:70655970..70656470	Sugp2	0.794	0.0736239	0.326	0	0.44	0.0355545	8.8	0.0899587	30405
Gata3	chr8:71463437..71463937	1700026F02Rik	0.831	0.0602403	0.57	0	0.57	0.00980723	8.9	0.00980723	15461
Gata3	chr8:71496598..71497098	1700026F02Rik	0.831	0.0602403	0.449	0	0.37	0.0642544	9.1	0.0327819	913
Gata3	chr8:83976054..83976554	Tbc1d9	0.881	0.0452714	0.322	0	0.43	0.0388577	8.7	0.0926292	9333
Gata3	chr8:89042566..89043066	Brd7	0.851	0.053844	0.23	0	0.37	0.0642544	10	0.170938	16480
Gata3	chr8:94205704..94206204	Ces5a	0.873	0.0474422	0.539	0	0.43	0.0388577	10	0.0136386	27191
Gata3	chr8:94292954..94293454	Ces5a	0.873	0.0474422	0.354	0	0.43	0.0388577	8.4	0.072846	30495
Gata3	chr8:94292954..94293454	Gm45708	0.798	0.0720758	0.42	0	0.43	0.0388577	8.4	0.0424066	8616
Gata3	chr8:94812749..94813249	Ogfod1	0.868	0.0488408	0.379	0	0.32	0.0939863	8.5	0.0597801	31061
Gata3	chr8:94812749..94813249	Bbs2	0.758	0.0887201	0.239	0	0.32	0.0939863	8.5	0.161802	6364
Gata3	chr8:94812749..94813249	Nudt21	0.769	0.083881	0.234	0	0.32	0.0939863	8.5	0.166837	49089
Gata3	chr8:94983460..94983960	Nup93	0.898	0.0409236	0.324	0	0.39	0.0546473	8.4	0.0912867	9514
Gata3	chr8:94992465..94992965	Nup93	0.898	0.0409236	0.346	0	0.34	0.081062	8.9	0.077459	509
Gata3	chr9:102879467..102879967	Slco2a1	0.851	0.053844	0.587	0	0.56	0.0109251	8.7	0.00813502	5233
Gata3	chr9:106171486..106171986	Alas1	0.847	0.0550783	0.418	0	0.33	0.0873458	8.7	0.0431469	45632
Gata3	chr9:108248915..108249415	Usp4	0.824	0.0626145	0.441	0	0.38	0.0592984	9.2	0.0352373	476
Gata3	chr9:108491785..108492285	Dalrd3	0.86	0.0511469	0.689	0	0.64	0.00441698	8.4	0.00241804	42193
Gata3	chr9:108491785..108492285	P4htm	0.829	0.0609113	0.696	0	0.64	0.00441698	8.4	0.002212	16918
Gata3	chr9:108491785..108492285	Arih2	0.817	0.065061	0.659	0	0.64	0.00441698	8.4	0.00351195	5902
Gata3	chr9:108491785..108492285	Wdr6	0.802	0.0705528	0.669	0	0.64	0.00441698	8.4	0.00310586	35846
Gata3	chr9:108491785..108492285	Slc25a20	0.823	0.0629595	0.611	0	0.64	0.00441698	8.4	0.00620201	47001
Gata3	chr9:108936392..108936892	Atrip	0.791	0.0748016	0.409	0	0.48	0.0245624	9.5	0.0466084	33199
Gata3	chr9:108936392..108936892	Tma7	0.765	0.0856172	0.42	0	0.48	0.0245624	9.5	0.0424066	24736
Gata3	chr9:110997188..110997688	Lrrfip2	0.88	0.0455383	0.339	0	0.41	0.0462131	9.4	0.0816746	5595
Gata3	chr9:113630366..113630866	Clasp2	0.804	0.0698006	0.236	0	0.39	0.0546473	8.2	0.164811	7962
Gata3	chr9:113633272..113633772	Clasp2	0.804	0.0698006	0.382	0	0.57	0.00980723	9.7	0.0583441	7881
Gata3	chr9:121297753..121298253	Cck	0.749	0.0928316	0.347	0	0.49	0.0223116	9.1	0.0768705	24376
Gata3	chr9:122014236..122014736	Ano10	0.877	0.0463466	0.664	0	0.56	0.0109251	9.6	0.0033033	1948
Gata3	chr9:14642275..14642775	1700012B09Rik	0.864	0.0499833	0.436	0	0.37	0.0642544	8.7	0.0368471	30135
Gata3	chr9:21197872..21198372	Atg4d	0.846	0.0553903	0.359	0	0.42	0.0424066	8.8	0.0700715	18497
Gata3	chr9:21197872..21198372	Slc44a2	0.844	0.0560186	0.493	0	0.42	0.0424066	8.8	0.0216713	33621
Gata3	chr9:21197872..21198372	Ap1m2	0.777	0.0804881	0.365	0	0.42	0.0424066	8.8	0.0668502	15910
Gata3	chr9:21197872..21198372	Kri1	0.811	0.0672165	0.412	0	0.42	0.0424066	8.8	0.0454306	876
Gata3	chr9:40807256..40807756	Jhy	0.863	0.0502722	0.556	0	0.56	0.0109251	8.9	0.0114024	1157
Gata3	chr9:71478969..71479469	Myzap	0.846	0.0553903	0.547	0	0.45	0.0324852	8.9	0.012543	7697
Gata3	chr9:96989561..96990061	Slc25a36	0.864	0.0499833	0.414	0	0.44	0.0355545	9.2	0.0446588	2978
Gata3	chr9:96989561..96990061	Gm16185	0.752	0.0914457	0.432	0	0.44	0.0355545	9.2	0.0381778	22181
Gata3	chrX:142681107..142681607	Dcx	0.861	0.050854	0.413	0	0.36	0.0695264	8.2	0.0450434	34438
Gata3	chrX:52095181..52095681	Hprt	0.887	0.0436963	0.205	0	0.33	0.0873458	8.9	0.198007	18166
Gata3	chrX:99455511..99456011	Eda	0.756	0.0896218	0.555	0	0.35	0.0751255	9.1	0.0115245	24649
Gata3	chrX:99455511..99456011	Awat2	0.836	0.058588	0.291	0	0.35	0.0751255	9.1	0.115337	181
Zfx	chr10:126984302..126984802	Arhgef25	0.743	0.0956498	0.47	0	0.4	0.0502894	8.2	0.0270007	36010
Zfx	chr10:128343361..128343861	Myl6	0.757	0.0891701	0.729	0	0.47	0.0270007	11.2	0.00143898	13346
Zfx	chr10:67095031..67095531	Jmjd1c	0.745	0.0947035	0.353	0	0.34	0.081062	9.2	0.0734108	20329
Zfx	chr11:101188060..101188560	Becn1	0.741	0.0966031	0.707	0	0.48	0.0245624	9.5	0.0019202	926
Zfx	chr11:105974559..105975059	Map3k3	0.778	0.0800714	0.656	0	0.42	0.0424066	7.7	0.00364275	379
Zfx	chr11:120002908..120003408	Tepsin	0.744	0.0951758	0.403	0	0.32	0.0939863	12.1	0.0490375	13350
Zfx	chr11:120824405..120824905	Csnk1d	0.741	0.0966031	0.418	0	0.32	0.0939863	8.7	0.0431469	31606
Zfx	chr11:69221843..69222343	Trappc1	0.754	0.0905304	0.411	0	0.42	0.0424066	8.9	0.0458206	6578
Zfx	chr11:77890812..77891312	Dhrs13	0.74	0.0970823	0.616	0	0.38	0.0592984	9.2	0.00585478	31793
Zfx	chr11:77892832..77893332	Dhrs13	0.74	0.0970823	0.496	0	0.33	0.0873458	9.2	0.0210466	29773
Zfx	chr11:77893938..77894438	Dhrs13	0.74	0.0970823	0.766	0	0.65	0.00391753	13.2	0.000871051	28667
Zfx	chr11:77894511..77895011	Dhrs13	0.74	0.0970823	0.581	0	0.51	0.018329	13.2	0.00869416	28094
Zfx	chr11:77930635..77931135	Dhrs13	0.74	0.0970823	0.289	0	0.39	0.0546473	9.2	0.116927	7449
Zfx	chr11:83753451..83753951	Gm12576	0.78	0.0792429	0.36	0	0.33	0.0873458	7.7	0.0695264	13131
Zfx	chr13:45631661..45632161	Gmpr	0.784	0.0776053	0.501	0	0.32	0.0939863	7.2	0.0200393	28758
Zfx	chr14:52315975..52316475	Rpgrip1	0.764	0.0860554	0.294	0	0.42	0.0424066	7.6	0.112981	31685
Zfx	chr16:8494174..8494674	Usp7	0.763	0.0864953	0.523	0	0.46	0.0296378	9.5	0.0160791	20770
Zfx	chr16:8523710..8524210	Usp7	0.763	0.0864953	0.77	0	0.58	0.00879056	8.9	0.000823997	0
Zfx	chr16:8566724..8567224	Usp7	0.763	0.0864953	0.468	0	0.38	0.0592984	9.1	0.0275118	10439
Zfx	chr17:46662752..46663252	Zfp318	0.742	0.0961256	0.637	0	0.54	0.0134973	10.9	0.00457752	31404
Zfx	chr17:46711782..46712282	Zfp318	0.742	0.0961256	0.341	0	0.42	0.0424066	11.3	0.0804528	799
Zfx	chr19:46375438..46375938	Sufu	0.79	0.0751973	0.657	0	0.46	0.0296378	10.7	0.00359867	9396
Zfx	chr19:46399859..46400359	Sufu	0.79	0.0751973	0.695	0	0.58	0.00879056	13.2	0.00224043	10295
Zfx	chr19:46450550..46451050	Sufu	0.79	0.0751973	0.509	0	0.33	0.0873458	11.5	0.0185127	4204
Zfx	chr19:46470767..46471267	Sufu	0.79	0.0751973	0.728	0	0.57	0.00980723	11.5	0.00145821	268
Zfx	chr19:46483880..46484380	Sufu	0.79	0.0751973	0.733	0	0.58	0.00879056	10	0.00136436	12343
Zfx	chr19:46490609..46491109	Sufu	0.79	0.0751973	0.494	0	0.41	0.0462131	9.5	0.0214613	19072
Zfx	chr19:5829439..5829939	Znrd2	0.807	0.0686839	0.552	0	0.59	0.00786748	9.8	0.0118977	47678
Zfx	chr19:5831574..5832074	Znrd2	0.807	0.0686839	0.367	0	0.36	0.0695264	12	0.0658023	49813
Zfx	chr19:7217407..7217907	Mark2	0.758	0.0887201	0.596	0	0.44	0.0355545	10.6	0.00735554	37551
Zfx	chr19:7266453..7266953	Mark2	0.758	0.0887201	0.43	0	0.42	0.0424066	11.6	0.0388577	1724
Zfx	chr19:7274503..7275003	Mark2	0.758	0.0887201	0.429	0	0.42	0.0424066	9.6	0.0392013	1690
Zfx	chr19:7339138..7339638	Mark2	0.758	0.0887201	0.368	0	0.34	0.081062	11.5	0.0652832	19912
Zfx	chr2:132043043..132043543	Tmem230	0.759	0.0882718	0.54	0	0.57	0.00980723	12.1	0.0134973	46030
Zfx	chr4:124607186..124607686	Utp11	0.735	0.0995047	0.49	0	0.33	0.0873458	8.7	0.0223116	19792
Zfx	chr4:129621220..129621720	Khdrbs1	0.742	0.0961256	0.335	0	0.36	0.0695264	12.1	0.0841599	13606
Zfx	chr5:124185721..124186221	Gm34086	0.745	0.0947035	0.505	0	0.48	0.0245624	12	0.0192631	15296
Zfx	chr5:124187121..124187621	Gm34086	0.745	0.0947035	0.667	0	0.57	0.00980723	7.7	0.00318352	16696
Zfx	chr6:72873380..72873880	Kcmf1	0.737	0.0985305	0.71	0	0.54	0.0134973	8.4	0.00184694	2185
Zfx	chr7:45682646..45683146	Nomo1	0.741	0.0966031	0.273	0	0.44	0.0355545	9.2	0.130211	0
Zfx	chr7:45705820..45706320	Nomo1	0.741	0.0966031	0.464	0	0.37	0.0642544	8.9	0.0285584	1559
Zfx	chr7:45721231..45721731	Nomo1	0.741	0.0966031	0.451	0	0.35	0.0751255	8.8	0.0321906	10337
Zfx	chr7:45721954..45722454	Nomo1	0.741	0.0966031	0.657	0	0.36	0.0695264	9.9	0.00359867	9614
Zfx	chr8:124621140..124621640	Nup133	0.788	0.0759936	0.744	0	0.62	0.00558954	8.3	0.001177	20733
Zfx	chr8:124621971..124622471	Nup133	0.788	0.0759936	0.809	0	0.58	0.00879056	9.1	0.000473301	19902
Zfx	chr8:124635689..124636189	Nup133	0.788	0.0759936	0.362	0	0.39	0.0546473	7.5	0.0684462	6184
Zfx	chr8:124653672..124654172	Nup133	0.788	0.0759936	0.554	0	0.46	0.0296378	11.5	0.0116478	11297
Zfx	chr8:124661469..124661969	Nup133	0.788	0.0759936	0.555	0	0.52	0.0165762	9.5	0.0115245	14024
Zfx	chr9:110229802..110230302	Klhl18	0.746	0.0942329	0.526	0	0.36	0.0695264	8.9	0.0155949	31310
Zfx	chr9:110249707..110250207	Klhl18	0.746	0.0942329	0.549	0	0.48	0.0245624	9.2	0.0122814	11405
Zfx	chr9:110250671..110251171	Klhl18	0.746	0.0942329	0.386	0	0.42	0.0424066	7.8	0.0564719	10441
Ahr	chr1:16111612..16112112	4930444P10Rik	0.947	0.0302554	0.446	0	0.5	0.0202374	9	0.0336856	39323
Ahr	chr1:181016711..181017211	Nvl	0.962	0.0274929	0.729	0	0.66	0.00346929	9.1	0.00143898	44941
Ahr	chr1:181016711..181017211	Cnih4	0.852	0.0535389	0.627	0	0.66	0.00346929	9.1	0.00515095	33425
Ahr	chr1:181016711..181017211	Wdr26	0.853	0.0532351	0.631	0	0.66	0.00346929	9.1	0.00491432	2598
Ahr	chr1:192851658..192852158	Utp25	0.905	0.0392347	0.452	0	0.36	0.0695264	9.1	0.0318983	39077
Ahr	chr1:62743283..62743783	Nrp2	0.946	0.0304475	0.455	0	0.42	0.0424066	9.1	0.0310345	421
Ahr	chr1:62743857..62744357	Nrp2	0.946	0.0304475	0.458	0	0.45	0.0324852	9.2	0.0301901	995
Ahr	chr1:63763022..63763522	4933402D24Rik	0.851	0.053844	0.619	0	0.72	0.00162069	8.5	0.00565483	44903
Ahr	chr1:63763022..63763522	Fastkd2	0.914	0.0371471	0.679	0	0.72	0.00162069	8.5	0.00274255	6250
Ahr	chr1:74964387..74964887	Gm15841	0.98	0.0244588	0.399	0	0.32	0.0939863	9.2	0.0507123	22856
Ahr	chr1:74964387..74964887	Cfap65	0.921	0.0355869	0.287	0	0.32	0.0939863	9.2	0.118533	9863
Ahr	chr1:87258462..87258962	Gigyf2	0.946	0.0304475	0.566	0	0.52	0.0165762	9.2	0.0102418	3673
Ahr	chr10:127537797..127538297	Nemp1	0.887	0.0436963	0.498	0	0.43	0.0388577	9.1	0.0206386	24861
Ahr	chr10:59985671..59986171	Spock2	0.965	0.0269665	0.537	0	0.51	0.018329	9.1	0.013925	43380
Ahr	chr10:67025895..67026395	Jmjd1c	0.899	0.0406788	0.217	0	0.35	0.0751255	9.2	0.184705	4362
Ahr	chr10:75137092..75137592	Specc1l	0.903	0.0397114	0.694	0	0.74	0.00124222	9.2	0.00226918	1861
Ahr	chr10:75632589..75633089	Cabin1	0.912	0.037603	0.545	0	0.64	0.00441698	9	0.0128095	32413
Ahr	chr10:80868637..80869137	Diras1	0.781	0.0788311	0.279	0	0.41	0.0462131	8.7	0.125112	7140
Ahr	chr10:80868637..80869137	Sgta	0.844	0.0560186	0.27	0	0.41	0.0462131	8.7	0.132813	16570
Ahr	chr10:80868637..80869137	Gm16099	0.889	0.0431812	0.279	0	0.41	0.0462131	8.7	0.125112	7719
Ahr	chr11:102767293..102767793	Eftud2	0.886	0.0439557	0.748	0	0.69	0.00238758	8.4	0.00111493	722
Ahr	chr11:102990058..102990558	Plcd3	0.841	0.0569715	0.3	0	0.46	0.0296378	9	0.108371	1858
Ahr	chr11:103132102..103132602	Gm20511	0.822	0.063306	0.451	0	0.49	0.0223116	9.2	0.0321906	48379
Ahr	chr11:103132102..103132602	Spata32	0.949	0.0298743	0.455	0	0.49	0.0223116	9.2	0.0310345	22843
Ahr	chr11:116264102..116264602	Foxj1	0.911	0.0378326	0.589	0	0.45	0.0324852	9	0.00795579	37876
Ahr	chr11:116264102..116264602	Rnf157	0.966	0.0267929	0.512	0	0.45	0.0324852	9	0.0179663	13263
Ahr	chr11:117081006..117081506	Sec14l1	0.754	0.0905304	0.372	0	0.53	0.0149688	9	0.0632382	35110
Ahr	chr11:60104665..60105165	Rai1	0.904	0.0394725	0.375	0	0.39	0.0546473	9.1	0.0617376	37959
Ahr	chr11:60104665..60105165	Tom1l2	0.869	0.0485585	0.323	0	0.39	0.0546473	9.1	0.0919562	17007
Ahr	chr11:60184569..60185069	Tom1l2	0.869	0.0485585	0.251	0	0.32	0.0939863	9.9	0.150125	48073
Ahr	chr11:60202613..60203113	Drc3	0.883	0.0447414	0.4	0	0.42	0.0424066	9.2	0.0502894	41041
Ahr	chr11:60202613..60203113	Tom1l2	0.869	0.0485585	0.454	0	0.42	0.0424066	9.2	0.0313202	40617
Ahr	chr11:60781894..60782394	Map2k3	0.944	0.0308346	0.571	0	0.55	0.0121523	9	0.00970114	40464
Ahr	chr11:60781894..60782394	Tmem11	0.839	0.0576138	0.485	0	0.55	0.0121523	9	0.0234142	11795
[truncated: 135,634 more rows]
