# Supplementary material for: PCDHA9 as a candidate gene for amyotrophic lateral sclerosis
Source: Nat Commun. 2024 Mar 11;15:2189. doi: 10.1038/s41467-024-46333-5 (PMC10928119; doi:10.1038/s41467-024-46333-5)
Supplement: Supplementary file 7 — Source Data [file 41467_2024_46333_MOESM7_ESM.zip › source data/figure S7.xlsx]

## Sheet: 工作表1
	Raw data
	The phosphorylation levels of PYK2 in the spinal cords of 12-month old mice
		WT	Mut
		0.223984	0.25254
		0.293304	0.221533
		0.247938	0.355671
			0.391806
			0.484512
			0.186627
	Statistic data
		WT	Mut
	Mean	0.2551	0.3154
	Std. Deviation	0.03521	0.1144
	Std. Error of Mean	0.02033	0.04669
