# Supplementary material for: PCDHA9 as a candidate gene for amyotrophic lateral sclerosis
Source: Nat Commun. 2024 Mar 11;15:2189. doi: 10.1038/s41467-024-46333-5 (PMC10928119; doi:10.1038/s41467-024-46333-5)
Supplement: Supplementary file 7 — Source Data [file 41467_2024_46333_MOESM7_ESM.zip › source data/figure S6.xlsx]

## Sheet: figure s6b
Raw data								Statistic data
the g-ratio in sciatic nerve from 13 month old mice
			WT	Mut	Del				WT	Mut	Del
			0.54386	0.492063	0.62632			Number of values	111	102	102
			0.5128	0.507807	0.6213
			0.47569	0.705729	0.44898			Minimum	0.406	0.2925	0.3179
			0.68665	0.453036	0.55276			Maximum	0.7842	0.8076	0.8082
			0.59235	0.620928	0.52864			Range	0.3782	0.5151	0.4904
			0.60546	0.536192	0.60976
			0.60714	0.593682	0.66245			Mean	0.6193	0.5992	0.5925
			0.65789	0.625	0.78594			Std. Deviation	0.07877	0.09971	0.08829
			0.69512	0.521739	0.68809			Std. Error of Mean	0.007476	0.009873	0.008742
			0.63855	0.67834	0.64706
			0.55013	0.561275	0.62016
			0.57143	0.422183	0.64516
			0.62921	0.416844	0.61279
			0.71739	0.510936	0.5303
			0.7191	0.437747	0.58333
			0.73239	0.472463	0.80822
			0.72043	0.43912	0.57576
			0.66667	0.63883	0.57143
			0.58739	0.617474	0.50493
			0.49123	0.413686	0.62662
			0.51852	0.621537	0.67089
			0.65385	0.480135	0.60825
			0.7093	0.66106	0.51159
			0.65588	0.533109	0.63681
			0.59372	0.632131	0.52827
			0.67479	0.617085	0.54974
			0.67452	0.658344	0.57008
			0.67038	0.623567	0.6295
			0.66176	0.616184	0.61059
			0.78417	0.672927	0.71621
			0.64668	0.76091	0.69505
			0.72073	0.666667	0.60165
			0.60682	0.630856	0.43218
			0.52941	0.672422	0.43912
			0.5	0.767857	0.62461
			0.65045	0.664894	0.51179
			0.66327	0.738981	0.57548
			0.50633	0.5925	0.5325
			0.69167	0.652534	0.65149
			0.62712	0.420381	0.59136
			0.51807	0.5	0.55932
			0.57669	0.619553	0.56322
			0.63464	0.637703	0.43295
			0.61328	0.511481	0.66855
			0.71224	0.506102	0.63615
			0.67059	0.439964	0.48376
			0.40707	0.575256	0.54035
			0.59211	0.404623	0.72714
			0.66667	0.696988	0.63326
			0.71579	0.583579	0.61378
			0.5817	0.595992	0.65871
			0.60052	0.678139	0.72224
			0.74811	0.660337	0.52174
			0.40601	0.532889	0.3837
			0.58937	0.398197	0.5105
			0.65741	0.545746	0.53397
			0.6819	0.637765	0.422
			0.58824	0.491291	0.67957
			0.74411	0.67869	0.62867
			0.67391	0.564353	0.67987
			0.64878	0.615261	0.56584
			0.54659	0.6512	0.58053
			0.56999	0.655602	0.63016
			0.6746	0.555416	0.51469
			0.55576	0.608119	0.66736
			0.7192	0.598647	0.65692
			0.56136	0.686651	0.67185
			0.58696	0.695931	0.62763
			0.63333	0.661408	0.61837
			0.66011	0.631562	0.59536
			0.61197	0.748915	0.59555
			0.60973	0.655594	0.68644
			0.63683	0.679736	0.55263
			0.74007	0.577119	0.65202
			0.69317	0.563054	0.72848
			0.59434	0.292484	0.67796
			0.49449	0.551875	0.44454
			0.67925	0.704684	0.59177
			0.54238	0.674271	0.55125
			0.5641	0.694037	0.4135
			0.66476	0.705031	0.55773
			0.59456	0.597752	0.59402
			0.50135	0.477719	0.71077
			0.57313	0.643263	0.59192
			0.65852	0.613684	0.63995
			0.65828	0.712346	0.6647
			0.60791	0.606702	0.625
			0.46339	0.722914	0.43191
			0.53763	0.447137	0.52322
			0.69254	0.511483	0.45776
			0.6315	0.785567	0.60373
			0.59587	0.651975	0.59364
			0.44471	0.720559	0.70529
			0.58844	0.551184	0.54988
			0.69132	0.674457	0.58483
			0.55283	0.537419	0.31786
			0.72808	0.607338	0.64516
			0.6924	0.807587	0.47037
			0.56857	0.645912	0.56967
			0.64392	0.667381	0.65301
			0.6978	0.555931	0.64534
			0.55239	0.768712	0.74389
			0.64412
			0.64428
			0.71326
			0.4831
			0.729
			0.47041
			0.64282
			0.58401
			0.65307
