# Supplementary material for: PCDHA9 as a candidate gene for amyotrophic lateral sclerosis
Source: Nat Commun. 2024 Mar 11;15:2189. doi: 10.1038/s41467-024-46333-5 (PMC10928119; doi:10.1038/s41467-024-46333-5)
Supplement: Supplementary file 7 — Source Data [file 41467_2024_46333_MOESM7_ESM.zip › source data/Figure s1.xlsx]

## Sheet: figure s1 d
	Relative mRNA levels of Pcdha9 in the spinal cord of 6-month old female WT, Mut and Del mice by quantitative real time PCR (n=3).
	WT	Mut	Del
Normalized data
	WT	Mut	Del
	1.09947	1.37492	0.133843
	1.16005	0.392477	0.194001
	0.881946	1.04784	0.234392
	0.735416
Mean	0.9692	0.9384	0.1874
Std. Deviation	0.1964	0.5003	0.0506
Std. Error of Mean	0.09818	0.2888	0.02921

## Sheet: figure s1 e
Raw data
Body weight of mice at different ages
WT	7month	31.13	32.64	30.18	33.29	31.94	32.4	28.4	38.7	34.6	33.4	28
	10month	32.64	30.18	36.01	33.29	31.94	35.44	30.7	31.02	30.56	32.94	30.28	36.12
	12month	29.01	34.06	37.1	39.87	36.01	40.8	37.39	33.25	36.4	28.25	24.2	37	29.08	30.48	34.35	32.46	30.76	39.62
Mut	7month	28.1	31.1	29.2	42.8	26.5	23.2	22.6	23.3	28.4	52.6	38.6	39.1	28.1
	10month	30.9	34.62	34.26	33.37	36.37	32.78	29.34	29.56	26.38	29.74
	12month	29.55	31.04	25.05	31.13	32.7	27.74	24.28	30.56	26.45	28.77	32.59	30.23
Del	7month	35.27	34.31	33.87	32.48
	10month	34.38	25.71	29.59	32.3	30.18	25.48
	12month	35.55	37.26	37.84	37.64	28.1	19.61	35.67	28.2	27.16	31.58	33.36	26.58	24.2	24.98	25.88
Statistic data
		Mean	SD	N	Mean	SD	N	Mean	SD	N
	7month	32.2436	2.97025	11	31.8154	8.93633	13	33.9825	1.15975	4
	10month	32.5933	2.22832	12	31.732	3.05081	10	29.6067	3.53783	6
	12month	33.8939	4.57704	18	29.1742	2.78283	12	30.2407	5.72457	15
