# Supplementary material for: PCDHA9 as a candidate gene for amyotrophic lateral sclerosis
Source: Nat Commun. 2024 Mar 11;15:2189. doi: 10.1038/s41467-024-46333-5 (PMC10928119; doi:10.1038/s41467-024-46333-5)
Supplement: Supplementary file 7 — Source Data [file 41467_2024_46333_MOESM7_ESM.zip › source data/Figure 6.xlsx]

## Sheet: figure 6c
Raw data
Relative mRNA levels of transfected WT and mutant hPCDHA9 analyzed by real time PCR and normalized by GAPDH.
		Vector	WT	Mut
		0.0016518	26.7542	27.7434
		0.000806799	23.3961	32.4837
		0.000746024	24.985	28.7174
Statistic data
		Vector	WT	Mut
	Mean	0.001068	25.05	29.65
	Std. Deviation	0.0005063	1.68	2.503
	Std. Error of Mean	0.0002923	0.9699	1.445

## Sheet: figure 6d
										WT
Relative protein levels of PCDHA9 after CHX treatment
		WT			Mut
	0h	1.00021	1	1	1	1	1
	4h	0.947688	0.744348	0.931666	0.56904	0.60044	0.506161
	8h	0.664659	0.49335	0.695432	0.483278	0.494855	0.332312
	12h	0.637894	0.532681	0.698041	0.284787	0.394655	0.322299
Statistic data
		WT			Mut
		Mean	SD	N	Mean	SD	N
	0h	1.00007	0.00011929	3	1	0	3
	4h	0.874567	0.113057	3	0.558547	0.0480074	3
	8h	0.617813	0.108882	3	0.436815	0.0906869	3
	12h	0.622872	0.083697	3	0.333914	0.055847	3
		WT			Mut
		Mean	SEM	N	Mean	SEM	N
	0h	1.00007	6.8872e-05	3	1	0	3
	4h	0.874567	0.0652737	3	0.558547	0.0277171	3
	8h	0.617813	0.0628628	3	0.436815	0.0523581	3
	12h	0.622872	0.0483225	3	0.333914	0.0322433	3
										Mut (the right half of this gel is used for the Figure 6e)

## Sheet: figure 6e
	Relative protein levels of PCDHA9 after MG132 treatment										the left half of this gel is used for the Figure 6d.
			WT	Mut	WT+M	WT+D	Mut+M	Mut+D
			0.42318	0.317264	1	1.00987	0.910142	0.577784
			0.266262	0.213565	1	1.00366	0.950004	0.712392
			0.339641	0.280561	1	1.07364	1.33768	0.663531
	Statistic data
			WT	Mut	WT+M	WT+D	Mut+M	Mut+D
		Mean	0.343	0.2705	1	1.029	1.066	0.6512
		Std. Deviation	0.07851	0.05258	0	0.03873	0.2362	0.06814
		Std. Error of Mean	0.04533	0.03036	0	0.02236	0.1364	0.03934

## Sheet: figure 6i
Raw data
	p-FAK levels of 12 month old spinal cord
		WT	Mut	Del
		0.917246	1.48654	1.73559
		0.965604	1.24653	2.27556
		1.11715	1.41816	1.43658
			1.41377
			1.94278
Statistic data
		WT	Mut	Del
	Mean	1	1.502	1.816
	Std. Deviation	0.1043	0.262	0.4252
	Std. Error of Mean	0.06022	0.1172	0.2455
