# Supplementary material for: PCDHA9 as a candidate gene for amyotrophic lateral sclerosis
Source: Nat Commun. 2024 Mar 11;15:2189. doi: 10.1038/s41467-024-46333-5 (PMC10928119; doi:10.1038/s41467-024-46333-5)
Supplement: Supplementary file 7 — Source Data [file 41467_2024_46333_MOESM7_ESM.zip › source data/Figure 7.xlsx]

## Sheet: fig 7d
	Raw data
	Expression of Na+/K+ ATPase-α1 in 12-month-old mice lumbar spinal cord
			WT	Mut
			1.11198	0.971948
			1.16362	0.808285
			1.20945	0.826682
			1.16408	0.950031
	Statistic data
			WT	Mut
		Mean	1.162	0.8892
		Std. Deviation	0.03983	0.08367
		Std. Error of Mean	0.01992	0.04184
