# Supplementary material for: PCDHA9 as a candidate gene for amyotrophic lateral sclerosis
Source: Nat Commun. 2024 Mar 11;15:2189. doi: 10.1038/s41467-024-46333-5 (PMC10928119; doi:10.1038/s41467-024-46333-5)
Supplement: Supplementary file 7 — Source Data [file 41467_2024_46333_MOESM7_ESM.zip › source data/figure s3.xlsx]

## Sheet: figure s3a
Raw data
Glimb force test for 16 month old WT and Heterozygous Mut mice
	Forelimb force
		WT	Het
		108.4	101
		111.2	75.2
		145.8	125
		150.4	126.8
		120.4	143.6
		103.6	122.6
		136
	all limb force
		WT	Het
		255.6	237.8
		258.8	206.2
		268.2	204
		294	283
		217	247.8
		266.8	215.4
		252.2
Statistic data
	Forelimbs	WT	Het
	Mean	125.1	115.7
	Std. Deviation	18.9	24.05
	Std. Error of Mean	7.144	9.818
	All limbs	WT	Het
	Mean	258.9	232.4
	Std. Deviation	23.07	30.36
	Std. Error of Mean	8.718	12.39

## Sheet: figure S3b
Raw data
	Rotarod test of 16 month old WT and heterozygous Mut mice
	WT	Day1	102	124.67	96.67	92	93.33	89.33	96.33	136.33
		Day2	174.33	95.67	173.33	194.33	108.67	164	188.67	153.33
		Day3	280.67	185.33	224.33	80.33	91.33	208.67	223.33	289.33
		Day4	197	289	264.67	120.5	287.67	260.67	293.33
		Day5	149	300	249	300	288	298	300
	Het	Day1	140	47.33	24.33	56	100.33	7.67
		Day2	131.67	38.33	71.33	70.33	152.33	204.67
		Day3	179	71	150.67	58.33	111.67	203.67
		Day4	194.33	89.33	151	27.33	260.33	213.67
		Day5	90.67	170.33	139.33	275	242	115.33
Statistic data
		WT			Het
		Mean	SD	N	Mean	SD	N
16m	Day1	103.832	17.1625	8	62.61	49.3416	6
	Day2	156.541	36.098	8	111.443	62.3169	6
	Day3	197.915	77.4683	8	129.057	58.6579	6
	Day4	244.691	63.9382	7	155.998	85.6804	6
	Day5	269.143	56.1024	7	172.11	72.6706	6
		WT			Het
		Mean	SEM	N	Mean	SEM	N
16m	Day1	103.832	6.06787	8	62.61	20.1436	6
	Day2	156.541	12.7626	8	111.443	25.4408	6
	Day3	197.915	27.3892	8	129.057	23.947	6
	Day4	244.691	24.1664	7	155.998	34.9789	6
	Day5	269.143	21.2047	7	172.11	29.6677	6

## Sheet: figure S3C
	Swimming test of 16 month of WT and Heterozygous Mut mice
		WT	Het
		3.62	4.18
		3.15	6.1
		4.51	3.82
		3.27	4.03
		3.98	4.59
		4.33	4.8
		3.97	4.88
		3.02
		3.58
		3.4
	Statistic data
		WT	Het
	Mean	3.683	4.629
	Std. Deviation	0.5013	0.7608
	Std. Error of Mean	0.1585	0.2875
