# Supplementary material for: PCDHA9 as a candidate gene for amyotrophic lateral sclerosis
Source: Nat Commun. 2024 Mar 11;15:2189. doi: 10.1038/s41467-024-46333-5 (PMC10928119; doi:10.1038/s41467-024-46333-5)
Supplement: Supplementary file 7 — Source Data [file 41467_2024_46333_MOESM7_ESM.zip › source data/Figure 8a.xlsx]

## Sheet: Sheet1
ID	genotype	Species	Time	Gender	Sequencing Saturation	Estimated Number of Cells	Cells after QC	Mean Genes/Cell after QC
1	WT	Mus musculus	9 month	Male	40.1%	11416	10739	2182.36
2	Mut	Mus musculus	9 month	Male	53.7%	11777	11011	2716.05
