# Supplementary material for: PCDHA9 as a candidate gene for amyotrophic lateral sclerosis
Source: Nat Commun. 2024 Mar 11;15:2189. doi: 10.1038/s41467-024-46333-5 (PMC10928119; doi:10.1038/s41467-024-46333-5)
Supplement: Supplementary file 7 — Source Data [file 41467_2024_46333_MOESM7_ESM.zip › source data/Figure 4.xlsx]

## Sheet: Figure 4a
Raw data
(ChAT)-positive motor neurons from 12 month old mice spinal cord
	WT	Mut
	29	18.5
	18	16
	22.5	13
	21.5	19
	28.5	16
	23	12.5
	23.5	11
	27.5	11.5
	27	11
	23.5	17
	21	19
	19.5	14.5
	20	20.5
	21	17.5
	19.5
Statistic data
	WT	Mut
Mean	23	15.5
Std. Deviation	3.505	3.258
Std. Error of Mean	0.905	0.8708

## Sheet: Figure 4b
Raw data
GFAP signal from 12 month old mice spinal cord
	WT	Mut
	0.96826	1.23866
	0.804765	1.0839
	0.882029	1.1993
	0.939223	1.2297
	1.04133	1.18938
	1.05172	1.12548
	0.995596	1.1536
	1.17437	1.03607
	1.20101	1.1136
	1.16247	0.979591
	0.880304	1.33441
	1.03105	0.995413
	1.03013	0.982252
	0.712852	1.07519
	1.12488	1.1686
Statistic data
	WT	Mut
Mean	1	1.127
Std. Deviation	0.1395	0.1037
Std. Error of Mean	0.03603	0.02678

## Sheet: figure 4d
Raw data
normally innervated and Non-innervated NMJs (%)
	WT	Mut	Del
	0.649351	30.4348	17.6056
	6.10329	14.0777	20.2381
	8.84956	31.0174	18.1818
Statistic data
	WT	Mut	Del
Mean	5.201	25.18	18.68
Std. Deviation	4.174	9.616	1.384
Std. Error of Mean	2.41	5.552	0.799

## Sheet: Figure 4e
Raw data
Toluidine blue staining of sciatic nerve (13-month-old mice).
		WT				Mut
	<20	2.73081	2.33542	0	2.64317	12.2047	14.0097	2.76481
	20-30	10.5263	13.1455	4.7619	5.72687	18.8976	15.4589	4.62963
	30-50	27.27	32.39	21.09	30.4	34.65	28.5	34.26
	50-70	31.1	20.19	20.41	31.72	17.72	19.32	38.43
	70-100	22.49	21.13	25.17	24.67	13.78	14.98	21.61
	>100	5.74	10.8	28.57	4.85	2.76	7.73	3.7
Statistic data
		Mean	SD	N	Mean	SD	N
	<20	1.92735	1.29604	4	9.65973	6.03899	3
	20-30	8.54016	3.97258	4	12.9954	7.44619	3
	30-50	27.7875	4.93736	4	32.47	3.44365	3
	50-70	25.855	6.41998	4	25.1567	11.5228	3
	70-100	23.365	1.89049	4	16.79	4.21714	3
	>100	12.49	11.0356	4	4.73	2.64025	3
		Mean	SEM	N	Mean	SEM	N
	<20	1.92735	0.64802	4	9.65973	3.48661	3
	20-30	8.54016	1.98629	4	12.9954	4.29906	3
	30-50	27.7875	2.46868	4	32.47	1.98819	3
	50-70	25.855	3.20999	4	25.1567	6.65272	3
	70-100	23.365	0.945247	4	16.79	2.43477	3
	>100	12.49	5.51781	4	4.73	1.52435	3

## Sheet: Figure 4f
Raw data
The percentage of nucleo clearance TDP43 in 12month old mice motor neuron
		WT	Mut
		0	100
		8	100
		0	100
		0	100
		3.8	100
		0	100
		3.8	100
		0	100
		5.7	100
		0	100
		0	100
		0	100
		0	57
		6.7	79
		4	100
Statistic data
		WT	Mut
	Mean	2.133	95.73
	Std. Deviation	2.903	12
	Std. Error of Mean	0.7496	3.099
