# Supplementary material for: PCDHA9 as a candidate gene for amyotrophic lateral sclerosis
Source: Nat Commun. 2024 Mar 11;15:2189. doi: 10.1038/s41467-024-46333-5 (PMC10928119; doi:10.1038/s41467-024-46333-5)
Supplement: Supplementary file 7 — Source Data [file 41467_2024_46333_MOESM7_ESM.zip › source data/Figure S2.xlsx]

## Sheet: figure s2 a
	Raw data
	forelimb force
	WT	3m	96.4	108.4	103.8	57.2	46.8	86.8	93	89.4	81.8	75.2
		4m	107.2	106.2	95.2	138.6	77
	Mut	3m	49.8	47.8	56.2	51.4	39.6	66.8	102.4	108.6	102.6	111.6	84	108.8
		4m	118.6	126.6	74.8	81.8	102.2	82	104
	Del	3m	95.6	132.2	107.8	94.6	85.4
		4m	123.8	92.4	91.2	114.4	57.8
	All limb force
	WT	3m	283.2	287.2	302.6	145	284.6	218	182.6	295	221	208.4
		4m	364.8	225.6	295.4	247.4	278.2
	Mut	3m	179.2	221.2	196.4	174.6	175.6	196.2	188.8	217.6	220.6	220.2	240	204.4
		4m	267	200.2	268.8	205.2	221	210.2	248
	Del	3m	221.8	259	221.4	311.2	192.8
		4m	308.2	169.4	235.2	263.8	183.2
	Statistic data		WT			Mut			Del					p
			Mean	SD	N	Mean	SD	N	Mean	SD	N			Mut	Del
forelimb force		3m	83.88	19.5601	10	77.4667	28.1831	12	103.12	18.1017	5		3m	0.534	0.151
		4m	104.84	22.4452	5	98.5714	19.7921	7	95.92	25.5275	5		4m	0.998	0.696
All limb force		3m	242.76	54.8879	10	202.9	21.1833	12	241.24	45.6284	5		3m	0.08	0.997
		4m	282.28	53.4499	5	231.486	29.3232	7	231.96	57.289	5		4m	0.081	0.106
			WT			Mut			Del
			Mean	SEM	N	Mean	SEM	N	Mean	SEM	N
forelimb force		3m	83.88	6.18545	10	77.4667	8.13575	12	103.12	8.09533	5
		4m	104.84	10.0378	5	98.5714	7.4807	7	95.92	11.4162	5
All limb force		3m	242.76	17.3571	10	202.9	6.11508	12	241.24	20.4056	5
		4m	282.28	23.9035	5	231.486	11.0831	7	231.96	25.6204	5

## Sheet: figure s2 b
	Raw data
	rotarod test
8Month	WT	Day1	141.33	162	187.67	159.33	185	289	283.67	238.67	157
		Day2	170.67	148.67	261	212.67	249	271	238.67	255.67	172
		Day3	222.33	222.33	206.33	164.33	216.67	260	277.67	287.67	173
		Day4	224	280.33	224.67	196.67	245.67	230	254.67	285.33	236.67
		Day5	261	271.33	285.33	300	286.33	234	277.33	300	269.33
	Mut	Day1	186	207.67	178.33	74.67	163.67	180	145	170
		Day2	273.33	108.33	281	272	231.33	151	156.33	295.67
		Day3	216.33	137	206.33	287	227	204.33	129.67	259
		Day4	238.67	300	218.67	225.67	257.33	136.67	115.33	195
		Day5	253.33	144	286	253.67	300	172	179.33	251.67
10 month	WT	Day1	162	219.33	183	119.67	183.67	141.67	171.33	131.67	176	147	105.33	94	177.33	151.33
		Day2	160.62	209.67	210.33	194.67	173.67	180.67	176.3	156	117.67	145	168	252	127.3	205.3
		Day3	237	203.67	225.33	190.33	254.67	183	205.3	260	156	179	228.67	226.67	202	151.33
		Day4	218.67	243.67	295	300	265.33	233.67	164	166.33	165.33	193.33	156.67	258.67	238.67	183.67
		Day5	283	224.33	228.33	300	284.33	113	170.67	191.67	282	214.33	289	214.33	185.33	165.33
	Mut	Day1	197.33	140.67	73	250.33	192.33	83	146.67	142.67	144.33	137	141
		Day2	159	205	116	229.33	152.67	152.67	76.67	300	295.67	265.67	91
		Day3	198.67	204	150.67	220.67	171.33	288	159	101	248.33	181.67	241.33
		Day4	223	116.33	198.67	221.67	111.67	139	216.67	94	232.67	285.67	145.67
		Day5	204.33	120.33	153.33	227.33	90	61	300	124	231	154.33	292.33
	Del	Day1	72.67	68.3	156.3	61
		Day2	75.3	85.67	136.3	54.67
		Day3	155.67	59.33	74.67	212.33
		Day4	205.33	82	107.67	183.67
		Day5	104.33	190	81.33	173
	Statistic data
				WT			Mut			Del					p
				Mean	SD	N	Mean	SD	N	Mean	SD	N			Mut	Del
		8 month	Day 1	200.408	56.1046	9	163.167	40.0425	8				10 month	Day 1	0.785	0.012
			Day 2	219.928	45.5837	9	221.124	72.1094	8					Day 2	0.7	0.01
			Day 3	225.592	42.9252	9	208.333	54.0692	8					Day 3	0.581	0.015
			Day 4	242.001	28.2228	9	210.917	60.9927	8					Day 4	0.088	0.28
			Day 5	276.072	20.6239	9	230	57.2433	8					Day 5	0.09	0.027
		10 month	Day 1	154.524	34.2302	14	149.848	49.9498	11	89.5675	44.748	4
			Day 2	176.943	35.8906	14	185.789	79.0175	11	87.985	34.6915	4
			Day 3	207.355	33.4539	14	196.788	52.1468	11	125.5	71.6748	4
			Day 4	220.215	49.3957	14	180.456	61.8021	11	144.667	59.1528	4
			Day 5	224.689	56.7266	14	177.998	79.2053	11	137.165	52.5083	4
				WT			Mut
				Mean	SEM	N	Mean	SEM	N
		8 month	Day1	200.408	18.7015	9	163.167	14.1572	8
			Day2	219.928	15.1946	9	221.124	25.4945	8
			Day3	225.592	14.3084	9	208.333	19.1164	8
			Day4	242.001	9.40761	9	210.917	21.5642	8
			Day5	276.072	6.87465	9	230	20.2386	8
		10 month	Day 1	154.524	9.14841	14	149.848	15.0604	11	89.5675	22.374	4
			Day 2	176.943	9.59217	14	185.789	23.8247	11	87.985	17.3457	4
			Day 3	207.355	8.94094	14	196.788	15.7229	11	125.5	35.8374	4
			Day 4	220.215	13.2016	14	180.456	18.634	11	144.667	29.5764	4
			Day 5	224.689	15.1608	14	177.998	23.8813	11	137.165	26.2542	4

## Sheet: figure s2 c
raw data
swimming test
WT	3m	4.46	2.88	3.18	3.88	4
	4m	3.5	4.2	4.1	3.6	3.7
Mut	3m	4.44	4.18	4.22	4.1	4.15	3.18	4.04
	4m	5	3	4.5	5	4	3.59	4
Del	3m	3.81	4.15	5.69	3.94	3.94
	4m
	WT			Mut			Del
	Mean	SD	N	Mean	SD	N	Mean	SD	N
3m	3.68	0.640469	5	4.04429	0.401491	7	4.306	0.783218	5
4m	3.82	0.311448	5	4.15571	0.735796	7
	WT			Mut			Del
	Mean	SEM	N	Mean	SEM	N	Mean	SEM	N
3m	3.68	0.286426	5	4.04429	0.151749	7	4.306	0.350266	5
4m	3.82	0.139284	5	4.15571	0.278105	7
