# Supplementary material for: PCDHA9 as a candidate gene for amyotrophic lateral sclerosis
Source: Nat Commun. 2024 Mar 11;15:2189. doi: 10.1038/s41467-024-46333-5 (PMC10928119; doi:10.1038/s41467-024-46333-5)
Supplement: Supplementary file 7 — Source Data [file 41467_2024_46333_MOESM7_ESM.zip › source data/Figure 2.xlsx]

## Sheet: Figure 2b
Raw data			WT		Mut		Del
Survival rate			total	survival	total	survival	total	survival
	Age	3	4	4	11	9	9	8
		4	16	16	14	11	33	27
		5	12	12			48	39
		6	11	11	6	6	53	45
		7			9	7	21	18
		7.5					20	19
		8	10	10	10	9	39	34
		9	10	10	12	12	18	12
		9.5					3	3
		10			12	10	26	26
		11	10	8	5	5	3	3
		11.5			9	9
		12	18	17	4	2	9	7
		13	4	4	30	25
		13.5	5	5	1	1	2	2
		14	14	14	23	23
		16					8	6
		17			3	3
Statistic data
		Subjects at risk
		Age	WT	Mut	Del			Curve comparison (WT/Mut)					Curve comparison (WT/Del)
		0	114	149	292			Comparison of Survival Curves					Comparison of Survival Curves
		3	114	149	292
		4	110	138	283			Log-rank (Mantel-Cox) test					Log-rank (Mantel-Cox) test
		5	94		250			Chi square	4.513				Chi square	19.37
		6	82	124	202			df	1				df	1
		7		118	160			P value	0.0336				P value	<0.0001
		7.5			128			P value summary	*				P value summary	****
		8	71	109	108			Are the survival curves sig different?	Yes				Are the survival curves sig different?	Yes
		9	61	99	74
		9.5			56			Gehan-Breslow-Wilcoxon test					Gehan-Breslow-Wilcoxon test
		10		88	53			Chi square	5.527				Chi square	16.74
		11	51	75	22			df	1				df	1
		11.5		67				P value	0.0187				P value	<0.0001
		12	41	61	19			P value summary	*				P value summary	****
		13	23	57				Are the survival curves sig different?	Yes				Are the survival curves sig different?	Yes
		13.5	19	27	10
		14	14	26				Median survival					Median survival
		16			8			WT	Undefined				WT	Undefined
		17		3				Mut	Undefined				Del	Undefined
		Survival propotions						Hazard Ratio (Mantel-Haenszel)	A/B	B/A			Hazard Ratio (Mantel-Haenszel)	A/C	C/A
		Age	WT	Mut	Del			Ratio (and its reciprocal)	0.3693	2.708			Ratio (and its reciprocal)	0.2394	4.178
		0	1	1	1			95% CI of ratio	0.1473 to 0.9259	1.080 to 6.789			95% CI of ratio	0.1266 to 0.4524	2.210 to 7.896
		3	1	0.986577	0.996575
		4	1	0.96513	0.975447			Hazard Ratio (logrank)	A/B	B/A			Hazard Ratio (logrank)	A/C	C/A
		5	1		0.94033			Ratio (and its reciprocal)	0.2922	3.422			Ratio (and its reciprocal)	0.1254	7.972
		6	1	0.96513	0.90309			95% CI of ratio	0.1183 to 0.7221	1.385 to 8.455			95% CI of ratio	0.06894 to 0.2282	4.382 to 14.51
		7		0.948772	0.880512
		7.5			0.873633
		8	1	0.940067	0.841277
		9	1	0.940067	0.773065
		9.5			0.773065
		10		0.918702	0.758479
		11	0.960784	0.918702	0.758479
		11.5		0.918702
		12	0.937351	0.888581	0.678639
		13	0.937351	0.810635
		13.5	0.937351	0.810635	0.678639
		14	0.937351	0.810635
		16			0.508979
		17		0.810635

## Sheet: figure 2d
																										HS: Hind limb stance, FS: Forelimb stance, LH: Left hind limb, LF: Left forelimb, RH: Right hind limb, RF: Right forelimb
	stride of left hind limb															WT			Mut			Del					P
	WT	4month	7.9	7.03	6.66	6.62	6.05									Mean	SD	N	Mean	SD	N	Mean	SD	N			mut	del
		8month	6.65	8.05	6.3	7.1	6.33	6.6	7.78	7.13	6.35		stride of left hind limb		4month	6.852	0.68262	5	6.552	1.27282	5	5.752	0.55477	5		4month	0.47	0.087
		10month	5.9	6.1	7.86	9.35	9.55	7.5	7	7.23	8.88				8month	6.92111	0.644757	9	6.1325	0.465886	8	6.475	1.57083	4		8month	0.065	0.38
		12month	8.83	4.625	5.75	6.5	7.425	6.16	5.575	6.26	6.49				10month	7.70778	1.32822	9	6.04111	0.616166	9	5.81	0.555338	4		10month	0.002	0.004
	Mut	4month	8.03	6.4	7.23	4.6	6.5					3			12month	6.40167	1.18873	9	4.78671	0.636305	7	4.71375	0.919378	4		12month	0.004	0.01
		8month	6.15	6.22	6.1	5.8	6.54	6.57	5.18	6.5			stride of left forelimb		4month	7.016	0.59618	5	6.616	1.19542	5	6.046	0.504559	5		4month	0.458	0.088
		10month	5.95	4.77	6.07	6.68	6.6	6.3	5.47	5.95	6.58				8month	6.97444	0.576631	9	6.24	0.540053	8	6.45	1.24967	4		8month	0.051	0.242
		12month	4.35	4.425	6.075	4.3	4.43	4.86	5.067						10month	7.09444	0.857542	9	6.22778	0.659655	9	5.835	0.53929	4		10month	0.022	0.01
	Del	4month	6.35	4.9	5.56	6.05	5.9					4			12month	6.48	1.26748	9	4.72457	0.636277	7	4.71125	0.540993	4		12month	0.002	0.008
		8month	8.35	7.15	4.9	5.5							stride of right hind limb		4month	7.106	0.814942	5	6.312	1.03183	5	5.846	0.734391	5		4month	0.174	0.041
		10month	5.6	5.14	6.1	6.4									8month	7.03667	0.722893	9	5.91875	0.439494	8	5.875	0.85	4		8month	0.002	0.008
		12month	5.3	3.35	5.225	4.98									10month	7.24111	0.802643	9	6.39222	0.825981	9	5.7375	0.417483	4		10month	0.03	0.004
												5			12month	6.43833	1.05363	9	4.62643	0.701348	7	5.1575	0.608735	4		12month	0.001	0.026
	stride of left forelimb												stride of right fore limb		4month	7.19	0.508085	5	6.574	0.920369	5	6.242	0.608334	5		4month	0.106	0.109
	WT	4month	7.56	7.6	6.9	6.87	6.15								8month	7.12444	0.634293	9	6.22625	0.341966	8	5.7625	0.727295	4		8month	0.004	0.001
		8month	6.93	7.3	6.1	7.5	6.6	6.56	7.93	7.3	6.55				10month	7.09111	0.816784	9	6.17667	0.712268	9	5.94	0.269815	4		10month	0.013	0.014
		10month	7.3	7.18	6.04	7.58	6.98	6.78	8.9	7.05	6.04	6			12month	6.46667	1.17446	9	4.80714	0.642468	7	5.035	0.78373	4		12month	0.003	0.023
		12month	9.1	4.725	5.7	6.28	7.76	6.06	5.825	6.36	6.51		Stance of Forelimb		4month	3.788	0.296766	5	3.542	0.313081	5	3.484	0.281123	5		4month	0.215	0.132
	Mut	4month	8	6.45	7.3	4.8	6.53								8month	3.91556	0.311413	9	3.49125	0.302817	8	3.635	0.235301	4		8month	0.009	0.133
		8month	6.15	6.34	6.75	5.83	6.56	6.57	5.12	6.6					10month	3.89778	0.293546	9	3.50444	0.264486	9	3.31	0.457019	4		10month	0.016	0.006
		10month	6.3	4.73	6.07	6.7	6.5	6.37	7.15	6.2	6.03	2			12month	3.78178	0.52213	9	2.83029	0.260414	7	3.1375	0.179699	4		12month	0.0001	0.015
		12month	4.45	4.4	5.925	3.9	4.53	4.9	4.967				Stance of Hind limb		4month	4.62	0.535724	5	3.99	0.245967	5	3.73	0.156365	5		4month	0.015	0.002
	Del	4month	6.5	5.3	6.1	6.5	5.83								8month	4.53222	0.250987	9	3.9675	0.318647	8	4.15	0.129099	4		8month	0.001	0.027
		8month	7.7	7.35	5.4	5.35									10month	4.66667	0.336192	9	3.61222	0.56982	9	3.7925	0.577141	4		10month	0.0001	0.008
		10month	5.74	5.12	6.13	6.35						1			12month	4.31622	0.451333	9	3.30886	0.596038	7	3.63125	0.0239357	4		12month	0.001	0.027
		12month	4.7	4.05	5.375	4.72										WT			Mut			Del
																Mean	SEM	N	Mean	SEM	N	Mean	SEM	N
	stride of right hind limb												stride of left hind limb		4month	6.852	0.305277	5	6.552	0.569222	5	5.752	0.248101	5
	WT	4month	8.33	7.4	6.83	6.82	6.15								8month	6.92111	0.214919	9	6.1325	0.164716	8	6.475	0.785414	4
		8month	6.6	7.4	6.53	8.05	5.93	6.62	8.1	6.9	7.2				10month	7.70778	0.44274	9	6.04111	0.205389	9	5.81	0.277669	4
		10month	7.6	6.6	6.45	8.43	7.13	6.98	6.18	7.4	8.4				12month	6.40167	0.396242	9	4.78671	0.240501	7	4.71375	0.459689	4
		12month	8.15	4.77	5.275	6.95	7.533	5.95	6.167	6.525	6.625		stride of left forelimb		4month	7.016	0.26662	5	6.616	0.534608	5	6.046	0.225646	5
	Mut	4month	7.66	6.13	7.02	5.1	5.65								8month	6.97444	0.19221	9	6.24	0.190938	8	6.45	0.624833	4
		8month	5.5	5.85	6.13	5.77	6.48	5.83	5.27	6.52					10month	7.09444	0.285847	9	6.22778	0.219885	9	5.835	0.269645	4
		10month	5.97	5.5	5.82	5.95	5.78	6.43	7.25	8.03	6.8				12month	6.48	0.422492	9	4.72457	0.24049	7	4.71125	0.270496	4
		12month	4.6	4	5.225	3.4	4.76	5.1	5.3				stride of right hind limb		4month	7.106	0.364453	5	6.312	0.461448	5	5.846	0.32843	5
	Del	4month	6.95	5.03	5.6	5.5	6.15								8month	7.03667	0.240964	9	5.91875	0.155385	8	5.875	0.425	4
		8month	5.9	6.2	4.7	6.7									10month	7.24111	0.267548	9	6.39222	0.275327	9	5.7375	0.208741	4
		10month	5.58	5.87	5.26	6.24									12month	6.43833	0.351209	9	4.62643	0.265085	7	5.1575	0.304368	4
		12month	5.2	4.65	6	4.78							stride of right fore limb		4month	7.19	0.227222	5	6.574	0.411602	5	6.242	0.272055	5
															8month	7.12444	0.211431	9	6.22625	0.120903	8	5.7625	0.363648	4
	stride of right forelimb														10month	7.09111	0.272261	9	6.17667	0.237423	9	5.94	0.134907	4
	WT	4month	7.93	7.45	7.06	6.86	6.65								12month	6.46667	0.391487	9	4.80714	0.24283	7	5.035	0.391865	4
		8month	6.47	7.65	6.77	7.7	6.3	6.68	8.2	7.08	7.27		Stance of Forelimb		4month	3.788	0.132718	5	3.542	0.140014	5	3.484	0.125722	5
		10month	7.12	6.96	5.97	7.58	6.68	6.5	7.75	6.56	8.7				8month	3.91556	0.103804	9	3.49125	0.107062	8	3.635	0.117651	4
		12month	8.55	4.53	5.4	6.575	7.7	5.96	6.4	6.525	6.56				10month	3.89778	0.0978488	9	3.50444	0.088162	9	3.31	0.22851	4
	Mut	4month	7.7	6.4	7.22	5.33	6.22								12month	3.78178	0.174043	9	2.83029	0.0984273	7	3.1375	0.0898494	4
		8month	6.1	6.15	6.23	6.23	6.7	6.03	5.67	6.7			Stance of Hind limb		4month	4.62	0.239583	5	3.99	0.11	5	3.73	0.0699285	5
		10month	5.83	5.4	5.58	5.8	5.78	6.17	7.35	7.3	6.38				8month	4.53222	0.0836623	9	3.9675	0.112659	8	4.15	0.0645497	4
		12month	4.85	4.625	5.56	3.575	4.64	5.1	5.3						10month	4.66667	0.112064	9	3.61222	0.18994	9	3.7925	0.28857	4
	Del	4month	7.25	5.66	5.95	6.05	6.3								12month	4.31622	0.150444	9	3.30886	0.225281	7	3.63125	0.0119678	4
		8month	5.9	6.15	4.7	6.3
		10month	5.84	6.3	5.66	5.96
		12month	4.5	4.7	4.74	6.2
	Stance of Forelimb
	WT	4month	3.96	4.2	3.73	3.6	3.45
		8month	3.83	4.1	3.53	3.85	3.57	4.2	4.48	3.68	4
		10month	3.8	4.14	4.2	4.27	3.6	3.4	4	3.7	3.97
		12month	5.067	3.6	3.45	4	3.9	3.5	3.4	3.575	3.544
	Mut	4month	3.8	3.46	3.72	3.03	3.7
		8month	3.87	3.67	3.67	3.43	3.38	2.97	3.2	3.74
		10month	3.43	3.35	3.18	3.37	3.53	3.52	3.73	4.08	3.35
		12month	2.5	3.1	3.12	2.47	2.93	2.825	2.867
	Del	4month	3.23	3.6	3.46	3.23	3.9
		8month	3.96	3.43	3.5	3.65
		10month	3.31	2.7	3.8	3.43
		12month	3.3	3.25	2.9	3.1
	Stance of Hind limb
	WT	4month	4.6	5.5	4.3	4.6	4.1
		8month	4.8	4.6	4.17	4.55	4.37	4.75	4.9	4.3	4.35
		10month	5.27	4.68	4.18	5.04	4.68	4.4	4.45	4.8	4.5
		12month	3.8	3.65	4.4	4.7	4.325	4.967	3.925	4.75	4.329
	Mut	4month	4.4	3.8	3.95	3.8	4
		8month	4.47	4.27	3.7	3.6	4.1	3.73	3.73	4.14
		10month	3.73	3.55	2.65	3.27	3.98	3.78	3.23	4.72	3.6
		12month	2.5	3.64	3.75	2.43	3.6	3.375	3.867
	Del	4month	3.73	3.63	4	3.66	3.63
		8month	4	4.3	4.1	4.2
		10month	4.19	3	3.73	4.25
		12month	3.6	3.65	3.65	3.625

## Sheet: figure 2e
Raw data
	forelimb force
	WT	8month	174.8	89.6	121.8	53.8	133.2	123.2	121.8	148.4	136.6
		10month	123.4	98.6	100.4	106.4	109.6	119.4	196.8	97.4	130
		12month	90.4	90.6	94.6	101.2	120.6	126.2	106.2	80	101.8
	Mut	8month	102.8	132.6	137.6	114.4	121.8	128.4	128.8	118.8
		10month	128.4	112.8	119.6	138.2	93.4	98.4	91.8
		12month	85.4	75	69.8	85	77.6	85.8	87
	Del	8month	118.2	131.8	118.6	109.8
		10month	115.4	130.8	92.4	117.4
		12month	49.2	55.4	88.2	83.4
	all limb force
	WT	8month	322	217.8	278	166.4	281	247	305.4	277	272
		10month	188.8	262.4	217.6	240.2	160.2	151.2	335.8	365.6	237.8
		12month	198	256	304.8	278.4	275.2	326.2	286.8	250.4	289.2
	Mut	8month	202.8	224.4	238.6	272	200.6	235.2	215	213.2
		10month	234.8	273	187.8	274.6	217.8	164.6	254.8
		12month	194.6	216.6	172.4	176.4	182.2	193.6	182
	Del	8month	377	306.8	277.2	247.8
		10month	259.6	280.6	246.2	262.8
		12month	158.8	194.8	192.2	173.8
Statistical data
			WT			Mut			Del					P
			Mean	SD	N	Mean	SD	N	Mean	SD	N			mut	del
forelimb force		8month	122.578	34.5017	9	123.15	11.1421	8	119.6	9.08919	4		8month	0.969	0.962
		10month	120.222	30.9348	9	111.8	18.0392	7	114	15.9407	4		10month	0.508	0.68
		12month	101.289	14.7845	9	80.8	6.67233	7	69.05	19.6043	4		12month	0.008	0.001
all limb force		8month	262.956	47.0842	9	225.225	23.377	8	302.2	55.3792	4		8month	0.077	0.132
		10month	239.956	73.1747	9	229.629	42.1942	7	262.3	14.1615	4		10month	0.721	0.519
		12month	273.889	36.6504	9	188.257	14.9442	7	179.9	16.889	4		12month	0.0001	0.0001
			WT			Mut			Del
			Mean	SEM	N	Mean	SEM	N	Mean	SEM	N
forelimb force		8month	122.578	11.5006	9	123.15	3.93932	8	119.6	4.54459	4
		10month	120.222	10.3116	9	111.8	6.81818	7	114	7.97036	4
		12month	101.289	4.92816	9	80.8	2.5219	7	69.05	9.80217	4
all limb force		8month	262.956	15.6947	9	225.225	8.26502	8	302.2	27.6896	4
		10month	239.956	24.3916	9	229.629	15.9479	7	262.3	7.08073	4
		12month	273.889	12.2168	9	188.257	5.64838	7	179.9	8.44452	4

## Sheet: figure 2f
Raw data
12 month Rotarod
WT	Day 1	217.5	117	182	247.5	267.5	253	219	179
	Day 2	239.33	255	300	258.67	254	300	276	241
	Day 3	283	296.33	237	297	255.33	266	292.67	288.33
	Day 4	261.33	300	275	283.67	300	280.67	300	300
	Day 5	300	300	300	300	300	300	296.33	280.67
Mut	Day 1	108	170.5	154	165.5	106
	Day 2	184.5	211	149.55	150.67	257
	Day 3	209	250.67	224.33	176.33	237.67
	Day 4	223	222.67	196	216.67	300
	Day 5	161	252.67	233.67	300	202.5
Del	Day 1	157.5	28	114.5	196	160	87.33
	Day 2	187	206	49	199.67	273	188.67
	Day 3	162.33	279	82.67	211	229.67	226.67
	Day 4	184.33	246.67	91	294.67	285	254.67
	Day 5	169.33	267.67	300	100.5	248.33	300
Statistic data
		WT			Mut			Del					P
		Mean	SD	N	Mean	SD	N	Mean	SD	N			mut	del
	Day 1	210.312	49.4137	8	140.8	31.4376	5	123.888	60.4204	6		Day 1	0.026	0.005
	Day 2	265.5	24.0981	8	190.544	45.116	5	183.89	73.3571	6		Day 2	0.017	0.008
	Day 3	276.957	21.955	8	219.6	28.718	5	198.557	68.0095	6		Day 3	0.033	0.004
	Day 4	287.584	14.7715	8	231.668	39.7571	5	226.057	76.6905	6		Day 4	0.059	0.031
	Day 5	297.125	6.77171	8	229.968	52.3083	5	230.972	80.0006	6		Day 5	0.038	0.032
		WT			Mut			Del
		Mean	SEM	N	Mean	SEM	N	Mean	SEM	N
	Day 1	210.312	17.4704	8	140.8	14.0593	5	123.888	24.6665	6
	Day 2	265.5	8.51995	8	190.544	20.1765	5	183.89	29.9479	6
	Day 3	276.957	7.76225	8	219.6	12.8431	5	198.557	27.7648	6
	Day 4	287.584	5.22251	8	231.668	17.7799	5	226.057	31.3088	6
	Day 5	297.125	2.39416	8	229.968	23.393	5	230.972	32.6601	6

## Sheet: figure 2g
raw data
swimming test
WT	10month	4.03	5.11	4.2	5.08	3.9	4.1	3.98	4.95	4.2
	12month	3.47	4.53	3.78	3.92	3.46	3.41	3.26	3.65	3.9
Mut	10month	4.02	4.95	3.98	4.05	4.8	4.95	4.25
	12month	6.14	4.99	6.05	4.38	7.65	5.46	5.15
Del	10month	6	5	5	4
	12month	4.84	5.1	5.56	5.4
Statistic data		WT			Mut			Del					P
		Mean	SD	N	Mean	SD	N	Mean	SD	N			mut	del
	10month	4.39444	0.500253	9	4.42857	0.451864	7	5	0.816497	4		10month	0.904	0.087
	12month	3.70889	0.383029	9	5.68857	1.05864	7	5.225	0.319739	4		12month	0.0001	0.002
		WT			Mut			Del
		Mean	SEM	N	Mean	SEM	N	Mean	SEM	N
	10month	4.39444	0.166751	9	4.42857	0.170788	7	5	0.408248	4
	12month	3.70889	0.127676	9	5.68857	0.400128	7	5.225	0.15987	4

## Sheet: figure 2h
Raw data
Abnormal claw movement
	WT	10month	0	0	0	0	1	2	0	0	0
		12month	1	3	0	0	0	0	0	0	0
	Mut	10month	6	1	19	12	5	11	5
		12month	7	8	7	4	4	11	8
	Del	10month	6	13	13	8
		12month	11	10	12	15
Statistic data
		WT			Mut			Del					P
		Mean	SD	N	Mean	SD	N	Mean	SD	N			mut	del
	10month	0.333333	0.707107	9	8.42857	5.99603	7	10	3.55903	4		10month	0.0001	0.0001
	12month	0.444444	1.01379	9	7	2.44949	7	12	2.16025	4		12month	0.0001	0.0001
		WT			Mut			Del
		Mean	SEM	N	Mean	SEM	N	Mean	SEM	N
	10month	0.333333	0.235702	9	8.42857	2.26629	7	10	1.77951	4
	12month	0.444444	0.337931	9	7	0.92582	7	12	1.08012	4
