# Supplementary material for: PCDHA9 as a candidate gene for amyotrophic lateral sclerosis
Source: Nat Commun. 2024 Mar 11;15:2189. doi: 10.1038/s41467-024-46333-5 (PMC10928119; doi:10.1038/s41467-024-46333-5)
Supplement: Supplementary file 7 — Source Data [file 41467_2024_46333_MOESM7_ESM.zip › source data/Figure s5.xlsx]

## Sheet: Figure 5a
Raw data
(ChAT)-positive motor neurons from 10 month old mice spinal cord
	WT	Mut
	19.5	25
	16	24.5
	18	19
	17.5	23
	17	22
	27	24.5
	25	19
	21	15.5
	25	14.5
	28	16.5
	26	25.5
	18	21.5
	20	24.5
	13.5	24
	18	20.5
	19
Statistic data
	WT	Mut
Mean	20.53	21.3
Std. Deviation	4.3377	3.65377
Std. Error of Mean	1.084	0.9434

## Sheet: Figure 5b
Raw data
NeuN signal from 12 month old mice spinal cord
	WT	Mut
	285	264
	336	256
	318	272
	300	276
	260	245
	241	198
	231	209
	270	219
	250	209
	247	260
	249	257
	252	240
	258	253
	302	280
		290
Statistic data
	WT	Mut
Mean	271.4	248.5
Std. Deviation	31.72	28.25
Std. Error of Mean	8.479	7.293

## Sheet: figure 5c
Raw data
Area of NMJs (um2)
	WT	Mut	Del
	104.744	37.52	69.178
	141.092	37.911	88.72
	167.278	41.429	94.192
	213.788	43.774	98.882
	215.351	45.337	102.399		Statistic data
	218.869	50.027	108.653			WT	Mut	Del
	231.376	50.809	109.825		Mean	682.8	581.3	576.7
	246.227	53.154	117.642		Std. Deviation	398.1	392.3	366.2
	273.586	53.936	120.378		Std. Error of Mean	21.31	16.26	15.97
	276.322	55.499	131.712
	276.713	57.453	138.356
	285.702	57.453	139.529
	294.3	60.971	143.046
	306.807	66.833	147.736
	309.152	68.397	155.162
	313.451	69.96	156.726
	314.624	69.96	157.507
	315.015	77.777	164.933
	319.705	80.903	168.451
	331.821	82.467	169.233
	332.212	87.157	183.303
	332.602	96.146	188.774
	332.993	102.79	194.637
	333.384	103.572	196.591
	341.592	107.48	198.545
	361.134	109.825	200.109
	371.686	113.343	203.235
	374.031	114.515	208.316
	379.894	118.815	213.397
	394.746	119.205	213.397
	400.217	120.378	213.397
	400.608	123.505	220.041
	405.689	124.677	227.467
	409.597	130.93	228.249
	417.414	135.23	232.157
	433.829	135.621	234.893
	434.22	140.311	236.066
	437.738	141.874	242.71
	439.301	146.955	246.618
	448.681	147.346	250.527
	453.762	150.081	258.343
	457.28	150.863	261.079
	458.452	153.599	262.643
	458.452	156.335	268.114
	458.843	157.898	268.114
	461.579	158.68	270.459
	469.395	159.071	270.85
	473.695	160.243	278.276
	474.086	162.588	281.794
	479.166	163.761	291.565
	484.247	166.497	291.955
	485.42	167.669	292.346
	488.546	168.451	294.3
	494.8	169.233	296.255
	503.789	173.141	298.209
	505.743	173.532	299.772
	508.479	173.532	302.117
	519.423	173.923	313.842
	523.331	174.704	317.36
	524.504	177.831	318.923
	533.493	180.958	325.177
	535.838	183.303	330.648
	538.574	184.475	340.81
	545.609	187.602	347.063
	546.781	188.384	347.454
	547.954	192.292	349.408
	550.69	195.419	352.926
	552.644	200.109	356.053
	561.242	200.89	359.961
	563.587	205.19	359.961
	576.094	206.362	362.306
	586.256	207.925	365.042
	587.037	208.707	370.514
	589.382	217.305	371.295
	604.625	218.087	376.376
	606.97	218.478	386.538
	613.614	219.65	386.538
	627.294	219.65	388.492
	640.582	221.214	390.446
	643.709	221.605	395.918
	645.663	222.386	406.08
	660.515	226.686	408.816
	662.469	227.858	409.207
	662.86	231.766	419.759
	672.631	234.893	420.932
	676.148	239.974	423.277
	683.574	240.756	424.058
	711.715	242.319	424.449
	714.45	244.664	426.403
	717.577	245.055	429.139
	719.531	245.446	430.312
	721.485	247.791	433.048
	723.44	250.527	437.347
	729.693	250.917	442.428
	737.901	251.699	442.819
	738.682	257.953	451.808
	744.545	259.125	457.28
	751.189	259.125	466.269
	753.143	261.47	466.269
	753.534	267.333	469.005
	762.133	270.068	474.476
	771.513	271.632	474.476
	775.03	272.414	476.431
	786.364	272.804	479.166
	797.308	277.885	488.156
	820.367	279.839	488.546
	848.117	280.23	489.719
	861.796	280.621	492.846
	879.384	281.794	497.927
	888.373	282.575	500.272
	892.672	284.139	501.053
	895.408	286.093	502.226
	900.88	289.61	502.617
	903.225	290.001	508.87
	904.788	291.174	516.296
	920.812	293.91	517.468
	952.861	298.209	520.204
	957.551	302.117	522.94
	965.368	305.635	524.113
	982.956	308.761	525.285
	983.737	312.67	527.239
	999.762	313.061	528.021
	1013.44	314.624	531.929
	1032.2	316.187	535.056
	1042.75	323.613	539.746
	1063.08	325.177	540.919
	1072.85	325.177	542.482
	1100.99	329.476	543.264
	1111.15	334.557	551.08
	1136.56	335.729	553.816
	1147.5	335.729	561.242
	1174.08	339.247	562.415
	1213.94	340.419	569.059
	1230.75	341.201	572.576
	1272.96	341.983	572.576
	1535.99	343.155	572.576
	1560.22	343.546	588.601
	1614.55	343.546	591.728
	1615.33	344.328	592.9
	103.572	345.5	594.073
	121.55	347.063	605.407
	127.804	351.753	607.752
	136.402	354.489	610.097
	144.61	354.88	610.879
	150.472	354.88	611.269
	172.75	356.444	611.66
	174.704	356.444	614.005
	189.556	356.834	614.787
	191.119	358.398	614.787
	193.074	359.179	617.132
	195.419	362.306	623.385
	205.971	363.088	632.375
	214.57	363.479	637.065
	239.974	363.869	639.019
	254.044	367.387	640.973
	255.217	371.295	648.79
	256.78	378.33	661.687
	259.907	379.112	665.596
	274.368	380.675	674.194
	274.368	384.975	684.747
	287.265	386.147	687.873
	288.829	390.446	693.736
	307.98	392.791	698.035
	312.67	395.527	700.771
	319.314	396.309	706.243
	321.268	397.872	708.588
	326.74	397.872	722.267
	327.131	398.654	723.049
	327.912	407.643	731.647
	331.821	408.816	733.992
	331.821	408.816	735.556
	334.166	409.207	743.372
	334.166	410.379	743.763
	340.419	418.587	751.58
	340.419	421.322	794.181
	340.81	428.358	799.653
	341.201	431.875	802.389
	346.282	432.266	802.78
	351.363	433.048	806.297
	367.778	436.174	809.033
	375.204	437.738	814.896
	381.066	439.692	832.092
	382.63	442.819	839.909
	383.411	444.382	840.3
	387.71	444.773	850.853
	391.619	445.945	853.198
	392.01	446.336	854.37
	392.01	446.727	854.761
	392.401	448.29	868.049
	392.791	450.244	873.13
	401.39	455.325	874.303
	403.344	459.234	881.729
	404.907	459.625	915.732
	409.597	459.625	916.513
	425.622	461.188	924.721
	427.185	463.142	927.457
	427.185	464.705	927.847
	430.312	464.705	934.101
	430.703	466.269	938.009
	434.22	466.269	938.4
	442.819	466.66	941.136
	443.209	470.568	961.459
	447.118	476.821	963.414
	447.509	476.821	969.667
	449.072	477.994	972.403
	449.463	478.385	998.198
	458.452	485.029	1015
	462.36	485.42	1017.74
	468.614	486.201	1022.43
	474.476	492.064	1023.6
	474.867	495.972	1025.56
	477.603	497.536	1025.56
	480.73	497.927	1029.07
	485.42	504.18	1038.85
	485.42	505.743	1039.24
	486.983	510.433	1040.8
	494.409	511.997	1044.32
	512.778	515.514	1061.51
	515.514	516.687	1093.17
	524.113	521.768	1100.21
	526.849	526.067	1118.97
	529.584	528.412	1129.52
	529.584	528.412	1141.63
	540.528	531.148	1142.81
	545.609	532.32	1151.8
	545.609	532.711	1169.38
	554.207	533.102	1172.51
	556.161	534.274	1296.8
	557.334	535.838	1321.42
	557.725	542.091	1337.44
	559.288	542.482	1355.42
	559.288	547.172	1359.33
	565.151	549.908	1364.02
	565.151	552.253	1384.35
	565.541	553.035	1399.59
	566.714	569.45	1419.91
	582.347	572.967	1424.6
	589.382	572.967	1477.37
	594.854	576.485	1479.71
	596.418	581.957	1534.43
	598.763	581.957	1765.02
	600.326	584.302	2028.84
	600.326	586.647	2089.81
	603.453	586.647	29.313
	612.833	587.428	85.593
	612.833	587.819	96.146
	615.959	587.819	112.17
	632.765	593.291	112.561
	639.8	593.682	119.596
	641.364	598.372	123.895
	647.226	599.935	124.677
	653.089	607.752	133.666
	654.261	610.879	135.621
	655.825	611.269	137.966
	663.642	612.442	139.529
	670.677	613.614	140.311
	674.976	615.178	148.909
	676.93	616.741	149.691
	678.493	617.132	164.542
	678.884	617.914	165.715
	685.919	617.914	166.887
	686.701	626.512	173.141
	694.909	630.03	174.704
	699.599	635.501	175.877
	713.669	640.582	176.658
	727.739	642.145	176.658
	729.302	647.617	177.44
	731.647	650.353	177.831
	732.429	658.17	184.866
	733.601	661.297	184.866
	734.383	662.078	187.211
	736.337	662.86	188.384
	737.51	674.194	195.809
	738.682	674.585	197.373
	744.154	683.183	197.764
	744.936	683.965	203.626
	759.397	696.081	206.753
	761.351	696.863	207.144
	789.882	698.035	207.144
	793.009	698.035	207.535
	793.009	705.07	212.615
	799.653	708.588	213.788
	815.286	711.715	223.95
	829.357	713.278	227.076
	830.92	718.75	227.467
	834.437	748.062	236.066
	835.61	754.707	236.456
	836.001	758.224	241.147
	837.564	765.65	241.147
	841.082	771.122	245.446
	843.036	772.294	248.572
	845.381	772.685	248.572
	852.025	773.467	249.354
	861.405	774.248	251.308
	877.82	775.421	262.252
	879.384	775.421	263.033
	881.729	778.939	263.424
	884.074	778.939	275.149
	887.591	781.284	275.54
	898.535	784.801	276.322
	903.616	789.1	276.322
	920.422	794.963	277.494
	941.136	802.78	283.748
	951.689	809.815	284.529
	981.001	814.114	285.311
	999.371	821.931	296.255
	1020.87	826.23	301.726
	1025.17	832.092	302.117
	1036.5	838.346	302.508
	1038.85	838.737	319.705
	1040.02	841.863	319.705
	1040.8	842.645	320.486
	1045.88	843.817	326.74
	1053.31	850.071	327.522
	1059.56	854.761	327.522
	1076.76	862.969	328.694
	1100.6	870.004	340.81
	1108.41	874.303	341.201
	1138.51	874.694	343.155
	1151.02	881.338	350.19
	1182.67	881.338	356.053
	1188.93	884.465	357.616
	1206.12	887.2	361.524
	1223.32	899.316	362.697
	1227.23	900.489	367.387
	1312.43	910.651	372.077
	1317.12	916.513	377.158
	1330.8	924.33	379.503
	1343.31	932.538	379.894
	1372.23	936.055	380.285
	1376.92	952.861	380.285
	1390.21	953.643	381.066
	1393.34	959.505	381.457
	1398.03	971.23	381.848
	1426.56	975.53	382.63
	1430.86	976.702	384.584
	1434.76	990.381	392.791
	1441.8	991.554	393.964
	1462.12	996.635	393.964
	1600.87	1001.72	396.7
	1612.98	1008.75	398.263
	1619.63	1009.92	399.045
	1681.77	1016.57	407.643
	1686.46	1018.91	407.643
	1702.1	1023.99	408.816
	1919.01	1037.67	409.988
	1928.78	1040.8	411.161
	2101.92	1048.62	420.932
	3716	1067.38	421.322
		1072.85	423.668
		1108.02	449.072
		1122.88	451.417
		1127.17	454.153
		1134.21	456.107
		1136.16	463.924
		1140.85	465.878
		1142.81	472.913
		1153.75	473.304
		1176.03	478.776
		1228.79	482.293
		1242.86	485.42
		1257.32	487.374
		1257.32	488.156
		1271.39	492.846
		1288.59	493.237
		1329.24	494.8
		1334.71	497.145
		1340.57	503.007
		1394.9	504.962
		1407.01	505.743
		1462.12	506.916
		1486.35	513.169
		1502.77	515.514
		1549.28	516.687
		1586.8	523.331
		1649.72	527.239
		1654.41	530.757
		1789.64	531.539
			534.665
		94.192	544.436
		106.699	546.781
		113.343	555.77
		123.895	556.161
		146.173	576.876
		154.772	584.302
		155.944	591.337
		158.68	600.326
		164.542	600.717
		175.877	615.569
		177.44	616.35
		189.556	626.903
		191.119	633.547
		197.764	635.11
		214.57	635.501
		224.341	649.571
		233.33	653.089
		234.502	657.779
		242.71	662.86
		258.734	662.86
		266.942	664.032
		267.723	664.423
		269.678	671.458
		273.195	676.148
		284.529	685.138
		286.874	685.919
		286.874	689.046
		290.783	692.563
		290.783	692.954
		291.955	693.345
		292.737	697.644
		300.554	714.841
		305.244	727.348
		305.635	729.693
		309.152	732.429
		309.152	741.027
		313.061	750.017
		313.061	750.407
		315.796	753.534
		317.36	762.523
		317.751	763.696
		318.532	771.513
		318.923	791.445
		318.923	793.009
		324.786	807.47
		331.039	816.85
		334.166	821.149
		336.12	825.448
		336.902	853.979
		346.282	854.761
		346.673	866.095
		347.454	892.281
		350.19	895.408
		356.053	920.031
		370.123	928.629
		372.859	934.101
		374.813	959.896
		378.721	962.241
		383.411	975.53
		383.411	996.244
		384.975	1001.72
		398.654	1001.72
		411.552	1022.04
		413.115	1022.82
		420.932	1072.85
		421.322	1073.24
		421.713	1079.49
		424.84	1120.14
		427.576	1121.7
		449.463	1146.33
		455.716	1188.93
		460.015	1216.29
		460.797	1267.88
		465.878	1284.29
		482.684	1297.19
		491.673	1329.24
		498.708	1380.44
		501.053	1399.59
		501.053	1453.91
		503.789	1481.66
		507.307	1500.03
		507.698	1516.06
		512.778	1590.71
		516.687	1743.13
		517.078	1759.94
		518.25	1794.33
		519.032	891.5
		523.722	196.591
		537.01	148.909
		542.091	821.931
		545.218	410.379
		550.299	143.046
		550.69	1110.76
		562.024	316.578
		562.415	833.265
		565.932	874.694
		566.714	1052.91
		577.267	268.896
		578.439	617.132
		578.83	1212.38
		580.002	484.247
		581.566	182.13
		583.52	636.283
		597.199	885.246
		604.625	1090.05
		607.361	392.01
		610.488	183.303
		613.614	544.436
		617.132	1090.44
		625.73	909.478
		639.8	582.347
		646.054	960.287
		652.698	161.807
		655.043	261.079
		661.297	398.654
		668.332	193.074
		674.194	857.106
		698.426	234.893
		698.817	939.573
		703.116	167.278
		706.243	278.276
		708.197	679.275
		710.933	327.522
		712.105	1327.67
		715.623	328.303
		716.405	87.548
		717.186	440.474
		717.577	868.831
		717.968	220.041
		731.256	850.071
		736.337	1235.83
		737.51	261.47
		738.291	941.136
		742.591	122.332
		744.936	601.498
		753.925	912.605
		759.397	542.091
		760.96	725.003
		762.133	316.187
		773.467	141.483
		780.111	1337.05
		781.674	1326.11
		785.583	361.915
		787.928	313.061
		813.332	224.731
		818.804	287.656
		829.747	121.55
		859.06
		868.049
		871.567
		871.958
		892.672
		919.64
		930.583
		932.928
		946.217
		952.079
		953.643
		960.678
		960.678
		963.414
		964.586
		968.104
		970.84
		982.565
		1007.58
		1020.09
		1029.07
		1034.94
		1070.11
		1088.87
		1090.83
		1104.51
		1109.2
		1132.26
		1160.01
		1173.29
		1174.08
		1177.98
		1185.8
		1214.72
		1215.89
		1237
		1251.46
		1289.37
		1337.84
		1345.26
		1355.81
		1439.84
		1441.41
		1496.52
		1523.87
		1560.22
		1561.79
		1631.74
		1636.43
		1684.9
		1704.05
		1734.54
		1837.72
		1843.97
		1960.44
		2339.16
		2928.15

## Sheet: Figure 5d
Raw data
Faint AChR from 13-month-old mice (%).
		WT	Mut	Del
		9.74026	27.3292	23.2394
		5.6338	27.1845	29.7619
		8.84956	29.0323	38.1818
Statistic data		WT	Mut	Del
	Mean	8.075	27.85	30.39
	Std. Deviation	2.16	1.028	7.491
	Std. Error of Mean	1.247	0.5933	4.325

## Sheet: Figure 5e
Raw data
1. The percentage of non-innervation NMJs from 6 month old mice.
		WT	Mut
		10.101	12.4378
		15.3846	7.82123
		9.20245	8.95522
		10.9589	16.1616
Statistic data
		WT	Mut
	Mean	11.41	11.34
	Std. Deviation	2.744	3.765
	Std. Error of Mean	1.372	1.882
2. The percentage of faint AChR NMJs from 6 month old mice.
		WT	Mut
		1.0101	0.995025
		0.769231	0.558659
		1.22699	0.746269
		0.684932	1.0101
Statistic data
		WT	Mut
	Mean	0.9228	0.8275
	Std. Deviation	0.2452	0.2162
	Std. Error of Mean	0.1226	0.1081
