# Supplementary material for: PCDHA9 as a candidate gene for amyotrophic lateral sclerosis
Source: Nat Commun. 2024 Mar 11;15:2189. doi: 10.1038/s41467-024-46333-5 (PMC10928119; doi:10.1038/s41467-024-46333-5)
Supplement: Supplementary file 7 — Source Data [file 41467_2024_46333_MOESM7_ESM.zip › source data/Figure 3.xlsx]

## Sheet: figure 3a
weights of gastrocnemius muscles from 13-month old mice
Raw data
	WT	Mut	Del
	0.1998	0.1246	0.1494
	0.1503	0.1096	0.1214
	0.1685	0.1614	0.1529
	0.2147	0.146	0.1296
	0.1455		0.1235
	0.1563		0.145
Statistic data
	WT	Mut	Del		p
Mean	0.1725	0.1354	0.137		Mut	Del
Std. Deviation	0.02838	0.02288	0.01379		0.024	0.017
Std. Error of Mean	0.01159	0.01144	0.00563
